# Supplementary material for: First detection and characterization of mcr-1 colistin resistant E. coli from wild rat in Bangladesh
Source: PLoS One. 2024 May 14;19(5):e0296109. doi: 10.1371/journal.pone.0296109 (PMC11093362; doi:10.1371/journal.pone.0296109)
Supplement: S2 Data — (TXT) [file pone.0296109.s008.txt]

>contig=pRJWEcMCR-1-BAU-2;start=1;stop=288360;strand=1;
CGACGAGTTAAGTTAATGATTAAAAACAACGAGTTAATCCATCCTTTTGACGTAACCAGTAATGAATCAGGTAAGACTTATCAACTGACGCCTAACTCGTCCAAGTCGGTTCAGCCCGTGGCCCTGTTGAGATTGAGTGTATTTACCCCTGTCGGCACAAAAGAAAACCGCGACCGAAACTTTGAAGTTGATGCCTCTGATGAGCTTTCGTGTATGGAAATTGCAAGATCGGAGGGTTATGACGACATCAAGATAACTGGTGTCAAACTATCTATGTCTACCGACTTTAAGTGCTGGCTCGGGATCATCATGGCTTTCAGTAAATATGGTTTTACTTCCGAGAAGATTACCCTGACTTTTAACGAGTTTGCGAAGATGTGTGGTATCAGTTCAACAAACATCAACAAACGAACTCGTGCGCGCTTTAAAGAGTCATTAATGAACCTTGCATCGGTAGTGCTTGCCTTCTCAGACTCTCGGAGTGGTCGGTTCACAGTAACGCATCTGGTGCAGAAGGCTATGATTGATCCAAAAAGCGATACTGTTGAGTTGGTTGGGGATCCTTCTATGTGGGAACTGTATCGTTACGACCATAAGACATTGTTAAGCCTTCAGGTTCTATACATTTTGGCTAAAAAAGAAGCTGCGCAATCTCTCTATATTTATTTTGAAGCAATGCCAGCTGGTACGTTGTTCGTTAATATGAAACGGTTGAGGGAAAGGTTGCTTCTTACAACCCCTATTCGTACGCAAAACCAGATAATTCGTAAAGCAATGCGGGAACTTGAATCTATCGGATATCTCGATTATCAAGAAGTTAAGAAAGGTCGCGACATACAATTTCAGATCTTCAAAAGAAGCCCTAAGCTGGCCCTCGCCAAACAAGGTTGAAAGCTACCAGGTATGCACTGGTTATAACATGCTGAAAAATAAGTTATTTATCAGTGCTATGCTTAGTGCTTCTTTTACTACTGGTCTTACATCTCGGCTTAATGTGCAAAAAAGTAACTTTTCAAACGAACTCCTGACTATTCATCTGTATGCCTTTCTGGCTCAAGCGTACATGCTAGCCCATTCATTAAATGCCGTGGAGCAAGATGGTTTCGTGCGCACTCTATTCACGTGAATGCCTTTTGTGGATTACGCCTCTTACATTCATACAAATGCTTTTGATGTCGGTATCCCAAAAAATCATTCATTGAAATGCTTTTGTTTGCCACTGTATCCCGAGCATAGCTATGCAGTGGTATAAAAAGGCATTTTGGTGAATGGCATTAGGTCGAATGACACACAGTACAGCTTTGTTAAGAGCGAGAATGGTCCAAGACATCTATGACATTGGGCATCAGAAGGACTATGTGTTTGATATGAGATCAAAAAAATATCAGAAGCATCACAACTCCAATGGCATTCAAAGAAATGCCTTTGTTTTGTTAGTACACCAAACAACCCAAAATTCATGCAGTTATATCAAAGACTCATTCGCAAAAGGACTCAGCCAGAAAGCATTTGCTTAAATAGCATTGGCCAAAAGCATTCGAATGAATGATGTTCATATGGACAAGACAAAGTCCCACTCACGCCCAGAGGTGTAAAAGGCATTTAGATGAATGACGCACCGGCCGAGGATTGTATGTAGTTTCTCCAACTGATAGTTGCCGAACCAGGGAGCACAGTGATATGCGGCCTTCTCAGAATCAAGAGATAGATATTAAGGGAACAAAAAAGATTAGATATGAAGCTTAGTTACCTGCCCGATATCTAGTTAGAGCTTTTCAAACCATCAAAAGTGACTTTTATGCTTGAGGAGTCTCATCAGCTTCAGGATTGAGCTTAACGTAATCTTACCCCCTCCCCTCTTTCAAACTTTTACTAAGCGTTCACTGGTACTTTTCAAAGATTATGCTTTAGGCCCCTTTGCTTAAAAATTCACCAATCGCTAAACGTTAAAAAAAGGGGGTTTATGCGAACGGAAGGATCGGAATAAAAAAGTATTATTCATTCGCGTTTACGTGAACTCAAATCTACACGGAGTAATTATGGAACTTTCTTTAAATATTGGCCTTAGTGAAAAGAAATCTAACACGGCTGCACTTTTTAAAACAAAAAGCGCAAAAGTGATTTTGTTTGTTCTGCTGACCGTGCTTTTTTGCGGTCTGGCATATGCGGGTTCAGATGATGGGGCACTGGGAGATATTTGGTCATACATGAGTGAAAGTATGACTGGAGCTCCGGGCAAAATTCTGGCAGCCGCGATGTTGATCTCAAGCGTATATTTCTCTGTCCTTAAGCCTAACCCGGGCCTGGCACTGGTTTCATTATTCATGATGCTGGTAATGGCCAACGGCGAGAAAATTATCAGCACCTTTATGGATGCTGGCGTACCGCTGTAATTTATTGTTAATCATGCATGAGGGGGTTCATCCCCCTCTCTGGATTTTTAATGAGTAAGCAGAACGACGTTCCTCAGCATACCTATAGATTCCCTTTCAGGATCAACATGCCTCTACTGATTTTGTTTTGGGATGCAAAAAAAATAGGGCTTGCATTCATTCTGGTTGCATTTGGGAATATCTTCGAATGCTTCGGGTTTTCTGTTGTAGTAGCGGTTGTATATTGGATTGCGTATAACAAAGCAGCTGAGTCAGGAATAAGAGGATTGCTAAAACACAGACTCTGGTGGCTCGGTTTTTTGCCAGGTAAAGCAGTTTTTAGTAGCCGTTATTTCAACGATCCATTTATCAGAGATTTGTATTCTTGATGGAGCTATGAATGAAAATGCTAAGTGGCATTAACATCCCTTTTTTCAAAAAATCTAAAAAGGATGAAAACGGTGATCTTGAACAGTCATACGTAAAGAAAGATGAAAGTGCTAAGGGACGTTTTTTGGACATTAAAAAACGATTTAGCCCACAAGCTGAAGCGTCAGGTGCTGGAATTACATACAGCGCCCTGATTAATCGTGATACAAAACTTATCCGCATTAATACTGTTTCAATAGCCGTCATTGGGTTATTGGTTGCAAAGATTCTTTTTTTCACTGACCCAGTGACGATTGTTACCCCTCCAAACATGAATGAAGAGATCACGGTTGTTGGTAACAAAGCATCGGAATCTTATAAAACACAATGGGCTCTCTTTTTTAGTACCCTTTTAGGGAATATTAATCCAACTAATATTTCCTTTGTGACGGCCTATGTCCTCGATGCCCTTTCACCTGAACTACAGGCTAAAACGAGTGAGTCTTTACAGGAGCAGATAAATATCATGCAGGCTCGTGGTGTTGAGCAGACCTTTAAGCCTAATGATATTTACTTTGATCCAAAAAATGACATGGTCTATGTCTGGGGTACCAAAACGACTCGACTTGTAAATGTTCCGGACAAAACTGAATCATCGAAATGGACTTATGAATGGGTTCTCGGGATGAAAAATGGTCGCCCAAGAATTGCATATGTAAATCAATATTCCGGAACACCGAATATTAAAAAAATTACGATAAACGGCAAAGAGCAACTGGCAACGCTGGATAATCCGCCACCGTCTACAGGTAACAAGTGATGATTAAAAAAAAGGGCTTAGGGTTCAACGCAATTACCGCATTGATCATGCTCACGACTTCGAACTGCGTAATCGCTGAAGAATACCAATTGCCAGCAACAATTAATAACCCGGTTGTAATGCCAGTTGGTGCTGACGGATTTCAGAATGGAGCTGCAAAAGCCATTATTCCGGGTCAAGCTGGTTCTGAACAGTCAGGTGCACAAACAAACCTTAGTGAAGCCGGTAATGCGCAGGGACAAAAACCTACAACTGATCTCCCTACCGTGCAACTTTCCCCAGCCAGCAATGCTTCGCCTGCGGTAAGCGCTATTACTGGAGCATTATCAAATAATCCTAGTCTCCCCGGATTTGACGCACAGACCCGCTCTGGTGCAATTGATAGCTATGGGAGACCAACAGGTACCTCTTCCCAGCAGAATGCAACCAATGCGACCGCCACGTCAAAAGCCGATGAACTTTATGTCGAAGCTCGTAACCGATATAAAGAAGTTCAGCGTGTAAATGTGCCGCCTGGTGGGAATGTGGTACTGCCAGTTTCACGAGGACTTCAAAACAGAATATCGACCAGCTTCAAGAATGCTTCTGTCAGCACTTCTACCCCTGCTGAAGAGGCAAGCATATTTGTTAATGGTGGCGATGTCTTTATTTCAACTAATACCGATAAACCAATCGGGATTATGTTGTCGGAAGATCAGGTACCTGAATCGACCTATAACCTGACCCTGGTACCGCTTGATGTTCCCGGTGCGATGATTTCAGTTACTACATCTTTAAGCCCATCTATGCAAGCCAAACGTGAAACCTCATTGGATAAGCAAAACTATGAGGAAATGTTGGCCCGCTCCCAGTCAGAAGAACTGGCTCCATCGGATCCAAAACAAGACGATCATAAACAAAGAATCATTGATTTATTGACTCCTGTGGCTCTTGGTGAGGTCCCTTCAGGATTCAGTTTACAACAGGACCGACTTTCTCGTATTCCTGCGTCAGAGCAGTCCCCATGTAACTTTAATATGTATGCAAAGCTCGGTCAGAGACTGGTTGGCTCACGTGAACTTATTGATGTAATTCTTGTGAAAAACGATAAACCATACGGTCAAATCGTTGCTGATCAGCAGTGTATGGCAGAAGGCGTTATTGCAAGTGCTTTATTTGATAAAGCATACCTGCAACCGGGAGAAGAAACAGAGCTTTACATAGTCCGGGATAAATTGTTCAAGGAACGCGAGGCCCGGGTTACAACCAGACCAAGTCTAATCAGAAAATAATATGGGAAAAGTTACTTTGCCTGCTCTGCTTGGGGCCACCGTGATTGGTTTTGTCGTATTTGCTTTAACCAGCTTTTACTACAGGTCAGAATATATACCAAAAAGGAGTGTATTAATCGTTCCGGACGCACCCATTAGTATCGAAGATGGCAGTAACGCTTTTCCCGTTCAGACAGTAATAATGAACGATCCAACTCTTATTGATAAATTTGTAGGAGAGGACAATATTAATGAGGAGAATGCTTTTGACTATCACAAAAGTAACGTTTTGGAACCTAATTACAAACATGAAATATCTAGAACGAGCCAGATAGATAAAGCTGAAATGAATCATCCATCTGTTCGTGAAAACTGGGCCAGAGCAGGTGATCCCTATATCGTTCCTCAGATGTCTGACAGCGAACGAAATCTAAAAATTAAACGATTCCAGAAACCTACAAGTGGAGCTAATCATGGACATTAAAAAGGCCTGGGAAAATAAGACCGTCAGACTTTCTGTTATTGGCGCTCTGCTGGTAGTGATTGTTTATATTATTAGCCAGTCTATTTTTTCCACACCAGTTAAGAAAGAAAAGAAAACACAGAAAAAAGACATGCAGACCAATTTGTTGTTAGATGATTCGCAAATGAACAAATTGAGTAATGAAGAAAGCCAGAAAGTATATAAGGAAATGGTTAAGCAAAACCGACTTGATCAAAATGCGGCGAAAGAGGACCGCGAAAAAGCAGAAAAAGCCCAACAGGAAACTAAAGCCCAAGTTGCAAGTTTAACTTCTCAACTTCAGCAACTGTCTCAGCAAATTAATGATATGCAGACTAATCGAAACGGCAATCGTAACTTGGATGCTGGTAGTTCGCGTAAAACGATTAATGAGCAGGCACCGGCAGCTCCTTATCAGCTTAATGCTAATGCGCCGATTAATGGCGTAAACCCTAATTACGCGTCTATCACACCTACGCGTAATAGCCCGATGAGAACAATCACACAAAGTTCCATTAAGACTAATGGTACCGATGGTGTCATTCAGGTTATGCCCGTGTCTGAAAACAGAATCAAGGAAGGCAGAGAGGTCATTGCAGGAGATAAAGCGCCTACTCGGACTGTACGAGGTGATGGTACTGCGCCAGTTGATAGCAAAGCGCGGCATGCTGCCCGAAAAGATGAAATGTTTCTTCCGGCAACATCTATTATCACTGGTGTTCTGATTACCGGGCTTGAAGCGCCTACAAGCCTTTCTTCCAAATCAGAACCAATGCCAGTAACAATGCGTATTAAAAAAGATGTCATCATGCCCAATAATTTCACCATGGATTTGCGTGACTGTAACCTTCTGGGTTCAGCTGTTGGTGATTTGGCGTCACAGCGTGCTTACATACGTGCCACTTCTATCTCTTGTGTTAATTCAAAAGGGAAAGCTTTTGACGTAAAACTGGAAGCATATGCTGTAAGTGAAAATGACGGAAAAAATGGGATCCGAGGCACGCTTATCAGCCGAAATGGTAACGCAATTGCAGGAGCTGCATTTGCCGGTGGACTTTCTTCACTTGCCGGTAGCTTAAGCCCCAGTAAGGTATCTTCACTTAACATCGACCCTAATTCACAGGCTCAGTATCAGTCCCCTAATTTTGGTGCACTTGGGGCATTAGCCGGGGCTGGTGCAGCTCAAGGTGGCCTTAATCGACTCGTCGATTACTACACCGCAATTGCAGAACAACAGTGGCCAATCGTAGAAATTAGCCCTGGCCGAGCTATTACATTTGTCGTTCAGACCGGAACTACAATTCCAACGAATCTGACCAGTCGCTGAGGTTTAAATGGATAGTTTAGAAAAAAAAGAATCGACTGAATCAGCTGGACCTGAAATCACTAAAAAAATGGTGCGAGAAAGGACAACAAAAAAAATTACCTTCGAAATTGATATTGAAAAAATATTGAAGTATTTATTTTTCTTCGCCTTTGCCGTTTTGGTCATTATTTATGGTTATAAAGGCTTTATGAATGTTTACGATTACTTCAATAAACAATCACAGCCTTCGTACAAGATTGCAGTGCTTGACATGCCTGAATTACGTAAGGAATTTTTCAAGCATCACGGAGGCCGTACTGCTGACAATGATAGAACTCAATTCGAAGAATATTTCAGAACATTAATGAAGATCTACCGTGACCGTGGCTATTTAATTATTGATGCAACGCTTGCCGTTACTGTACCGGATAGTGTTGAAATCGTCACTTATATGGAACTTGAAGATAGCTCTGAAGCGGTACAATCAAGTTCTTATAATGCAAAGAAGTAGAGGGCACCCAATAGTGAAAAAGTTACTTTTCCCTTTAATGGCGGCTTTCGCCATTATGGCGAATACGGTCACTTATGCTTCAGAGCAGGTCCTAACTAATAGTGATGCTGCTGCGTTAATGGCAAAGGCAAAGGAAGGCGGCGTTTCACCCAGTCAGATCTCGGGTGCGTTATCAAAAATGAAAGGATATAAACCTAAGGATGCCATATACATTCCTTCTGGTGGGCTATACCTCTTTCAGGACGAGCGTTCGCAGCTAATGGCAGTAACGACCGATGGCCGATACTCCCTTACTGGGGGAAGCCTTGTTGATGTAATTAAACGTAAACCTGTTCTGACTGTAGAAGAAATCAGAAATTCCTATTTTATTAGTCTTGATGAGGCCCCCTTCCCTCTGGAAACTGTAGCGTCCATTCATCTGGGAAATTCAAAGCTTAAGAGACAAGCAGCCATTTTCTTAACACTTGATTGTGACGGTTGCATGGAACTTGTTAAGAAATTTTATGCAGATCGGGACAAGTATCGGATAGATATTGTTTTAGTTCCCTCACCCGGTGAGCCAAAAGAAGAGCTTAGAAGGCTCTGGTGTAGTAAAGAAAAAGGAAAAATAAACAACCTCGATATTCTTCGTTGGCTAATGGGAAGCAAATCCGACATTGAAAAAAGATTGCTCTCTCAAAAAGAAGCAGAAGAATGTCCGGCGGAACCTTTGGTAGCGTCATTGATGCTCGCAGGAATTTATAAATTGCAGGGTGTACCTTCAGTTGTCAGACAGGATGGTTTGGCTGGTAATGGCATTCCAAAAGATTTCGACTACTGGTTGAACCAAAGCGTTGAACCTCTCTTAAAAAATCCATTTGAGACAAATTAAGGCTAGTTTATGAACATCAAAAGATTGGTACTCAGTGCTCTGGTTGTAGGTACATCCTCATATCTTACGGGGTGCTCCATCGGGAGTTCCGAATCCGAATGTCCAGGCATTGAAAAGGGCGTTATCTGTAAAGGTCCTCGCGAAGTTATGGAGTTAACTAATAATCGAGATGATCTGTCTGCACTTGCGGGGGAAGAGTCGGAATCGGGAAAGGAGAAATCGGCTGTCAATGACAGCCGTTATCCAACTGAAATTAGCCCTCCAGGGGAAGTCAAATATCCACAGTCTACAACCCTTAAAAATCAGCCTGTGGCTTATTCAAAAACCGAAATTAAGCCAGTTGGTCAGTTACCTGTCATGTACGATAAAACTTTAAAAATGGGTGCCCCTACTTCATCCATTGGACCACGGCCTATTTCTGGTGTACCGGTTAATTCAAACGTAAGGATGACTAGCAGTTATAGCACTGCCTCTTCAGCTGGTAACCCTTTCGTTCATCCGGCTGCGGAAGTCGTTAAACAAACAAGCTATCCGGTTTCTGCTGGAAATGCACCACGCTACGTTGCACCTAATTCTGATATCAGCCCTGGCAAGGATATGTACTCTCTTTACAATGGCCAGCCCGTTAACCCTACTCTCAACACTGGGCAGATCCAGCAATACCGTTCGCAAGGTTATAAACAAGCTGTAGTGGCTCCTGAACCACTTGCTGTTCTGCAACAGGGGAAAGTAATGAGAATTACTTTTGCACCTTATACCGATGATAACGATGCGCTTAATCTTCCCGGCTACGTTTATGTCAACGTAAAACCGCAAACATGGATTGCTGGCAAGAATTCGACCTCAAACCCAGCTCGCATAGTTCCTTTAGAAGTACAGGATGCGGCCCGGGAAAATATGCAGCAGCAACAAAAAGCAACTAAAGCTGTCTCTTCGAACGGCATTGTTAGACAACTGTAAGGTCAAATATGGAAGCTATCAATAATTACAATAGCGGTTTAAATCGCCATCAATTAGGTGGGTTTATCCCTGTTTACGATCAATTAGCAGGGACTCACTATTTTTTGATTGATGGCAACAGATTAGGGTTTATGTTTATCTGTAATCCATCACCTGGAGTTTTTGATAATCAGCAAGATGTTCTTGCTGAAATGTTCAAAATGGATTTTCCTACAGATACTGTCTGTCAAATATCTCTGACTGCATTGCCAGACTTGACTTTACAGCTTAGTGCTTGGTCAGCTGTGCGAGGTGGGCGTATGACTGGGAACGATAAGCTTAAAGCAGATCTGCTTAATGGTTATCAGTTGGACTACTACGACAGAAGTATGCATAAGCCTTTAAAACCTGATCATGATAACCTTATGTTGAGGGATTTTCAGGTATGGATCTCGCTATCGATTCCTTTACAGTCTGCCCTTCCTACCGAGCTGGAACATTCGCGTATCGATTCACTTTACTCTGAACTTGTAAGTAAGTTAATTACGATTGGACTGCATCCGTTTAAGGTCGATGCAGAAAACTGGCTCTATTGTATAGATAAGGTCGTAAACCCCGGAAAGAACTCTCGGTGGGCTGAAGGTTTTATAGACGTTAACACTATGAAAAGGCTTAATGAACAAGTTAACGTTCCCGGCCGTAAGTATACAGTCACAGAAAATCATTTCTCATCAGTCACACAAAGTGACGACGAATCTGAGCATCGTTACTTCAAACAACTTTCCGTTGTAAAGTTTCCTGAATACGTCAATTTCGGTTGTATGTATGAGTTAGTAGTTAACTGGATGCATGGACGTAAGACAATTTTCAGCCCATTTATGATCACTCAGACTGTTCAGTTTGCCGATCCGCTCAAGTTGTCAAAAGAAAACGTCCGCTACAAAGCAATCACTAATAAACAGGCAAGTATACCTTCAGTTGTCACATTCTGCCCTCGCCTGCGGGATATGGATAATGACTACATGGCCGTAACTCGCGAGCTTGAGGATGGCGCAAAGCTTTTAAGAGGGTATCTTACTTTCACTGTTATGGGTAGTAATGCCAATTCTGTGCAGACAGCAGCTAACGATCTCAAATCCTTTTACCTCGAAAGCCGGGTCAAAGTAGCAGATGATTCCTTTATCGTTTTCCCGTCATTTATGTCATGTCTGCCAATGTGCAATGACCCAAAGACAATTTTCGACCTTGACCGATCCGAAGTAGTGAGCAACACCGGAGCGGCTCATATGACGCCGATCTTTGGGCCCTGGAAAGGTAATACAGATAGACCAGTACTGAGTTTAGTTTCTCGTGAAGGTCAACTCATGGGACTTGATATTTTCAAGACTTCTGCAAGCTATAACATGGTTATTGGTGCAACGTCAGGTGCAGGCAAGTCATTCTGGACAGCATATCTAATCAATAACTATCTTGGAGCTGGACCGCGATCTAATAACCTCGTTCATTATCGCTCAACATTTAAGCATTTTTTAGAAAACGAATACCCAGATGATGATCCTGATGGTGCTCAAGTTTTTGTAGTGGACGTGGGGCGTTCTTACCAGGGGATTGCGGAACAATATACAAACAGTCAATTTATTGATTTCGGTAAAACCCCTGACTTCACCCTAAATCCCTTTGCCTTCCTAACTGACATCACTGTTAACGACGATGTATTTAACGAAGCACCTGAATTTACCGGTGAATCAACTTCAAACGATGCAGAAAAAGACAAAGTTGCTCAGACCATAATGGTTCTGAATCAGCTAAAAATTATGGCTTCAGAGAAAGGCCTTATCGATGATTATCAACAATCAGTGATGCTTCAGCTTATTGCAGAAGAGTACCAGGAATCCAGAAAATCAGGTCGGACCGGTTCAATAACCGGCTTTGCTCTGCGTTGCAAGAAGCATGAAGACAAACGTATAAAGGATATTGGGGAGCAACTCGGAGCATGGTGCGAAGGTGGAATTTATGGGCACCGGTTTACCGATACGTTGCCTCCAATCAACTTCGACAGCAGATTTATTGTTTTGGAACTGGAGGAGCTAAAAGGCACCCCCCACCTTCAGACAGTTGTTTTAATGTCTATCATTCAGGCTGCTCAGCATGCAATGTTCATCAAAAAAGATGGGCGTCGTCGCTTGTTCATCCTAGATGAAGCTTGGGAGTACATTCGTCCTGATAATTCATCAGGTGCCGGAAATCAATCAAACCAATTCTTCTCTTCCTTCCTCGAAGCGGCATGGCGTAGGTTCAGGAAAACAAACTGCGCTGGCATCTGTATCACACAGTCGTTTGAAGATTATTTTACTTCTTCTGTTGGCCGGGCCCTGACTGCTAACTCGCCTTGGAAGATAATCATGAAACAAGAAAAAGAAAGCATTGAAGCAATGAAGGCTAATAAATATTTTTCTACTTCAGATGCAGAATATGAACGAATGAAAAATATTCGTACAGTCAAAAAGGTGTTTTCAGAGATGTTAGTCAGGTTCGAAAACTTCCAAGAGATCTGTCGGTTATACGTAGACCGGAAAATGGAGCTTTGTTTTACTACGGATAGTGCTGACAGGAGTAAATTATGGGAAATTCAAAGCCGCGAGAATTGTAGCTATGGCGAGGCAATAGAAATTCTCTATGCTCAAGAAGTAGCAGCGGGTTTGGCCGCGTAGAGTAAATATCTTCAAGCAAAAACAATTAAACCAGATGTCTCATAAGAATCTGGTTTTTTATTGTATGCCTTAAGTAAACAAATGAGGTTATGACTTAATGAGTTCATCACTGTGCTGCAAATTTTGGTTTTATAATTAATATGGCTTAAAAACAGTGACATAATTACAAATCGCATTTAGGTTGTGTACGCATTAAGTAAACAAAATTTATAACATCAATACTGACTTTATAAGATGAAATTCACGTAAATTACATTTTTGTTTACCAAAGGTAATCAAAGGAGCGCGGCATTATTAGTGAAAACAGATCACTGGTGTCATATTGCATACAAAACTTAATATCCTTTAATCATTCTTCTAAAAGTTTAATATTAACGCTTTGGTTTATGAAAATTTATCCAATTTGCTCACCGAAGACTTTTAACTTATTTAACCCCCTTTATCGCCAATCTGTGATTTTCTAATGTTAGCCTACAGTTCTAGGGCCCTTGCTCCCATGATGCGAATCCTTCCACCTAATAAAGATTAACGCCTCATTCCTGTATGCCGGTCTTACGACGCCAGTGCACGGACAATTTTTGGTCATCACAAGGCCAGGCGGGAGATTTAATCAGGGCGTGGTGTTCCTTAGCAGCAGCTGCGGCACTGTAAGCCGAAGGCGGAATTAACTCCTTTATCGCCATCTGGGGACGTCATTAGGGGTACCCCTTTTAACTTGCTCAGGACCATTAAGCTAAAATTCCGGATAGTGATTGACGTAAGATTTAGGCTAAGCAGGTAAAGTGATCCCCGCTCCCGGGGTGACCACTTTATACAAAAGGCCGATCGGAAGATTGTCCTTAGGGAAATATTCCTTTAACACAGCACGGGCACTTACTGCCGCTGCCGGATTTAACCCCCTTAATCGCCAAACTGGGGTACTGTCCTGATGCTGGCCTTCAGTTCTGGGCTGGGTGGCTATCACTTCCTCCCATAATGCGAAATGTAACTGCTGATACAGATTAACGTCATATTCCTGCGTGCCGGTCTGCCAACACCAGTGCACGGGCTTTTTTCGGTCATCACATTACCGGGCAGGAGATTTTATCAGGGCGTGGTGTGACTGAGCAGAAGCTGGGGCACTGTCAGCAGCTTGCAGATTTAACCCCCTTAATCGCCAAACTGGGATTCTGGTCTGATATTGACCTTCCGTGCTGGGCGGGGTTCGGTTTGCTAACACTTACTCCCATGATACGAAATGTGCCTGCTGATACAGATTAAAATCACATTACTGCATACCGGTCTGCCGACACCGGTGCATGGGCGATTTCCGACGATCTCAAGAACATATGGGAGATTATATCAGGGAGAGTAGTATGCCTGAGCAGCATCTGAAGGCACTGTCAGCCGCTGTCAGATTTAACCCCCTTAATCGCCAAACTGGTGTTCTGTCCTCATGCWGGCCTTCAGTTCTGRGCTGGGTTGCTATCWCTTGCTCCCATAATGCGAAATGTAYCTGCTGATACARATTAACGTCRTATTCCTGTATGCCGGTCTGCCGACACCAGTGCTYGGGCTATTTTCGGTCMTAACAAGACCTGGCGAGAGATTTAMTCAGGGCGTGGTGTGACTGAGCAGCAGCTGGGGCACTGTYATCCGCTTGCAGATTTAACCCCCTTAATCGCCACACTGGGGTTCAGTCCTGATAGTGTCCTTCCGTCCTGGGCTCGGTTGCTAACACTTGCTCCCATTGCGCCTGCTGATACAGATTAAAGTCACATTACTGCATACCGATCTGCCGACTCCGGTGCATGGCTTTTTCCGATAATCACAAGGACGGACGGGTGATTTTATCGTTGCATAGTATGTCTGAGCAGCATCAGAAGGCTCTGTCAGCCACTGGCAGATTTAACCCCCTTAATCTCCAAACTGGGATCAGTCCTGATAGTGTCCTTCCGTCCTGGGCAGGGTTGCTAACACTTGCTCCCATGATACGAAATGCGCCAGCTGATACAGATTAACGTCTCATTACTCCATGCCGGTCTGCCGAAACTGGTGCATAGCTTTTTTCGATATTCGCATGAACAGACGCTTGATTTTTTCAGGTTGTAATATACCTGAGCAGCATCTGAAGGCACTTTCAGTCGCTGTCAGATTTAACCCCCTTAATCGCCAATCTGGGATTTTCTGATGTTAACCTACAGTTCAAGGCCCTTGCTCCCATGATGCGAACCTTGCAACCTGATAAAGATTTAAGCTTCATTCCTGTATGCCGGTCTTACGACTCTAGTGCACGGGGACTATTTTCGGTCATAATAAGACCTGGCGGGAGATTTAATCAGGCGTGGTGTGACTGAGCAGAAGCTGGGGCACTGTCAGCCGCTGGCAGATTAAAACCCTTTATTCGCCATCTCAAGACGTCATTATGGGTAGTCCTTTTAACTTTCTAAGGACCATTAAGCTTAAACTCCGTTTAGAGAATGACGTAAGATTTAGGCTAAGCAGGTTAAGTGATCCCCGCTCCCGGGTTGAACACTTTATTCATCGTACGAGCGAAAGATTGTCCTTCGGGAAATATTTCTTATACACCGCTCGGGCACTTACAGCCACTGGCGGATTTAACCCCCTTAATCGCCAAACTGGGGTACTGTCCTGATGCTGGCCTTCAGTTCTGGGCTGGGTGGCTATCACTTGCTCCCCTAATGCGAAATGTGTCTGTTAATACAGATTAACGTCATTTTCCTGCGTGCCGGTCTGCCGACACCAGTGCACGGCCTTTTTTCGGTCATTACAWTACCGGGCAGGAGATTTWATCAGGGCGTGGTGTGACTGAGCAGCAGCTAGGACACTGTCAGCCGCTGGCAGATTTAACCCCCTTAATCGCCACACTGGGGTTGCCTCCTGAAGTTGGGTTTCAGTTCTGGGCTAGGTTGCTAACTCTGCTCCCATAATTCGTAGTGGGCCTACTCAAGAGATTAACACCTCATATCTTTAGACTGGACTGACGACAACGATTCACAGTTAGGAAACGTAAATCAGCACACCGGTGAGATAGATTTTAGGGTCTAAGCAAGAAATAGGGTAGGCGTGAAGATTCATTAATGGAGCTCATAACGTCAAAGCGTAGAGAAGTCGACAAGAATCGTGGTTTAAAAAGAATGAGCATTAGGTATGGACTAGAGAGTCTGAGCTCTCATCTGCAAGTTAAGCTCACAAAAAATCATAAAAAAGTAAACAAACATTAGCTTAGGATTGAAACAAAGGATAGAATTGTACGTATAACAATGAAATGGACGCATTATGCGTAAAGTTTACATATATGCGTAAAAGTCGGTTTTCAGTGCAAAAAGGTCATAACCATGAATTTACTTGAAAAGATCGCCCTCGTTGGTCAGCGCATGAAAAGCGAGCAGATTTCTCTTAAGGAATCTCTGATGGCTTCATCAAGAGTATCTGTTTCTGATGATAGTGTTGATGGTGTTGATAGACTGATCTACAACCACTGTTTAAATAAAAAAAATCTCTCTGATTTTTTTGGGAAGTCACGAGTAACGTTCAATAAAATACTTTCGGACTTAGAAGAAAAAGAAGTTGTTGGTGCACCTATTTATCAAAACAAAAATCATCTTTACACCCGCTGGGATGTTCAAAAAATAATGGATGCCCTGGGTTATCCCAAGTACCGCGATCATTACTTTAGCAGAGCTATTGTTACTCAGAATCATAAAGGCGGTACAGGGAAAAGCACTACATCTGTAGCTTTAGCAGTAGCAGCTGCTTTAGATCTACAACTGAATGCACGTGTATTAATGATCGAATGGGACCCACAAGGTTCGATTGGAAGCAGCATGATTCAAAGTGTCTCAGAAGATGATGTCTTCCTTACAGCAATTGATGCAATCCTTGGAATTTATGAAGAAAATTCTGAGTATAAAAAATATTTAGATTCAGGATTCTCTGAAGAAGAAATCATCACTAATATGCCTTTTTCAACGCATCTGCCAAACTTGGACGTGATAACGGCATTTCCGACAGATGCTCGTTTTAAAGATAAATACTGGCAATGTTCTAGAGAAGAACGAACGTCTTTGTTACTACGTTTCAAGGAAGTTATCTTACCGGTACTGAAGCAGAACTATGATTTGATTATTATAGACACTCCACCTGAAGATTCACCTTTGATCTGGGCTGCTGACGAAGCGGCCGATGGGATTCTTGTCGCAGTGTCACCACGTGAATATGATTACGCCTCTACTACAGACTTCATGCTTACAATAAGTGAAAGGTTTAAACAATCACCAAGTAAGGGCGATAATTTAAAATGGTTCAAAGTTCTTGCTGTCAATGTTGATGACAAAAGTCCATATGAAAGAATAGTTTTGGATAAATTAATCAGAACTGTTCAGGACCTTTTGATGTCCGCTAACATAAAAAATTCTGAAGCATTTAAGGCAGCTGCTTCCAAAGGGCGTACAGTGCTTGATATCAAAAAATCAGAGGAACTTTGTTCCGCAAAGCAACTTGATGTCGCAGAAGAATCTGTATTACAGGTATATCAACAATTTATAAATGAAATAAAAAGTTTTTCAGCTAAGCAAGGAGTTAACGCATGAGCGATGAGCAACATATCGGGAATGATAAATCTCGATATTTAAACGCACCAAAGCGGACAGAAGTCGGTCACCGTTCAGGTCTTGCGGGTTTGAAAACAGCACCTCGCATAAAAAAGTTATTCACTCTTCATAAGGGCCGAAGACTTGAAGCGGAACATGTGATTGTTCCAGCCCAGAGAGTGGAGAAGGAGACCTTAGTCCATCCAGCAAACCCACGAAATCAAGAAGCCCTTACAGATTATTCTGTTAGAGATATTCTTAAGCAGATTGAAGAAAGAGGGGTCGATACCGAAGGGATCGCTGTAAAAAGAGATGGGGTTTATTTATTAATAGAAGGAAGTCGCAGACGTTTCTGCTGTATAAAGGCAGAAAAGGATCTCCCCCTGTGGGTACTACCGGATGAACTAACCGAAGATGATATAAATTCAATTATATCCGCAGCACAAACATCTCGAAAATTTTCATATAGAGAAGTTGGGTTTCAATTTATCAAGAAAATGGAAGAAAAGGGATTTTCTACTAATGAAGAACTCGCAGCATATCTTGGGATTAGTCATGTATCGGTAGCCAAAAGAATCCAGGCGGCACGTATTGACGAAACATTGATCTCTTTATTCCCGGATTATGAAGGAATACCGAACTCCTATTATAGTCGCTTGTCTCGTTTACAGAAATATGTGCAAAAAAATCTATTCCCTTTAGATGAAGTAATAGATAATGTTAAAGAGGAAACAAAAGATTTAGACATTGGAGATCTCCAAGTTGCCCAAAAAGTTGTAATGGAGAAAATCACACAATCTGTGGAAAGTGTTTGTGAAAAATCTTATTCCACAAAATGGGAAACAAGTGATCTTATTACTTTTGATAACAAAGATAAGTATGCAAGAATCAGTAAAAACAATACTGGAAGAAAAATTCGCATTGAATTCAATAGGATAAGTGCGGGTTTTATTAAGGAGCTAGAGGAGTTCATAAAAGAAAAATTAAAAGTATCAGAATAAATATTGAACTGCATCTTTATGATGCAGTTCATATGATTTATATTTTTAATTTCTTGTTATATTAATATGGGGTGTGCGCAGGTTCAGACATATAAGGTCTTAGTTCTATATGAACAGAAGCGCCATTCCCATCATTTACTACGTTTAAAGGTGCTTTGCCCGGCAATGACATAGTTGCAACGTCAGGTCCAGAAACAGCAAAATTATTTTCTGCTGAAGGCATTACTGTAAAAATCTTTATAGCAACATTTTCATGTCTAAATAAAGAAATCCCAAAAGTAGAACCAGCTTCGGTATTGCTCACGTCCACAACCACAGGGGTTTTTCCTAGATATTCATTAGTTAGTATGTTTTTTACTAATGCCCCTTCCGGGACAGTATAGATACGGTATGGATATGCTAAAACTGAGTGACAAAAACATAATAAAATAACAATTAATGTTTTTTTCATAGATTATCCTCATTCAAAAATAAAAGATATAACTCTTGAAAATCGTGGTTATTAATTAGGTCCGCTTTTCCGGGAAAATCGTAACTAACAGAAAATAAAAGAGAAAGAGAATCTTTTCCTTTTGCTTTGGGAGAGATTCTGCTAAAAGCACGGTTAATAAACATAAGTTGATCTTCATTGTTGAAGCAAAGTCCAAGCATTCCAACCGTAGGAACTACGAATGTGCTTACGCTGCCTGGGGGCAAAAGTTGCTTACTACGGGCATTGTAAGCACAACGACTACCACCTAGCGTTAGGCCTGAAAGCTCAATAAAACTTCTGGTTCCATTCTTGGCGACAAGCCAAACATCAGTTCCTGAACTTTCGACACGTAAAGTAACTTTTCCGTCAGTAAAGGCCTCACTTTTATTGTATAGAATAGGGTCAAAACCAACTATCGGGAGTTCTTCGATTTTACTTTCTACTGACTGACAACCAGTCAGTAATGCAAACAATAAAAGTGTGATAACTTTAATCATCCCGCTTCCTTAGATTGTTTTTGGCGCTGGTTATAAAAGATAATGATTCACCGGGGTAGAGAATTGTTTCTTTCGTCCAATAACGATAACCACCGAGGATATCTTTTCTTTTCTCAATATAAACCGGTTCAGAAAATTCTAAATGTTGATATTTCGGAAGAGATAAGATTTTATATTTTACTTGTCCAACTAAGAGGTAATTCTTCTCTTTAGGATTGATGGTTACTGAATTACCAACACTTTGAGGTATGTTAAGTTTTTTTATATTTAGATCAGAATCGTCAGGAACGGACACTTGATCATTAGATGTCTTTCCGGGAAGAGTAAACCCTTTACCCTGATCCGGTCCAAAGATGGCAATTACATCTTTGTTGTTTCTTGTGATCGAAACGATAGCCTGAAGGGGCGTATTAGCAAGGTCATTTATAAACGATATAGTTATACTTGATTTAGGCTCGACCCAAATAATGCTTTTTCCGGATGTGCCTTCGCTTAATGCAATTTTTTCATTTAGTAAGATTTTATTTTTGGCAATGATATTATACTCAAGTTTCGGTATCACCATAAAAAGTGATTCTTTATTTGAAACATTCATGATTTCTAAGAAATTGGTTTTGGTCATGCTGGTCTTTAGAACAGGCCTATATTTACCATTTATAAACCACCTTCCGTTTATAAGCTCCGCTTTAGCAGATATAAGTGAATCACTTTTCTGAGCGGCAGAAGAAAAAGCATCTTTTCTTTGCTCTTTCTCTTGATGTGGTGCAGCTGCTGCGTGAAGATGCAAAAGTAATGTTGAAATTGAGATAATCTTCCATTTTATCTTCATCTTGTTACCTCAATGTTGTTTTCAATCGAATCGAGTTCTAACGGATAGGTTTTAAGTGAATAAAACTTGTTTGTTGTTTGTATTAGCTGATGACACAATAAAACTGGATTGTTCTTCATGATTATTTCTACTAATGTAAGTGCTGGTGAGTCAGTTGGCGGTATACCCGGAGCAACTATTACCTGGTCTTCTAATTTTGACATATAGAGTGATCCAGTATTTATATGTAAACAATTACCGATCAGTACTGGAAGATTGTTTTGAGTACGACCATGGGCTTTTCGAATGCTGTTTACAGGATTCCTACCTAGGACCATAAGGTTGACGTCATTTATCATCATTGGTATTACGGCATGGTCCATACCGAATAGAAACTGGCTCTGAAAAATATTCACATTGGCATAGTTGAATGCTTGAAGCGCATTATAAGTATCAGTGAATGATGTGCGGATAGGGGCGTAATCAGAAGGGCAAACCCCAATTTTTATATCGCCTTTGAGTAAAATCTGCATCATCGTACCAAGCTGGGTATTAAGAAGTTTTTTTACCTCTTCCTCTAAATAGTAACGATTTACAGCTTTATGCCACTTTCCGCCCATTACACACCATCTCTCATTGAGGTATGTGCTGGGGTAAAATGTTCTCCGGTCTTTGTTTAATGGTAACAATTTTTTTAACATTTCTTCTCCGGCTCCGGCAGCTGAGAAATGCCTCACAAAACGTCCATCGAAAAAGCCACTGTTTATCGCCTTCATCAACTCTATGGGTTCCGGCCCATAGTCAAACAAATTTCCAGTAGAGAAAATTACTATCTCTTCTTCTGGCTTTGTAACTGATTGAATCAAGTTGCACAGCGCAGAGTAATGTCCATGAGGATCTGCCAGAAAGAAAATCCTTCCCGAGAAGTTTGTAAGGTCTATAGTTTGGACGTGCTCAGCTGCCATAAATTCCTCTACGTATGTTTACATCGATGATACGGTATTTCGAGCTATGATTTTTTTACATAAAGGCGTCATTTTGGATTCTAAGCCTAAGGACCTTTGTTACTTACTGGTAAAGGCTCCAGTCCTGGCTCTCAAACAGTTCATACTTAGGATGCAAAGTAACTTTCTGATTATAATTGGCTCCTTTATAAACATGTTTACTTCATGAATACAGGATATTTAACGGTAATGTATTTAAAATGGAAGGATGCTGAAATAACATAGAGTTACGTATTTTTTTAATAGTGTTGATGTTGATAATAGGTCACCATTAATGTATAAAGTTAATATCTAATATGGTCCTATTAATAAAAGAGAGTTTTTATGGCTGAACTATTAAAATCTGAAAGTCCTGTTTCACAATCATTGCAGGATATCACTGAAGCTTTAAAAATCGTTGTCGATGATGGAAGTAAAGCTGCAAAACTGGTTTGTCTTAATGAAAGAAACGAATTAGTTCCCTTGCTCACACAAAATAGTTTTGTTCCAGATTTCCGTGTTCGCCATGAGGGTCTCAATCCTTTTAACTATCTTATTGATGGGCTGGAAAGGTTTTCGCATCACAGCGAATCTAGTAACTCACTGGAATCGACTGATGTATCTCACCAATACGATGAAATTAGCCGGTTAAATGTTCACCATGCACTTCATGCTTCTGGTTTAGTTCCTCAGGATGTTCACCTCTTTGTTACTTTACCTCTTAGCCAGTTCTATACTGCTTTAGGGGAAACGAATATTGAAAATATTCAGAGAAAAAAAGATAACCTGATGAAACCAGTTGAGCGTTATCTTGACGGTAAACGCTATTCTTTCAACGTTTTGTCTGTGACTGTTTTCCCTGAATCTTTACCAGCTGTGACCCGGGCAGATGAAATTGAGGATATTGCTTCATTTGAATCAAGTTTGGTAATTGATCTTGGTGGTACTACTCTTGATGTTGCAAGTATTACTGGGCAATTAGAACAGATTTCGAAAGTAAAAGGTTTTGACCGTATTGGTTGTTCTATTGTTTACGATGAGATCAGCAGGTATCTTGAATCTGAGAAACTGAATACGAGTAATGCTTACATTCATCATCTTGTTGATAATCGTCATGATAAATCAGCTTTGAAGGTTGCAGAGGACAAGCGTGACGGTGTTTTTGATGCGGTAAACTCTGCGGTACAGAAGTTGCAAAGTAAAGTAATCAGAGCGGTTACACAAGTCGAAGAGAGGCCTCATAATGTTTTCCTTGTTGGGGGAGGTTCATATCTCATCGAAACAGCTATTCGTAAACATTTTGAAACGGCTAAAGTTATCATGGTAGACAATCCGCAGTTCGCATTATCTTTGGCAATTGCTGATACTATTTATTCAGAATAATGAGCTAGAACATGGCTAAAAACCCTATCTCAAATAAGGCAGATAACGACCGGATTCAGATCCGGTCTTTCTGGATATCCGAAAGAAAAGCACCCTATGTTTATAGTTTCTTGAAAAAAACAGAACTTTCTCATAGGGGTGACCAACTGGATTTAATTAGGTCGGCTATTAGTACCGGGTTGGTATTGAATAATTTATTTCCTGACTTGGCAAATTTTATAAATGGTTTAAACGAAAGATTAACACTTGCAGATCTTAATAGGTTTCTGAATGATGGAAATACTATAGATACTGAACCTAAGCCTCCTATTAATGTATTGCTAGAGAATGTCTTAGATCAAAAGTTTAAGGAGTATTTAACACCTCTACAATTAGATAATTCAAAGCAGGATTCTGTTTCTGTAAAAGAAACCTTCCTTGTACAAAAGGAACATGCCTGCTTTGGTGTGAAGATTGAAAATGAGGGAAGCGATACCTCTATACCATCTGAAAGCCCACTTTCTTCAGATGCATCCAAAATTTCAAAAGAAAAGTCCATTTCCGCTGTGGTGCCAGTGCTAGAAAAAGTATCGGATGAAAATCAAACCGCCTCCATAAGCATAAAATCTAAAGCTAAGGCAAACAAGCGACTGGCAACTTTGGCAAGATAGGTGAGAGACAGTACAATCGACTTCTGAGTTCCAACTTGTCTTACCAGGAAAGCCAGCATACTTGCTGGCCTTTTTTTTGTTATAATAATTTCAGGCTTCACCTGGGTATGTAAAATTACTGTTAATGAAACGGTATTTTAGGTTAATTTGGGTGCTGTTACAGGACYGWCGMYWRYANNCGYRTSTRGATNNNNNNNNNNNNNNNNNNNNNNNNNNNNNNNNNNNNNNNNNNNNNNNNNNNNNNNNNNNNNNNNNNNNNNNNNNNNNNNNNNNNNNNNNNNNNNNNNNNNNNNNNNNNNNNNNNNNNNNNNNNNNNNNNNNNNNNNNNNNNNNNNNNNNNNNNNNNNNNNNNNNNNNNNNNNNNNNNNNNNNNNNNNNNNNNNNNNNNNNNNNNNNNNNNNNNNNNNNNNNNNNNNNNNNNNNNNNNNNNNNNNNNNNNNNNNNNNNNNNNNNNNNNNNNNNNNNNNNNNNNNNNNNNNNNNNNNNNNNNNNNNNNNNNNNNNNNNNNNNNNNNNNNNNNNNNNNNNNNNNNNNNNNNNNNNNNNNNNNNNNNNNNNNNNNNNNNNNNNNNNNNNNNNNNNNNNNNNNNNNNNNNNNNNNNNNNNNNNNNNNNNNNNNNNNNNNNNNNNNNNNNNNNNNNNNNNNNNNNNNNNNNNNNNNNNNNNNNNNNNNNNNNNNNNNNNNNNNNNNNNNNNNNNNNNNNNNNNNNNNNNNNNNNNNNNNNNNNNNNNNNNNNNNNNNNNNNNNNNNNNNNNNNNNNNNNNNNNNNNNNNNNNNNNNNNNNNNNNNNNNNNNNNNNNNNNNNNNNNNNNNNNNNNNNNNNNNNNNNNNNNNNNNNNNNNNNNNNNNNNNNNNNNNNNNNNNNNNNNNNNNNNNNNNNNNNNNNNNNNNNNNNNNNNNNNNNNNNNNNNNNNNNNNNNNNNNNNNNNNNNNNNNNNNNNNNNNNNNNNNNNNNNNNNNNNNNNNNNNNNNNNNNNNNNNNNNNNNNNNNNNNNNNNNNNNNNNNNNNNNNNNNNNNNNNNNNNNNNNNNNNNNNNNNNNNNNNNNNNNNNNNNNNNNNNNNNNNNNNNNNNNNNNNNNNNNNNNNNNNNNNNNNNNNNNNNNNNNNNNNNNNNNNNNNNNNNNNNNNNNNNNNNNNNNNNNNNNNNNNNNNNNNNNNNNNNNNNNNNNNNNNNNNNNNNNNNNNNNNNNNNNNNNNNNNNNNNNNNNNNNNNNNNNNNNNNNNNNNNNNNNNNNNNNNNNNNNNNNNNNNNNNNNNNNNNNNNNNNNNNNNNNNNNNNNNNNNNNNNNNNNNNNNNNNNNNNNNNNNNNNNNNNNNNNNNNNNACGAGATAACGTTACATGTCTCGTKGGCTCGGAGATGTGTATAAGAGACAGTGTCTTACCAGGAAAGCCAGCATACTTGCTGGCCTTTTTTTTGTTATAATAATTTCAGGCTTCACCTGGGTATGTAAAATTACTGTTAATGAAACGGTATTTTAGGTTAATTTGGGTGCTGTTACAGGAAGTGCGGATTTTTCCTAAATTTGTAAAAAACCTAAGAATTATCTTAATAAATCTGGTACTTAATTATTATTTTACTTATAAAGTCTCTGTGCTTTAATGGTTATGTAAGGATTTTTTGATACCCTTATACCCGATGGACCTAAGGTCACTGACAACGATGTTCATGTAGAATCTTCGTTTCTGTAATCCCTTTTGTTCTTGTCCCAAATGTTTGATTATTATAATAAAGGCTGATCGAATGCTATCTCGCAACTCACTAATACATGGTTTACGCCGAGACCAGTTAATCGGAGTTCTGACTATTTCAGAGTTTCCGGTAGTTATGGTAGAAAGCCACTTCATTCAGTCTGAGGTTATGGGAATAAAACCCGTAATTTTTAATATTGATGAGCTTCTTGTTTCTATATCCCCAATTTCCTCTCTTAAGTTCGATTGGGAGTGGGCCCCAGTTGATACAATACTCATTGAAGTTATCATTCCACCTGTAGAGTCAGACCTTGTAAGTGCAGAAAATGACTTCCTCCGTGATTCTGGTATCGGCCATATCCAGTGCGAGCCTGGCGGAGCATCAATACGACGTACAGTTACCTTCGTTGGTGGAATAACCGCTGATAACTTACTGTATCAGTTGAGGCTTATGTGCGTAAGTGCGTTAAAACTTTTAGGAGAGGAACTGGGGGATGAAGTCTAAGATTAGATATGTTTTATCTGGTTTTGTTGTGATATGTGCATTTGCTGGAGTTTATAAAATCCTAAACAATGTTCCGGTTAAACCTGACCTTTTGGACTTCACTGGAAACACATTTAAAAAGACATCACTCTTCCTGCCATGTGATAAAAGCTCGCCTTCTTTAAACATTAAAATTGCTGATAACGAGAAAATCGTGATCAACGGCATCGCTTCAAAAGTAACTTTTGTTGAAAAGGCTGACCCCGTCAAAAGCCCTGGTTTTTGTGATGATCTTGATCTAAACAATTCTCGCCTTGTACATACGGCATCTTACAGCATGGTGATTTCTGAAACCAAAACAGGATATACACTCTCAAATTTCAAGCATCTTGCCGATGATGAATCATTAGGTGGTATGTGGTTTTATCAAAAGTGACTTTTTATATGGCAACTTCAGACTTCTCTCTTAAAAACCATAATGTAAAAGCTTTTGGTCAGGATGCAGCACTTGTCATTGAGATGAACAATGAAGATGTTAGCTCATCAAAACCTTCACCTTTTTCAAATGAGATTGATAATTATTATCTTACATTGCACGTCGCTCCGAGGAACGCCAAAAAAGATTATGACTGGGGCTCAAACCGTTCTGTACTTCTAAAATTGTCGACGAATGAAGTTATGCAGATGGCATCTGTATTTCTTAGAATCATGCATACTTTAAAAATTGATAAGAGGAAAACCTCACATCATGGCCACGTCGTATACAAAAATATAAGCGTTACCCCAAACGAGAGGGGCGGTTTGTTGTTATCAGCAGGGATAGTTCCAGTCGATAAAGACGGCTTAAAACCCTTCATGCACATGGTCCCCGTCTCACAAATGGACTGCGTTAAAATTGGCCTCTACATACTTGGATATCTTGCTCAAAAAACGCCTTGGGTAAGCTCCGAGTCTATAATTACCGCGCTTCGCTTATCTGAAGCCAAGAATTCAAAATAGCGTATTAACATACGGAATACATGGAAAAATACAGGTTTTTTTAAATGTTATACGAACGGATATTTCTGTTTTTCATCGTAAAGTGAGTTTAATTTTGCTCAGAAAAACAGGTATTCGTCATGAGAAAATCAGGTTTAGGTTTAGCCCTGTTGTTTTCTTTAATTGCTCCGATTAAAGCGGTCTATGCCGAAGCGATTATGATTTCAGGAAAGCTACAGGCTGATTTGCCAGCCGTATCCTTTGACCCGGGGCCGGGCGACTTTGTTGCATACGTTAATTCTAACACTATCACTGCCTCAGGTGCAGGCACAGCCTGTAATGTAACGGTTGATGATCGAGCGACTTCCTCTGTTGATAACCTCGTTTGTTTTTTTGAGTGGTTACCCAATACCTTGGGATTTACTTCTAACGGTTTCACTCTTTCAGGCGTTCCCAACACCACCGGTGATTTAAAACTACCTTACAAGATTTCTTACTTCTCTGGTTCTGAACGGAAAAAAGTTGAAATAGTAAAAGGTGAATATTCAATCAAAAGTGTGGCACCGGTAAAACCTACTATCACCGGTCTTAAATCATCCCTGAACGGATTAGTCTATGACGGCTTTTCTTTCAAATCGTATTTAAAGGATGAAGCGATCAAAGATATCGCTGTTTCTGTTGAGCCCCGCAATTATATTCAATACATCTCAATAGGTTCAGGCTCCGCCTGTGAAGTTCCTATTGGCGGAACTTCCTGTACCATTGAAGTTGGAAGCATTAAGGCCAGTGATACAGATGAACTTTTGGGTTCACGTGATATCACAATTACAGCAAACTCTAAGAATAATTATTTCGCACCTCCTGAATCCAAAAAGCTTGTTGTTAACTGGGATTATCGGCCTCCTGTAGTAGACCATACACTTTGGAATTTTACCGATGAGGCTAAAACAATCAAAGTAGGTGGCCAGGACATCTATACCGGAGCCAAAACCGTTGCTGTGGCCGTTAAGGTACCCCAGCAAGAAACAGAAGGTGAATGGTGGCTCCCAACAGCTATGTCGCTCACTATGACTCCGGATGGCGTGTTTAAACCGACGACTAAAGTGACTTTAGATGATGGCACTGAGATTGATTTCAAACAGTCCTGGGCAACCCCTTTACGTAGAACTTTACAGCCGGTAAGTGGACCTCAAAAAGTCGGTGATGAGTACCTCTATATCTTCGACTTAACGGATCTTATAAACGGGTCCTACGCAGCGACTTTTACAGTAGAAAATACGAGCAAAAACTCTTCTACGTACACTGAGCCTGAAAGCAAACTGATGCTGTCTGATAACCCAACGCTTATGGTTCTCAAAGATGGGCAGGTATTAACTAAACGAGCACCCGTATACTTCCTGAACGAGATTATCGTTGCAGCTTTCCAGGGGCAGGCTGGGGTTGCTGACATAAAATCAGTAACAATAGACARSAAASYMGKKKCGKTWACACCTACAAATTATAGAGGTATTTACTACCTGCCGGTTGGAGACGATTTAGCAGTTAATTCGGATCACGAGATTACTGTGGTGGCTGAAAACCTTTATGGAAAAAACGTTAATTTCAGTACCGTTTTCACTTATCAACCTACTGGATTCACTCTCAAGAATCTGGAAAAAAACGTAACTCTTTACTCGCGTGTACGTCAGTATACGGACCTGCTTAGTCAAACAGCTGGTGATAAATGCACTCTGTTTACCACAGAGGAAAATGCGAATGCTTACCTCGCCTGGTATGGGGAAAAATCAGATGTTACAGCATGCTACCCTCAGTGGAACAATGTCCCTGATGGGTTGGAGTTCTATTTTAAAGGACGTACCCCGGGTCTAACTGGATTCTTTAATAAAACAGGTGAGAATCTGCTCGACTATCAAGTCTATATGATTAACGGGAAGGGCTCTAAAGCGGTATCCGCAAGGAATCGCCGTACTCTGACCACACAATTACCATACAACCCGATCATCTCTTACAAAAAGAATAAAGTCATAGCTGGCATCAATCCGAACACTGCTCTGGCTTATACGACCGGGGGGGAGGCCGCTCGAATATTAGCGAAGGTGGTACCAGCTGACGTTACGATGATCGTCTCTCAAAACGGCTCTGAGGCTGTCAAAACGTCATTTAAAAATCGTTCCTCAAACAACGATGCAACGACCTTTGTACAAAGGGTTAAGGTTGCTGCTGCACCATTGTGGACAAAGAACGTCTTTGACATAGCTGTAGAATACTCAAAGGATCCAGAATTAAGAACTACAGACACACTCAACGTATATACGGTGCCTGATTTCAATATTCGAGCATCGATGGAAGTGGATGACAGAAAAACAGCCACATCTCTTGAAGTGCCCTTAAAGGTAACAGTGGGGCGTTATAACAACTCCACACGTAAAAGTGCATTTGACCGTAAAACAATGGGAGAATGGGACGTCACGATATACTCGCAAAAAAGTGTATACGGCAAAGATCCAGAAACAGGCCGTTATAAAACTACATACGAAAGAACTGCGCTGACTGAAGCATTGCCGGTCAATGATGCGGGCATTGTCGAAACCAAGATTAAAATTGAAAATATGGATCTGGGTAATATGCGTCTGGTTGGTGTGGCTAAGGTCAGATCGCCATTCTCTGATTTTGAAATGAAACGTGAGACCAGTGCTGTAGGCATTCGAATCTATAAAGGTGAGGAACTGGAGGGTAACCTGTCGAAAAGCCTTATTATCGGAAGGATCCCACTTAGTACTCTGGTAAGCTTCAAATCTGCCAGTACTGCTAACTCTGACGCACTTGCCCCCACCGAATGGCAGCAGTCCTCTGATAATGGTCAAACCTGGAATATGCTTTCCGACATGACCGGAAAGAGAAGTGTAAGTATCAAAAAGACAGAAGTAGGAAAGTGGCTTTATAGGGCAAAAATGACCAATAAATTCACATCTAAGGTTTCCTACACAGATGCCTTAACGGTAGTTACCTACAAGCAGCCTAAGCTCAGTATAGATGTGACAGACATTCTTCAGGGCTCAGATGTACCTGTAACCCTGCTTGATAACGATGAGCCTATACCAGCAGGCACCGCTGAGGTTCTCTGGTCAGAGGATAAAGTCAACTGGGTGCAGGGAGATACAACTTACACTGTGGCTTCAGCTGATACCCTACCGTCTACGATTTATGCCCGGATGCGTTACCTTGATTCCGATGAACTGGCAGAGGAGTCTTCATGGAAGGAAACGTCTGCTCGGTTGGCAGCCGCAAAACCCAAGCGCCTTTCTGTCTCGGTAACGGGGGTTTCTAAGGTAGAGGTTGGTCAAAAAGTTACTTTGGAAGGTAAGTTCACGAACCCTAACAGTAAGTACCAGAATGGTAATAACGTAGTTGAAGAATGGAAAACACCGGATGGCCAGACATTTAAAGGCTCTACACTGTCTGTTACCCTTACTGAGCAAATGTTGGATAAACAGGGATATGCTGCTTTTGAATACAGTGCATGGTTAGCGGACAATAAGGAGAATACGGTTTCTACCCGTAGAGTTTCTGTCAAATCGTGGGTTTATAAATTCCCCGAAATGAAAATAAGCTCCAAACTTAAATACGACATGGCACCGACCACCCTACGCGTTGCGTTGAGCGGTATTAAGGATGGAGACTATCCTGGTGTTACTTATTCCCGAGAATGGATTTACGACAAAGAGAATCTGGTAATCACTAAAGATGAAGGTGACACCAAAGAATTTACAATTGAAAATCCTGGCAAATATACATTGATGGTTGTTTTCAAAGATAACCGCAACAATGAACAGCGTATCGAAAATACCTTTGTTGTCGATGAACAAACGCCAATGAACGTTGAGATGACACCCAAGTTCTCTAACAAATATATGAGAGCTCCACTCGATGTAACCTTAAGGTCAAACATCAAGCTATCTCATTCGGCGGACTCGATAGATACGGTCACATACAAGGTGAACGGTGAGGTAATACCCAGCGGCAAAAATTATTGGGCTCAACTGATTTCGGGTTTAAAAGAAAAGAAATACGAGATCACAATTGATGTTGTTAGTAAACTTGGACAGAGAGGTTCAGCATCTGTTGAGTTTGATGTCGTTAAAAACGCAGTGCCTAATTGTACATTGAGCTACACGGAAACCAACCTAAGCTGGAGCTTTACCAATAAATGTGATGATACTGATGGAAAAATGGTTAGATATGAATGGTTCATCAACGGCGAATTAAGGAACGTTTTCGGTAGTACGGCTACACTTTCTAAAAACCTTAACCGTGGTAAGCAGGACATAAAAGTAATTGCTTATGATGATAGTGGAGACTTTGCAACGCAGCACGTGACAGTTTTCGGACCGGCTGAAGAGGCAAGTAAGTCTGAAAACACTGTATCAATACCAAGCAGTGAGTAATAAATTTTTAAATATAAAGCCGGGACATTTTGTCCCGGCTTTTTTATGCCCAACAATTGGACCTTTGAAAAATTAATACCGGAAAGTAACTTTGCTACAAAGGTATCTTTCATGGCCGCTAACAAGGCTGCGTCTACATGCTGAGAAATTAACATCCTTATAGGTTAATATTAGGTTAGTTTGCAGACTTCCGAGCGTTGAAAAACATGGATAATAGTTACTTGGATAGAGGTGTATCTACTTAGTAAAAATATTCTTCAGTGCTAGTGAGAAAAATATGAGCGACTACATACCTAAAAAGAGAGGGCTGCTTATACTGGATTGGTATGTCCCCATTAATATTTTATTGCTGATTCTCGTTATGTGTGTCTTTTTCACCCGTTATACATTTGGATACGGTTTATTGAATGGGTGCCTGCCTGCTGATTTTTATATGATTGATCATTCGGATAAAACTATTAAAACTGGTGAACTCATAGCTTTCAACATGCCGAAATCGGTTCGTTTTATCCCAGAAAATGAACGAGTCATAAAAATTGTTGCCGGTGTGGGCGGTGACAAACTCAAAGTAACAATGGATGGGGTTTATAACGGGGACAAATTTTTTGAAGCTAATGCACGTCGTATTTCAAAGAAATACAGTATTCCGTCCATTTTGATTGAAAAAGAATTGATAATTCCTGAAGGCGAAGTTTTCCTAATTGGGCAAACCGATCACTCATGGGATTCCCGTTTTTGGGGAACAGTAAAGCTGAATTCAGTAATTGGGAAAACATATGCGATCTTTTAATGTAAATAAAAAATATTTACCAATACTTCCTGGACTTGCGTTATGTGCAGTTTTAAGTAATACAAATGCAAGCACTGAGTATCAACATGATGCTGACCTAATCGCTCAGCAAGCAAAAGGGCTTGGCGCTCAGGCTAAAGGTGCACAGCAGCCAGATGGGGCTCTTAGCCTTGATGCTACGCTAAATTCACCAGATGTGCAGAAGTACATTGCGCAAGCTGAAGCACTCAAAAAAAACCAGGACCTGAGCAGGCAAACAAACCGTGGTTACGTGCCCGGTATGAATGCGGATAGTGTTCAAGCAGTTATAGACCATACCCAGGCTATAAGGGCCCAAAGTAATAACTCTGATGCTGTCAACGATATAATTAGAAGACGTGATGAAATTCAGGAAAACGCCAGCCTTAATGAAGCGGCTCTGAAAGCTGTGGAAAATAAGCCGGAAGTCATGCGAGGACAATCTAAAAATATCGAAAAATTGTTTGGTTCCTCGGGCATCACAGCTGCTGACTTCGAAAGAAAAATGGATAGCACACGTGAAGAAGCACTATCAACTGAAAATGGTATAACGATCTTTGCTTCATTTAGCTTACCGGATTATGTACTGGAAGACCTTTTACGTACGGCCTCAGAGCATAAAGCTCGTGTAGTTTTCAATGGTCTAAAGAAAGGAACTACTCGGCTACCAGAGACACAGGCAGCAATAAACCAAATGATTGTCAAAGGAAAATTTGAATCTCCTTTGATTACAATTGATCCTGATAGCTTCAGTCAGTATCAAGTAACTCAAGTACCGACAATTATTTCTCGGGAGCAAGCTCGTTTTGCAAAAATGGTAGGGTCCTTCAACGTTGAGTTTTTTCAGCGAGAACTTGCTAAAAAACCCGATCAGGACATTTTTCCTGTTGCTGGTACGATTTATCCCGTTGAAGAAAAGAGCATCATTAAAGAACTGGAAGAACGCGCACAAAAATATGACTGGGAAGGTGCAAAAAAAAGGGCCGTTGCGGACACCTGGAAAAATCAATGGATGGTCGATCTCCCTCCTGCCCAGGAACACAAAGAATTTTTAATTGACCCTACAGTGAGGGTCACTCAGGACGTAAAAGATAAGCAGGGCCGTGTAATAGCTTCCGCCGGTGAGTTGATTAATCCACTTTCGAGATTTCCTCAAAACCTGACGATGATAATTTTCGATCCACTCAATCCGGGCCAGCTGGTATGGGCTGAGCAGCAGTATCGACAACGTCTGGGTAGTGGAAAAGTAATGCCAATGTTTACCCGTATCCAAAAAGATAATGGATGGGATCACCTAAATGATTTACGTGAAAAATTTAACGGTAAGGTGTTTAAAGTAAACGAACAGATTATCTCACGCTTTCAGATTAAAAATACACCTGCGCTTATAACTACTGACCAAGATAAATTCCGGATCACCCTGTTTAGCGAGGCAGAAGTCCGTGGAATCGGAGCCCCAAATCTTTCAGAGGAAAAATAATATGAAACTCGGATTTATTATAGGCGCTCTCTTTGCAACATGGCTGACGCTAAATTATCCGGACCAGATGAGAAGTTATTTTACCAAAGCCGTCGACTATATCGAAAGTGTTGCAACATTTATTACATCCAAGTGAGCATGATGGTGAAAAAATTCAAAAAGTTACTTTTAGAGTTCATTGTAGCAGTTATGCTTTCGCTTTCTATACCTGGTATGGCTATGGCAGCAGATGCTGGAGTCCCTGGGGCTATGTGTCAGTCAGCTGGAGTGTGGCAGGGCTTGATTAAGAATATCTGTTGGAGCTGCATTTTTCCCATGAGGATAATGGGCATAGGGGCTGCTCCAGAAGGCGCTGCACCTTCACGTCCGGGTTGCTACTGCACAGATCAGAACGGCGTACCGGAAATAGGTTGGCAATTGAGCTTCTTTCAGCCGGTGAAGATTGTAGAAGTTGTAAAGAGCCCCTGGTGCAGCCCCTTTCTTGAAGGCACGATGCTTCAAAAATCGCAGTTTGATATTGGTAAAAGCAACACTAATCAGCCAATGACAGCAACTGAAGCCGGATTTTACGATGTTCATCTTTGGGAGTTCCCAATCATGACAATGCTCAAATTACTGATTATTGGCGAGTGCACTGCTGAACCCTATATAGATGCCAGCCTGACCTATATAAGCGAAGTGGACCCTATGTGGGAAAGTGATCTGCTTACACTCGTCCTGAATCCCGAGGCAGTAGTTTTTGCAAACCCAATTGCCTCAATGGTGTGCGCTGCTGACTGTGTAGCAGTAACAGCAGGAAAGGATAATCTCGCTGCATACTTTTGTGCCGGATGCGATGGCAACCTTTACCCATTAACCGGCCACATTTACGCAAATGATGACGCTGTAAGGACGAGTTCACTGATTACCCAGCGTCTTCTGACAAAACTACATCGCCAAGGCATGCTGATGCGAACGATGGGAGCAGACGCAATGTGTGAGAAAACGTGGGAATACTTTACACCACGTTCCCAGTATCGGCTTTCAATGCTTTTCCCTACTCCTGAGGCGAAGGGACCGGATTGCTGTCATCGTCTTGGTGATTCGGTACACGACTGGTCAACCCTTAAAGGTGGGCGCAAAAAAATAGGCAACGATAATTATGTCTATATGTTGTGGCGTTACAATGACTGTTGTGTTCGCTACGTTCCAGGCGTTTGATTTCTAAGGAGAAAATAAGTGAAACTTAGAAAAACAATCACCTCAGCGATTATTGCATCAATGGTTGCCAATACTATGAGTTGGGCTTTTTATGTCACACTCATAAACATGGTAATGACACCACGTGTTTACGCTGCTGACGCTATATTTGACCAGCTCGAAAATAATTTTAACCTTGCAAATCCTAACGCAAATCGCAATGCAACCACCAGTGCTCAGGACATTGTGGAGAAATACAAGAACGCGGATTCAGGCGAGAATGTCAGTGGGAAGATCACCGAGAAATACGTGGGTAAAGCCGAATCCGCTAATCTTAATCTCGGGAAGTATGGGGCAGGGAACTCTAATGAAAGTGTCATGAAAAATGCCGCATCCGATGGAAAGTCTATTGGTAGCGCCGTACAACTGCCGAGTATGTCTGGAGGGACAATCAATTCAAACTACACCAAGGAAGGGGCAAAGCTGCTCTCTCGTGATGCTAATGGCAACATTGGTATAAGCAGTAATCCCAATACTACTCCTGGAACCAAAACAAATACGGGAGAGATTTTCAGCTCAGAGCAAAAGCACAGCGATATAAAGTTCAACGCCGCAGATCGTTATGGGGATGAGGATGGCTTTGTTAACGATATAAAGAATCGGAAAAGCCAGTTATTTGATGCTCAAAGTTATGATGGCGTTGCCTACCGCACCCTCGTAAATGCTAACAAGGACAACCCGGCATCGTCTGTAAAGCCTAACGATCCCATGTTTACTGCGGGGAGAAATGAGATAACCAATGCTGTTGCTGGTACTGGAAACTGGCTTCAGAACTGTAATGTTGAGACCTCCAAAAAAACAGTAACCACACACTATCCTGATTACAAAGAGTTCTACTGTAACTCGCCTAAGCAAGATAACTTCAGCAGCTGCACGATAACTCGTGACTTCTCTGTTCCTGTATACATTTCAGGCGGAAACGGAGACATGTCGATGTGCGGCGATAATTGTGTGCGTATATGGTTTGGTCGCCGTGATGACAACTACTGGAGTGACGGGGTATTTGATAACGAACTGACATTAAAATTCCATCCGGATGCAAAATTGGCCTCAGCAAAGATTGTTAACGCGGAGTGGGATGACCACATGCGGGTAACACTTGATGGCACGCAGATTTTTGCTCACATAGATGGTGCATATCGAGAAAGTGACTATCCGGCTCCAAAGGGATCTTGGGAGTTAAAAAAATCGTGGAAACTCGACAAAGTATACGATGTAACTGAAAAGGTCAGAAAATCAGTTTATGAAGAACCTGATCGTGAAGTGACAATGGCATCCAGAGTCTGGGTTGGTGGGGGAGGTGAAGGGTACTTTGAGGTTGAGCTGACGTTTGAAAATATGAAGCTCGAAGATAAGCACGTCCAGGAACCAGCTGGTTGTTACGATGCTGTACAAACACCAAATACATTCTGCCGTTTCGATCGGTTTAAAGATATGGATGTTGGCACGAAGCGGCTTCCGGAAAGCGTGCTTTCTATGGCAAAGCCGCTGTATGAAGGCGATAAAGGCTTTCTTACCTGGAAGACTAACCTTGAAGGCTATTTTTGTGATCCATTGGCTAAAGACAAGATTTGCTCTTATGACGCCAGTGGGAAAATTATGAAAGACGCTAATGGAAAGGACCTCTGTTACAACTACGAAGAAATTAAGAGTATGCCTGATGCATGTAGTTCTTATAAAAATGATGCAGCATGTGTACTCGATAAACAAACATGTGCAGAGGGTTGGTTCGATGAGGGCACTAACAGCTGCTACATGTATGAACAGAAATACACCTGTGACAGAGGTAAGGATGTAGTTCGTGAGGTTGAATCTTCTACAAATGCCTGTGTTGGCATGATCCCATGTTCTGGAGGAACATGCGAAACTGGGCCAAAGGAAGAGAACAACGATTTTGGAAAAGTTGCGGCTTATTCAAACATGGTTCAGTACATGCAGGGCGAAGCCAAATGCGAAGACCCTAACGATGCCAATTCCTGTTCTGTCTTTGAAGGAAAACCTGAATGGTGTGGTCGTTCAGTAGGCTTTGTAAATGGCCTGGCAAAGACGGACTGCTGCGAAGCACCGCAGGGAACCGCAGGAGCACTTGAAGGTATCATGCTTGCCGGATCTATGATCAGAAACACTAACTGGACCAGAGTTAATGCTCAGCTAATAAAATGGACCGGCGGTGATACAGGTACATGGGCTTCTATGTCCAATGCGGTCGGTGAGTGGACTGCATCAGCTGGTAAAACAGTAGGGCAAATGTGGAACAATGTCACGAGCTCCTTAACGAGCGTATATGAAAACGTCGCTGGTAATCTAAGCAGGGCAGTTGGGTCTTCCGCAACTTCTGGAGGGGCAGGAGGTGCTGGCCAGTTGGCACAGGAAACAATGTCCAGCTTCGGTATAGGTCAGCTTAAGCAGATGGCAATGAAGAAAGCCTACGAATTGCTACCAGATACAGTTCGAGACTTTGTCTTTAAGAACGTTGCTACTACCGGAGGAGAGGTTGTCTTCTCGGCTGCGGTTCAAAACTTTATGCTTGCATTAAACGTGATCGGTTGGATTTATACAGCCTATCAGGTCACTAAAATGCTTTTAGAAATGTTGGTAGCATGCGACCAGAAAGAGATGGAAGCTTCTATTCATAAGAATCAAAAATCCTGTTTTACATTAGATACGGAACGATGCGTCAAATATCTGAATGTTGGTTTCACAAAGAAATGCGTTAAAAAAGCAACAGACATGTGCTGTTATAATTCCATGTTGTCACGCGTTATTATGCAACAAGCTTATCCGCAATTAGGAATAGACCCTGTCGCCTCTAATTGCGTGGGGCTATCAATAAAGCAAATACAGCAACTGGATTTCGATAAAATTGATCTGACGGAGTGGATTAATGATGCAGTTCAGGTAGGAGAAGTTCCTGATCAATATTCAAAATTCTCCGAAGAATCAATTGTGGAAAACTTACCATTCCAGAATGAGAACTATCAACTTCCATCAGAACGTACCAAGGAAGCAATGGGCGGTGAAGAAAATATGATAAAGGCCAGACAAGAAAATGCTCAGGCTATAAAAGAGGAAAATGTAGATTGTAGCTATTTACCTCGACCGGCCATATGTGAGGTAGGTTCAACTACGCTGGATCCGGTTACGGGCAAGCAGTTGCCGAAATATTGAAGAAGGGGCCGTTAGGCCCCTTTTTTAATTACTTGGCTTTCAATGTTTTTTCTGGGAAGCCTTTTTTACCGTATTCACCGGTAAAGAGGTAATAATCTTTTCCGTTGATGGAGGCTGCAACACCCCCTGGAGTTGTTGTATTTGGGCTATCAGAACGGAAAATGATACCCGAAAAATCAGCGCTTGTTTCGTTTCCTTTAAATGGGATGAACACATAACGAATTACAGCGTAATCACCAGCGGGAAGGTTTAGCTGAGGAATTTCGGTTCCTGTTGCGGGGCGAATCGCCTGAAAGCTGTACATTGAATCTGTAGGGAAAACATCAGCATCAGGCTTAGAGGGCAGATCACAGGTACTCCATTTATTGACGACTGCCATATCAATTTTACATGTGGCCAGAGCTGCTTTCTGTTTTTCAGGGTTGTATCCAAATGAGGCCTGAGTTGCTTTTGTATGCTCAAAAACATACTTAGCTCCTTCACGTACCAAACTTTMWTYRYWRYAGKGCMATTTTTTTGGAYTGGGGACRAACACTAGGTATTGATTGACCTGGATGTATTCGGCGTCAGAAGAACTGTACAAAGAGCCGAGGCTCATGATCCCAAAACCTTTTAGACCGCCTGTTACGTAGCCCATCGAACTATTGATGAGATACTTAGAAAGAAAGTTGTCGGCATCCCCTCCAGGAGTAACCTCTTGCTCCTTAAAATTAACGTCGAAACCAGCAAACGAATAGGCATTCTTGGCGACAGAATCATTTGCTTTAGCATGCCAGTACTGGCCGTGACTGTACGCATTCAGAGCGGTGCCTGGCGTAGTGCCGGTGTCACCGGCACAACCCGATAGGGAAAAACCAATGACGACAGAAGAGACCAGAGATACTAAACGTAAAAGTTTCATTTAAAGCCCTTTTTGTAATGTCTTTTGGAGATGGAACCATTATTCCATAGTCACGCGTTTCACAAACAACCTGATTGCATAAAAAAGGAAAAAAAGTGATTTCCAGTAGAACCAGCAGTACACAAGAAAAGCGCTTTTATAAAAATGTATAATTATTAAAACGAAGTAATGAGGTTGAAATGGGTAAGCCAACAGAAGAGCAAAGACCTGTTATCGAGAATGCTAGCGCAAACAATATGGTGATAGCAGCGCCTGGATCAGGCAAATCATTCACCATGATAGAAGCGGTTATATCGATTCTCAAAAAGTATCCATATGCAAGAATCGGGATGGTGACCTTTACTCGCGCTGCAACAAACGCACTTGCAGCAAAGTTACAAAAGCGATTGAGCAAGAAGGATCTTGACCGGGTGCTGGTGGATACTTTTCACGGACTCGTTAAGAAGCAACTGGACATGATTCGCTGGCCGGGAAAGATGTTGATAGGGCCAGCACAGAGATCTGTCATTCACCGGGCTTTGAAAGAATCCGGTGTAACGATGAAGTTTGCTGAAGCTGAATTCGTTATTGATGCTATCGGCAGAGAAATGGATACGGATGTGATTTCAGTTCGGCATAACAGACAACAGATCCATTTATTTAATACCTATCAGGCGTTATGCCAGAAAGACCATGTGGCGGACCTCAATGCTCTTTCAAAATTTGTTGTCGGTCAAATGCATTCGGGAAAAATGCGCACGTTAGATTTGACACATTTGATAGTAGACGAAGTTCAGGATACTGACTCTATACAATTCTCATGGATAGCATTGCATACAAGAGCTGGAGTCTATACGAGTATAGTTGGAGACGATGATCAGGCCATCTACTCCTTCAGATCCTCAGGAGGAGTCAAAATATTTCAACAGTTTGAAAAACACTTCAGACCTAACATATTTTACTTAAACACATGCTTTAGGTGTGAACCTGAAATTTTAGAGGTGGCCGGAGCACTGATAGGAAAGAATGTTTACCGTTATGCCAAAGAGTTACGCTCGGCAAAAAAGGGAGGAGGAAAGGTCACTTTTCGTTCATATGTAGATATGGAGGAACAGATACAGGGTATTTTAAGCCTTATAAATCAGGATCCACATGGATGGGCAATTCTAAGCCGCAATAATGCTCACTTGGATGAGCTAGAAAGTTTGATCGAACAGCCAGTAATTCGTTACGGAGGTAAATCATTCTGGGATGAAAAAGAAACAAGCGATGTGTTAAGCCTTATGGCCTTTTTCCGACAATCAAATGATCCTCGCTTAATGAAGAGAGTATTGGCATTGTTTGGAGAACAGGAATCAGTTTTGGATGATGTGGCATTGAGTATGAGAGGAAGAAAAGTTACTTTTGGCGACCTTGCCATCCCGGAGGACAGTTCTCTCGAAACAAAAACATTACATTCAAACTTCGTGCGCTTTACCCAGGAAAGTACTGATAAAGTTGAGATAGCAAAACGTTTCGCCAACCTTACGAAATGGATGGAATCGTCGTCAATCAAGATGAGGAGTAATAAAGGTACAGCAACCTTAACAAAAATTGCTTTAGACACTTGTAAACAGTGGGCAGAAAAGACTGGTTGGATGAATATGATCAATCGTGCTGCTGCAATGTCATTAGGCCCTAGGAAGAAGGACGAGGAATACAGCCCAGAGAAAGTAGTCCTATCAACCTTGCATGGTTCAAAGGGTCTTGAGTGGAATAAAGTAATAATAATGAGTTGTAATGCGGATCAGATACCAAGTAAAAGATCAGTTGGGGAGGAGGCAATAGAAGAAGAAAGACGTTTGCTTTATGTTGGATTTACGCGTGCAGAAAAGCAACTTTTTGTAATGTGGTATGGTGACCCTTCTTTCTTTTTAAGAGAATGCAGTGAAGAAAAGATAAAAGAAGCAGCTAATATTCGAATTTCTCCAGTTTATACAGAATAATTCGATATGGGCATTTACTTATGCTTAAAGCTATAGTATAAAAACAATGAGCTTAAATATCAGCTCCCAAATTTGAGTAACTTTGCTTAAAGTTACTTTCGCGTTAAGCGTTGATTTAGCCGTGAAAAGCGGCCAGCTTAAACAAGCTGTAAGACACCACCGGCAAAATGTCACCTTTGTCGCTGGTGCACTTCCCATGCCTGAAAAAGGCAATCTGAATTTACCAAACCGTAACTAATTTAGCTCCTCCTGGAGCTATTTTTGTTGCGTACTTCTAATGCCAGATAGTATAAATCAGGCGGTTCATAGCTTACGGGAGATGAATGACAGGCTTTGCCTTCGTGTTGAAACAAAAAATTGTTTCTTCCTTCTTACTATATATAGGTGACCCCAAATGTCTAAAAATAAAGCTCGCAGTAAAGCCCTTCATCAAACCTTTAGTGAAATTATTCCAGAGATGGATAAGGCGCTAAACAAACAGCTCTTAGAAGTTCTGATGAAATATACAGAACGTGATAATGAACTGATTGTTATTTTGAATGAGGACGGCCCAAATATCATTGAACTTAAGTCTCTTAAGCCTGTGTCTTTGTTGGCCGAAAAGCTTTCTGCTTATTCAAGCTATTATCATGTGGATGTTGTGGAGCTCGTGGTCAAGAAAATTGATTTCGAAGGAGCTTATAAGCTTCTTAAAGCTTCCCCAGATGTACCACTTTTTAAAAGCTTAACTGAACTGGATAAATATCTTGTTGAGGAGTTTGAAAAATACGGATTAAATTCATTTCTTGACGTGGATAATCTGGATTACTCACTTGAAAAAGCCAGTGAACTCAAAAATGAGCAGTTAATAAATTGGGTTTCGGACATCATTTGCAAACGTGAAAAATTAACTTTACGTAAGCGTTTTGATGTCGCAGTAAAGGCCCACTACGAAAATGTAGAAAAAATGTATGATACCATTCGTCCGTTAATGAAAAAACTGGGTTTCCCAGAAGATCTCATGACGCACACCTTTAGTGAGTTAAGCGTTTTTGAAACTAAAGGATGGGACCATGCAATAAAATCGAAAATTGAGACTCTCGCTAAGCGTGAAACTCAATATTTAGATGATGCGGCTAAAGCAGAGAATCGACGTCTTGTAACAGAGAAGTTGGAGAACTCTTTAGCGATTGCACCAACTAAACCAACAAGAAATTGGTTACATATTGCCGGAATTGCCTGTTTGGTAGTCTGCACGTTCATGTATGTAACTAATAAATTTATTTAATCCTGTTAAGGGGGAACCCTAACGGGGCTTCTCTTTGAACAAATCGAGGAGCGGAAAATGTCATATCTTGAATATATCAATGAAGTAAAAGTGTCCGGGATAGTTATCAGTGCTGTGGAGAAAAAAATGACTGACCAGAGTATAGGTTTGTTAATAAAGCTCAAAAATAGGATGAAGACAGAAGTTGATGGTGAAATCACTGAGAGAGAATTTTCAGTTCAAATCAAGGTGTCGCCTGAAATGTATTCAACCTGTTTCACTGGTATAAATCAGGGTGATGAGTTGATGGTCTCCGGTTATATTGTTGTCGATACTATTATGATTGAAGGGAGAGAACATCCTCTTGACTACATGAGAGTGGTAGCAACAAGTAAGTTGGCTCACATACCTAAACCTCTAAAAGGTTTTGGACAAAGTAGCTTTAATCAGATCTGACATTAAACCCACCCTAAAGGGGAGAAATCCCTTCATGGGATTTCTCCTTTTGGAGTCCCCATGAAACAAAAATTTAGGGCTACTGCAATAAGTAGTAATCAACTTAGTTTTTTTTCTATACTCGATATAGATGAAGATGAAATAACGCAAATAGTTGATTCACCCAAAGAGCATTTAAATGATGCTTACACGTCCGGATTAAACTTTAAATCAGAAGAAAGTAACATTTCTGAGATAAATTATGATTCTGAAAGGCGTGAAAATCACCTTTATGAAAAATCCAAATTACTTAAAAATCAGATTTTGCATACAATTAATTTTGCAGCAGAAACAGATTATCTATATACGGTTGAAGAATATAACCCAGATTTGGGTGGTCTGGTAATAGAATGGACCCCTGAGGATGTGTATGTTGTTTTTCTATCCGCTATGGAAGAGTCTTTGGAAATCATTAAAGAACTAGTGTTGAGGAGAAAGTTATTCTTCAAAGATGACAATGGTAATATCACAGTGAATCCACTTTTAGAAGCTGAAACACGGTGGTATATGTCAAAATCATTTGAATACACTTGTTTATGTCATGGACTTGATGCATGTGAATTTAGAGCGGAATTAAAATCATGGCTCTATTATCATTCGCATCGTTCGATTAGTGAAAACACGAAATTAGCTGAATGCAGGAATGATGATGAAATCATTTTGCATGATTGCAATGACGATATGGGCTGGGACATCTTCTTTGATCAGGATTATTTAATGTCAGAAAAAAAACTGGCTGTTAAATGGACTGACAGGGAAATTATGGATGTTTACATAAAAGCTTTTAAATCCACATTAGAGTTGTTTGACGAGCTTGTTTCATGTGATCTGTTAACTAAACGAAACGCTTTTGGCAAGTTAGAAATCAATCCAATATTCGAAAATCATTTTGAATGGATCATGTCTGAAGCTTTTGAAATAGTGGGAAATCATCTTGGTTATAATGTGCCTCAAATCAGGAAACTGATGGCAACTATTTGCCAAATGAATCTCAAATAAAATGCCACTGGCAAACATCTGCCAGAGGGCGGTGTTTGCATTTTACCGGAGTTAAAAATGTCTAATGCCGCTATGAAGTTAAATGAAACATCTTCTGATGCTTATGAAAAATTAGAAGCTCTTCTTTCCCCGGATGTTATAAAGTTAAAACATTATGTGGATAAAGGTGAGTATCTTTTAGTTCTAGCAAAGGACCTTTTTGGTATTCCAGAAATGGATCCAAAGATGGCTGTGCCTGTTTTCAAAACTAAAACCTCGTATCGAGCTCCGCTGAACAAAGACTACATACCAAATCCCCGAATACTTGAACAAGTGGTTAAACTGCTTATCAGTCCGGATATAGATTTAAGTGTGTGTCTTAAAGGTGAGTCCGGTTCTGGCAAGACTGAAATGGTAATGTACATTAGCCACATGATGAATTGGCCGCTGACAATTAAGCAGATCAACAGCAATATTCGAGTTGATGAGCTTGAAGGTGAGCGCAGTCTTAATGGTGGTAATACAGGTTTTGTACACAGCGATTTGGTAACGGGATTTCGTAATGGTCACCTCATTCTTCTGGATGAAGTGGACAAAATCGATCCTGATACGGCAGCAAAACTTCACATGCCCATTGAACGTAAGCCCTGGTCACTCAGTGCTAATGGTGGTGAGGTTATAACTGCTAATGGCTACACGCGATTTATTGGTACTGCAAACACAAACATGAGTGGAGGCGCTCGCCGGTTCGTTTCTTCTCAACGTCAAGATGCAGCTTTTATAAAGCGGTTCTTGATAGTTGAAATGGAGAAGCCCGACAAAGTTGCTTTAACCAATGTGCTTACTAAACGATATAGCTCTTTGCCTTTTCAGGTCATTGAGAAGTTCGTAAGAGTAGCGATTGCAGTAAATGACTCTGGTACAGAAGACAGTGTGATGGATATTCGTCAATTAGTAGCTTGGGTTGGCACGTCGATGACGTTAAAAACCTTTAGTCTTCTTGACACTTTCAAAATAGCTTTTGCTTCTGCTTTACCTTTACATGTGGTCGATCTTGTTCTTCAAGCTATAGATCTTTCTCTTGGCGAAGACAAGGATAAATCGCTGGAGTATTTCACAGCAAAAAAGTCGAGTTAGATGGGATTTGTTATGAAACCTCTGATATTTGTATCTCAGAGTTATCCCATCTTGAATTTAGTGCGTTTTTAAGTACGGATGGTGCTGCTACCATTGCTATAGCAAAAAACGGAACTAATTTTACTGGACTTATGCAACTGAATAACGACTATTCTTTATTGTTTTATCATGATGGTAAAATAAATATGGAAGGTCTGATTAAACAAATGGAATTAAAAGGTTATATGTATCAGGGAGCAATGGGCAATGATGATGTTGTTGCTGAGTTTCCCGGTATTCTTTTAATTTCACCAGAGAAGCTTTAATATCAACCCTATCGGGAAATCTTTCCCGTTGGGGAGGGTTTCCCCTTTTTTTTGGAGAAACCCATGACTTTAAATACTTCAATGCTTAACAAAGTATCTGCAAAACAAATCTCTGAGAATTTTGCAAAATCATATCCAGATTTACTGGAAGGTGCAGTTATAACAAAAATTGAAATAAGTGGCTGTCAAGGATCGCGTCGAACCGATAAAATCGATTTGTCTTATGATGGAGATGATATTACGGATCAAAAAAGCGTATCTAAAAGCGAAGTACGCTGGATTGACATAAAAGCCCTTAGCTTCAAAAGTACGATTACCAGCAGAATATCAACTCTTTGCTCACGCTTGTGCATCCGCTATAGCAATATGTGGATTTTACCAGTATCCAGTATGGAAGAGTTTCTGGAAGGGGCCCAAGAGATTGAACGAGAGTTTCAGGCAGGTATTCAAAACGTTGTAGACAATTATGAGATGCATATTGAGGCTGAAAAAAATAGAAGCCCAAGAATGTCTTCTTTGATTGATCAGTTGAAATTAACTAAAGATGATTTCATAAAATCCTTTAGATTTAATATTGCTCACTTTATTCCTTTTACGCCTATTAGCGTTGAAGGTGATGAAACCCAGGACTACTATCAGGAACAATTGATAACAGATCTGGCAGAAGAAGCAATGAAGGTTTATGAAAAAATTAGCAAAAATAACAATTTGCGCTCAAGTACTATTGACCGACTGAAGCAAATGCAAAATAAGATCATTAGCTTCATGTTTATACATAAAGAGGCGGCAGTACTTGCAGAAGCTATAAAACACATAATGAATAATTTACCTAAAGGTGCCATTTCTGAACCTCGCGACGTTGCGGTGTTACAGCAGTGGTTTTATTTCATGAGTGATGCTTCAATGTTAAAGCGTATTATTTCAGGAGAGCAAAAGGTTACTGACTGGTTGGAATCTATTACCAGATCATTTAATCAAAGCTCACAAACAGAACCGAACGCGCTACAGAACACAGGTATTGAAGCTATTTTAGATTCAACAAATGTGTTCCAGGTTGAACCTGTCGTAGAGAACGATATAAATAACAGCACGTTTTCAAACACTGATCCTGTAGCTGAACCTGAGAAATCAGTTTCGCAACAGGAAGACAATGTTGAAAATGGTTTTGATATCGAGCTCAAAGGCTGGTAACTGTTTGCTTTATTAAAAACCCCAGATGGGTACTTCACCATCTGGGTGAGTACCCCTTTTTTATAAAGAGGTATTCTATGAAATTAGATCTTAAATCATCACCGCGCCATATTAAGCGTTTACAGAATATAGCAAAAGTCATTAGCGGCTTAGGCGATGTAAGAGTTGTAATAGACGACAATACCAAAGGACCGTATTTTGATCCTGTAAATAAAGTTTGTGTTTTACCAAACGGCGATTATAGCGATGATGACTTTGTCAGTCTGATTGAAGGTTTTACCTGTCATGAAGCTGGTCATGGTCGCTATACCGACAGCGAGGTTTACAGTGACGCCTTTAATAGTGTTCTCAAGTCATCTGAAGGGTTTACACGCTTCGATGACGGAATGAATGCAGAGTTTGAGAGCCTCGCTGAGAAACGTAAAGCTTATAGCAGGGCAAAACGTCTTACCGGGCTTATAAATCTGTTCGATGATGTACAGATGGAAGAGAAGGTTGGTAACGATTATCCGGATGCAAAGCGGCGGCTTGCAGCCACTTACGCACTGATGGTTAAAGCCGGAAGGATGACTCCTGATATATCTTCTCGTCCGGAAAATCCTGTCCTATTTATTGAGTGGTATCTGCTTAACTCATTGCGAGTAAAAGTCCTTCAGCAGGCAGGTCACAAAGAAACACTCGATCCGTTTTTTGACTATGCCCAAAAGATACTTTCTCCAGTAATTTCTGATGTTGAGGAAATTTTTCATGATGCTCTTGGTTGTGAAAATACTCAGGGCTGTGAATCCCTTGCTCGTAAGACCCTGGCTCTTTTAGAGAGACTGCGGGATGAGGCAAGGGAACAACAGCAGCAGACAGAGCAGGAGGAGCAGGAGGCATATGATGAATCCGAGACCGATACCGATACCGATACCGAATCAGAAGATAAATCGCTTGAGTCGACTGATAGTCGTGAGGATGATTCTGAGGACGATAGTGAAGGTCAGGCAGATACTTCCGATAACTCTGATCTTGCTCAAGAGGGATGTTCTGAGCCTTCAGAACTTGCTGAAGATAACGAGGGAAATAATGAACCCACCGGTGGCAATCCCACAGGTGATAACATTATTGAAGACGATACTGATGCGATTAACCCTTCCGAGAGTGAATCAGATGAAGCCAGTTCGACTAACGTTGAAGATGAAAGTAACTTTTCATCGGCTCAATGGGAGATACTGGCAGATTTGTTGGATGCCTTTCTTGGCAGTGATGAGGATAGCGAAGATTATCACGATGCTTTGGCTAAAGAGATTGAAGGTATTGCATCAAAAGTATCCGATGACGTGAAAGCCGAATTCGGTGCTTCTGAATGGGATATCCCTGATCTCCTTATCGATTTGAATGTTTACAATGAGGCTTTGTCTCTGAGTCATTCAATCGGTAGCGACTTGTCTGTTTTACAGCAGGTTAAAATGCGTGGCCGAAACAAAACTCATGAGCGTGGAATTACCTTCGATGGAAATCGATTAATTCTGTCACCAATGGGAGTTCGTGATGTCTTCAGAGCTCAAAGCGAATCTAAAAATAGAGGGCATGTTGGCCTCGTATTAGTTCGTGATATTTCAGCGTCAATGGCTAATGATGAAAGATATATTCATGCCATTAAGTCAGATCTTGCTTTATCGATGGCCGCTGAAAGTTTGTCAAAAATGCATGTCTCCAATATAGTCTTTCCCTTCAAGGAAAGTGAATTTGAGATTATCAAAACGTTTGATCAAAGCGTTGAGGAATCTCTATCGAAATTCACTCTTGGATGTAAGGGTTATTATACCCCTACGGGATCGGCTTTAATGGCAGCTGTTGATCTGTTACTTGACAGCCAATTCGATAGGAAAATAATTTTTCTTATAACTGATGGTTATCCGAATAAATCGGAATTTACTATCGGCGAAGTTATGGAAAAGGCTAAATGTAATGGAATAGAAATCGTTGGTGTTGGTATTAAGACTGATGAAATAATTGGTTTTGAAACGGACACTTTCGTAACAGTTGATGATACTTCTTTATTGTCTATTGAAGTCAGTAAGCTAGTTCATCAAATACTTTCTTAATAAACTCTACCCAATCGGGGCAAAAGGCCCCGGTGGGTCTTTTTGCTCCATGAAGGAATAAGGAGCAAAATATGACTCAGATAAAAACTTACCGTGTAGAACATGAAAAAGTCGGTGCGATGCATAAAGTCCGTATTTTCGGACGTGTTGGTGAAGTTATAAGCAATGATAGCCCTCAGGAAAGAATCTTCCGCGAAGTCACTATAGCGGAGGGTAATAGCCAGCAGGCTGCGTTACTTGTAGATAACTACATACAGTGTCTTGAGAATAATGGCTTCACGACTGAAGCATAAATGTTGAGGGCCCCCGGGCCCTCTTTCTTAAATTCTGCGTTGTGGGTTTCTCCCTGTCTTCTGCACCGCAGAAGGCATTGAGAAACTCACAATGCCAGATAAGAGAGATCATCATGACTTATGCATCCCCGGCTCTTCGTCGTAATCCACAGGAAGTATCTGAACACTTTATTAAACTCGTTCATGCTCGAATTGCTGAAGTGTCTGGCTGGAAGTATATATTCGAAAGAATACCTGCTTTCAAAGACGCTTGTGCAAAAGCCCCGAGCCAGGTTCCTTGCCCGTTTACTGGCGCAGGGAAATCGAAGTTTCGTTTCCGACAAAAAGACCTTTATACCGGATGTGCGATCCATAATGACTTTCCGGTAAATGAGTTTTGCGACGGAATTGATGTTCTGGCGAAATATTATGAATTAAGTAAAACGCAGACTTGCAAAAAGATTCTCTCAGATTTTTTCGGGATGGATCTGCATGCTCCGTTAACTGACGCCGACATTGAAAATGAACGACGCTATAAATCAGCAGTTCGTGCCACAGAAACTCTTGACCGAGAGGAAGTGGCAAAGCGAATGCGAAAACTTGATGTGATGTATCACTATACCGGTGAAATCAAGCCTAATACTCCTGTTGCTTTGTACCTCCGTAATCGTGGGATCTCCCGCTTACTGAGTCACTTACCAAAGGATTTAGGCTTTAATAACCGGATCTACTATTGGGATAAAGATAAGCAGAAATCGATTATCTATCCGGGAATGATTGCGATCTATCGTGACACCCGAGGTCGGCCTCTGACTATTCATAGAACATACGTAGACAAAAATGGTGATAAGGCACCTGTAGAAAATCCAAAGCTGATGATGAAGCCTCCTGCCGATATGACAGGTGGCTCAATTCAGTTGTTTGACCCTCACTATGATTCAGGTAGTTCGACCTGGACACTGGGAGTGGCTGAAGGGATCGAGAACGCGCTTTCTGTTGTAGAAGCGACTTCAACACCATGCTGGGCAGCCAGCTCCGCATGGTGCCTTGAAAACGTTACTGTTCCTGATTTTTTACTGCCTCCGCCGGATGTAAAATCTATAAACTTTTATATCTGGGCGGATAAGGATATTGCTAACTCACAAGGCACTCGTGCCGGTATTGAAGCTGCTCAGCGACTTCAAAGCCGCATGGTTGAGTTTTTGGCTAAACGATATCCCGCATCAAAGCTGACAATTGAAGTCTTCGAACCAGCACAAGATATTCCTGATGGGAAAAAGGGTATCGACTGGAACGATGTTCTCCAGTTAACAGGGCAGGATGGATTCCCGATTCACTGGGCTCCTGAATGTCTTAATCAGCTGTAACAACGATAACTCCCCCGCTTTTTGCGGGGGGGGTTATCTTATCAATATTATATTTTAAAATTGTATTGATAAGATAACCGCTTTCCTTCGTGATAATTACCTGCCTTTAAGGTCTTTTCACGGCTGAGATGCTTGCTCAGTTAAATAAATGTGCGGTACTACTGGCTATGGTCGGTTGTATGACATGGTTATTCCATAAACTATTAAAACCCATAACGGGAGTATTACCGTTATGGTGATGCTCGTCGTTTTACATCGGAGAGCATTTTAATGAATTTTCAAATTAACGAAGTTTTTAATAAATTTGCTGCTGTTATAAAATCGCGCATCGTCAATGAACCATCGTCATGCTATTTGCTGCATGATAATGAGATAGATATAACGATTTTGAAACATAGCATATTAGAAAATGACAGAAACCTGTTGTACGTAGTTCGTCCTTCAGGAACGTGTTTGTTGCGTTGTGACAAATATTTCTATCCGAAATATTATCTTCGTTGCCGTGGAGATTATAAGTCATTCATATATGTCCATCTTGATCTACATAGTGGTGAAGCTAAAGAAATCACATGGGAGCAAGCAGACGATATGCTGTCTAGTCCAGGAAAACCCCCATTAAAAGGGAATCTTGGACGATTTGAGTATATAAAAGTTGTGGTTGAGGACCTTCGTATTCGAGGTTACGCTGATTATCTTCCTGCGTATAATCTTGATGACCTTCGCCGTTTTGCCTTACAGGACGACCGCCCATCCCTTGTCAGATACATTGACAATGTCATGGCAACGGTCTGATTGATTGCTAATTGATTTACATATTTTCCCTGATGGCCAACCTGCATCAGGGAGGCCTCAATAACGAATGGAGGCTGTATGAAGTTAGCTACGGACCTGGTAAAAGCTATTTTGATTAGAAATGGCGTTGAACCAGTAAATATAAGCGAATCATCTAAGTTATCTTTGAAACAACCACTGACAGAACTTAAATTCAGTTTATATTTGCGAACTGAGCATTTATCTCACTTCCTACCCGGTTATGTTTATTCTATAAAAGAATGTCCACTGTCATATGACATCGGGATCGAAATTCAGAAAATCTTCGAAAGTTTACATTTGTTAAACGAAGAATTTGAATCCCTCGGTTTTGTTTCTGTATGGATAGAAATGCATCAAAGCATTTTTGAACAAAGTCGGTTTAAGAAAAGTAACTTTACTTTTCGGGAGGAAGAGGTCGAGCTTGCTAAAGGGCTTGTTTGTTCTCACAATTCACAAATAAGTAATGCGGCTTATTTCTGGCTTCAGCACTTTGAGGAGTTTATGATTTATGTTCGTAATAAGCTTATCGACCTCTTTCGAGAGGCCTATGACCTGATCCTTGGAATGCAGCAAGTATTTTTCATTCGGGAAAAGGAAGAGCTGTTGAAAACTATAAGTTATGGCGATGAGCTGTATGAGGTGAAATTCATGGCGGCTGAGCTTTACTCTATCGAACAGAACTTAAAGTGTTCTGAATCGATAAGTACAAAATCTCAAGCTTCGGCATATATTAACCGCATCCGTGAGTTTGTGCGTTCGGGGTGGAGGCAGGGCTATATAGTCTGCCATCATAAGCGAAGTAATCAAATTTCATCATTGTCATTACCGATGTACTTGAAAGATACGTCAGGCCGAAGTGCTCGAAAGCGAGTAAAACGTCTTATATCTTCTACAGTTTGTGGTAGAAATAAAGATTTAGGTCTTACAGATTTTTAATTAAATTATACCCATGTGGGGATCACACCCCATATGGGAGTGATCCCTTTTTTTATTGAGAGAGGATCACATGAAAATTATCGAAAAAATCATTAATGCCTTTTTGGTTGTTCAACATAAAAAAATACAGGTTAAAAACATTACATTTTTAGACAATGGGCAGGGCATGTTCTCTGGTATGTCTTTTGATGCTGATGTTTCACTGGAGTTTATGTATGAATCAGCAAAAGCATATAGTTCTTGTTTCTGTGATATTCCCTTTCCAGGTTTTGAAGATGCAAATCTGGAGGAAATTACGAAATTTCAATTAGATGCTTTGAAGCAAAGAAAGAATCATTCTTTCTTTGTTAACCATTTGAGGTTTCCTATAGTTTTAAGGGAAGGGTGCAAAATCGAAAGAGGAGAAGTCTATTCAATTTCGAATTGCACTTATAATAAAGAAAGATTGCAGTATCTTTTTTCTCAGGATATTTACGGTAAGTTGTATAATTCCTTAGAGAAAGAATTAAGCTCGTTTTTCTCATTTATCAATGTTGAGGTGCACGAGTTGTTAAAAGATGCTGTATGCTTTGCATTAAAAATCCTGAATAAGATATCTTTGGATACACCTGAAAGACTTATTAAAGCTTTTAATTATCGTGACTGGTATTGTAGTTACGATGTTGAGCTTTTTAGGAAAGGCTTACCTGGTCATATTCTGGAAGAGCTCATTGCTCCAGATATCTTACTTTCAGACCTTAACGGTTGTAGAAAAATACTTAGAAATGCAAAACGATTTCTAAATGGACATACACAAACCAATTGTGTTTATATTAAATATGAATGGTGGTTGGGGCCTGTTGATACCTCACACTCAGCTAAGTTGATGTCTGACAAAGAAATTAATAACCGAAGTGACTTGAAGAATTTTTCAAAGGTCTTTTTCAAAGAGTGTTTAAGTTCTGGTAAGTCGGAATATGAAAACCATCTTAGTGAAAAAGAACATGCGCTTCGCTATAATTATTAATTAAAATTATTTTCTCCCATAGGGATTTCTCCCTATGGGAGAAATCCCTCTATTAAGAGGGTATTGAAATGAATGCTATACAAAAGTTAGTTGAATCTATTCTTGTTAAAATGGGTTTTGTTGGCGCTGTAGTGGAAAATATATATTTGGATTCAAAACCATTTCGGCATATTCGATTTGTGGCTGATATTCCAGTAATATCTTTTCTACCTCATTTGGTGAAATATCTTAAGGGTGCAGACCATCTTTACAGTGGTAACGATGATTTGCATCCTCTTTTCATTTATTTTTCCGAAGCGGCTACATTAAAAGCAGGTCCTGTAAATCTCGCGAACTTTCGTTTTGAAGTTTCTATAGCTTCAACTCATTTACGACTGGTCTCAGAGCAGCCTGATTTGCTTTTCAAAGGATTTAACCGGGATAATCTAGAATACGTTTATTACCGCTCAGATTTGGCCTCTAAGGATCTTATACTAGGCCTTGTTGAACACGGTTCTCCTTTCATAAAACATCTACATGGACTTATACAAAAGCGAATTTTAAACGAGTTCTCTCTGATTTTTTCTGTTCTTGAAAAGATTTTAGAAAGCGCGAAGCCACAAATTCTTGCTTGCTTCCATAGTGTTGATTATGAAATGAACGTAAAAATAATAGCCGAAGCTATACCTGAAACTGTATCTAATCAGATAGTCACATCTGATTATATAGTTAATTCTATATCAGATGCGGACAAGTTTATAAATCATGTTCGTCGCTATTTAGCAGGCAGGGTAATGAAGAGGCGGATATACGCTGAATTAGATGTTTGTGAAGAAACATCAAGTATTTCACTAGTGAACTTAGGATGCTTTACGTCTCCTCTGCTCGTTACGGAATATCAAATGTTTAAGCCACACTCTTCAGGGTTATATCGAAAAGCTATAAACAACTCCTTAAAACAGTTCAAACCAGAAATGCATGTACCTTCTGAAGAACTCTTTTATAATTAATCTAACCCATCCGGGAACCTGCTTCCCGGTGGGAAGCACTTCCTTTTTAGTCATGAGGTAGTGTAAATGTTTAAAGAATCTGACCACGTGGAATTTGTTAGTGCCTTTCTTTATCAAAATTTAGGCCTTAATGTTTCCGCTGACGATATAACCGTTCAATTATCTGATACTTCGTTCGACAAAGTAACCTTTGATTACGATGTAGATATCGATAATTTAAATTGTATGTTGGATCTCTACATATCTGAGCTAATAAAGCACAACGCATCTTACTCCGATTCTATTCTTTTGAAACAAAAAATAATTTATTTTCTTGGAGTATTTAAGAATTTCGGATTTTTTACGTTTGATATTCGCGGATATAGTAATACTTTAAGCCCAGTTAAAGTTATTGATATTGTTTCAATGATTATTAATGACTGTGAAGAGTTATCTAAAGCTAATTCTTCTACTGATGCTATAAGAAATCTTTATCTCGATAAAATGAAGGTGGATGGGAAAGTGTTAGTTGCGAAATTTGCACTTAAACAGTTTTTTCATTCCGACTTTGGTGACTTTATCTCATTTGTCGAGAAAAGAATTACAGATTGTCTTAATGAAACTTTAAGGATTATCAAAGCTGTTGAACATGGCTTTGTACGTGTAGGGCAGCATAAGATTAATCGCCGTATTAATGATGACTTAAAGTTATGCATTGATTTCAATACTGATGATTATCCGGCAAATATGCCAGATATATATATTAAGTTTAACGATACATTTGATGGGAACGGGGCGTTATATTGTGACAATGATGCCCTCATATCCCTCTATACCGATGTTGCTTCAATTATCAATGTGCCGGTGATGATGGAAGTAAGATTGATCAATAAAAGAGGGCGTGTTGTCTGTGATTCTTCGCATTCAACTTACGTATCTCTCGAAAGTAATGACCGATACAGAGTAACTGATCGCACATTACTAATAACTGAAGCTTTTGACGATTTTCGTAACGCGTCTCAATGATCCTTTTGCTTCAGTCCAAAAAAGTAACTTTGGTTGGCTGAAGACACTTGTCTATGACAATGTAAAATCTGTCGCTGGCATCTTCTTTTAGCTTAACCAAATTTTTATCTAACCCAGTGGGGAAGTCGCTTCCCTTCTGGGGCACTTCCTCTCAAATTCGAGGTAGTGTATATGACACATTCATCTGATGATAAAAACTATGTCCGAGCAGTTCTGAGTTATCTTGGCATAGATTTTGATGAGGCGGATATAGTATTAAGTGTTTGCCATTGTCAAAGTGACGAGCTTTCTTTTACCTGTAATATCAAAGCTATTGAACTCAAGAATGTTGTTGATTTATATGTCGATAGTATCTCTGAGAATGAAATAGAAGCTTTAAACAGAGAATCTTTAAAATCGCGACTCTGTTACTTTCTTGAGGTGTTTGACGCAGTCTCTGGTCAGTACCTTGAAATTTCAGGAAAACACTTTGCAACTAGTCGTTTTGAATATGATGATGTTTGTAGTGAAGTTCTTAGCATGTCTAATGATGTTTCTCAGTCGAAAGGTTATGACCGGGATGAATATAACAGACTGATGCAGGTTGATGGTCAGGTTATGATTGCCCGTTTTGCTTTGCAACAGTTCTGGGATACTCATTTTATTGGACTAATAACATTTGTATCTGAGTCTATAACATCGAGCCTCTATAAAGCTTATGAAACTTTTAGTGATATTAGTTTGGCTTGCTATAAACTGAGTGAATATTCTTATTCACGCTCTATCAACAGTGAATTGACCCTTAATATTTCACTTAAAGAAAATGACTTCTGTGAGGACCTATCTGATTGCTATATGGAAGATGAGGCTTTACCTTCTGGTAGGGTAATTTCTCGACGCAACAATGACTCCATAATAAGTATTTATGAGAGCTATGCTGCGGCTTCTTATATTCCGATGATTGCATCTTTGGAAGTCGTTGATGAATACGGCGAAGTGGTTACTGACCTCTGCCATACCGTTTATGTTTCAGAGTTAACCGGTGGGCGGATTAAAATCCACGACCGTAATGACTTAGTATCTGAAGTTTTCGATAACCTAAGAAATTTAAATCTTGCAGTTGGAGATTCAGTTTCACAAGCTGCTTGATTCTTTCCCTGATTTTGATTTTTTCTCACATACTCTTATGGCACGGTTTCCGTGCCTTTTTTTTGCCTCGCTTACAAGCGTCTACTCCTCTTCTACCTATCCCACCTTACATCACCACTTAAAATCTATCTTTCTAATTCCATTATCCTTTTCGTAGCCTCTAATGCTCTGGTATGAACATACTCTTTAAACTCAAAAAAGTGCTATTAACGAAAAAAAATCCCTAAAGAGATTTGTATACTGTTCTCAACCAAGGAGAGCTCATGAATGAACTAAAATCCAAAAACGAGAACAGTACCAAAAGCAACTTTCCCCCGGTTGATAATCAGTTTTGCTTTTACCATGTTGATTTCAGCATAGAACGACTACTTTCTACGGCCGAGGATCTCCAGCTTGAGTACATCTTCCAGAAACCTGGAAGTGAAGTAAGAAAGGATTTGGTTGAGCGATTCGAACGTGGAGAGCGCTTTGTTACAGCTTCACACTGTGACAATTTCTGTGAAATCCTTGGTTGTCAAGGCCATCAGGAAAATGCATAAACCCATAAACCTACATTTCCACTTTTAAGGATGTTCACTAAAGAATGATTGGAGAAAGTATTTTTGACTGGGTAATTTACGGAATATCCATTTTGATATTTGCCTCAGCACTAATTGAAGGAAAGACAACTCGCTACCCAGCACTTTTTTTCTATGGGAGTTTAATTTTAATGTTAATCCTGATAGTTGCTGGAGGCCTTAACTGGTGGTTCTACAGGTCAAAATATGGCGCAGTAATCGTTATCTTCACAGTGGTTTCTTTACTGATGACTCGATTCCGCCTGGTCATATATAAATTAAGATTAAGAAAGTTAGTTTCAGAGATCAGATTTCGTATAAAAACGGGTTTTCGTATAATTCTTGTTTTGTCGGATAATGAGGATGAGCGTAATGTTCTGCTGTCTATGCTTAGCAACGTATTGCCAGAGCAAACGCTTATTCACACGCGTGATGCTCTCGGACCTCATTCAGGGCCTATCCTAAAAGCTCTTGAGCTACATCATCAACAGGGAACAGGTTACATACTCGTCTGTGAACAACAAATCTCAGCGCGTACGTGGTTGAGTATCGTAGAAAATGGGAAACCTGATACATCTATAGCTGTTAATTTTCATTCGATCCCAGAAATGGAGTGATTTTTCAATGAGTAGAACCGTTTCACAAAGTGTCACAGAAGATTGTCTTTTTGATACCCGCACACAAGTCAGATTACAACTAAGTCGAAGCGTTCATAAAACGCTGGCATCTGCTAAAGAAATTTTACAGGGAAGGGGGGTTGATTCGGTCTCTATTGAAGATCTTGTGCGAGCCTGTCTTGAAGAGAACCAGCCAATTGATCTCGCCTCACTTTACCTTGAAAATCTCTTAAAACAGAAAGGTACCAGCATTTGCGATTTTTAGTGTTTTCAAACCTATTAGATAAAATGCCGGTTGTGTTTATATAACATCAATAATTTCATGCAACAGGTAAAACATGAGTACTCAAAAGCAACTTTCCAGAACAACCGGCACTGAACGTATGTTTAAGGAAGAGCTGGCGTTATCCTTAATTTGTTGGGTTTTCACCAGTCCATTTACCAACTGGACCGATAAAGTCTTCAGTGGTATTGAAGTTCCGTCTGAAGGACCGTCAACATTACTGGGTGAGGCTGAAAAATTCTTTCGTTTTGTCGTTAATGAAGAAGGCTACGACGCAGGAAGGGCTGCTCTTGGTCTTGACCTATGTTGTTTTTCACTTCCGTCGTGTTTGTTCCCGGACGCTGCCCTGTCTGAGGAAGAGGTTATGAGTAAGTTAACCGGAGAAGTTATCCATGGGATTCTTCTTTCCTTACCTGAATTTATTGATATGCCAGAAGTGCTCGCTTACCAGGTCAGGGATGAAATTCTTGCTTTTAACACTCGCTGTGGAGACGGGATCTTTCATGGTTGGAACACGGCTTCAGAATTGTGGAAGTTTGAAATCTTTCCCCGCACCACCATCATGATGCAGCATACTTCGGCAATACATTAAAATTAGGCGGGGCAGAATGCATAAAAAACTTTTTCTTCTCGAATGGAAACCCTGTCAGAGCCGCGTATGGGCCGGTTGGATGGCCCTGTGGTTGACTATCAGTTTTCTGATGTTATCTGCCTTGCTTATGACAGATCATCTCCTGAACAAAGTCATCCTGCCGCCAACATGGTTGTTGATCTGGTTTTCGCCAATGCTGGGGTTTTTGATAAAAGTTCGCGTCGTCGAAACTCAACATTTCCTGGAGCATGACCTCTGTGTTGCAGGTTTCTCTTTTTACCGCTGGAAGAGGTTAGTTTCTCCCGGGCTTTGGTCAGTTGACTGTATAAATGGTCGTTTTCGCCTCAATCGGATCACCCAGGTGGGTAAGACTATCCACTATCCATGGCGTCTCCATTATCATCCTTTGTTCATGAGCCCTATCGAACATAAATCGCATGCTGTGAAAGCTGTTTCAAAATGACTTCTTTAGAGGTTTACATGACATTTATGTTCTGCAAGGTCAGCCAGGGCAGCAAAATTGATTTGAAATAACATGAGCCTGGAGAAACGTATGAGTTATGACGATTTGCCCTATTTTCGTGACCAGATTCTGGAACGTATCGACTCGCTTAAGTGTTTTCTTTCGAACACCCCCCCGCTGATGGCAAACCTGATGACTGTCTCCACCGTATCTCGAACAGAAGAGCGACTGAAGCAGGTTAAACCCATCAGGGTTAGTGTTAAAGACGATGCTTCGGTTGAGGAAATTATTCAGGCACTTACTGACATCTGTGTGGATGACATAGAGTCATTAAGTCATGATTCCACCAAAGTGACCACTAAATACCCGGGTCTTATCATTGTCCCAGAAAGAGCAGATCTTCTCGAAAGCTTGATCACATCTATAAATGAAGCAAAAAATGATTTTGCTGCGGCAATGAGGCGTATCGATAATAAAAAGAATGTCCGTTTTGATAAAGTGCACAAGAAGCTCCCGGGCCTTGTCGCTATGCACTCAACAAGAAATGTCCTTTTCATCAAGTCCCAGCTTAAAAAAGTTACTTTTTCATGGCGGCTAAACCGAAACCAGGAAGTTAAAACAGCAGAGCAACTTGTGAGTTTGTTGGAGCGCAGGAGAGCCTCAGAAGTAAAAAATGTAGCAACTACCAATTTGAATGTCGTGTCTAATATCGATAAGGCTTTACACCGTCTTGAATTTCACCCACTGAAGCAGGGCGAATCTTATCGCCTTTGTCGAACTAACTCTTTCCCTGTTCCGATTGCTCACATTTTTGCATTTAGGCCTGAAGGGCAGGAACGAAACGGGAATAAATATGCTGAGACTGATTATTCAGTAGTAAAAGCATCCTTGCCCATTTTCGCAGCAGGCAACATACCTCAATTAAAAACGCTCTCTGACTGGGCTCCTGAAAACAGCCAGGGCCCGTCCAACCAACGGAAGCTGAGCCTGAAATATACAGAACTCGTGCCGGGGGCTGAGCTGGGCATTTTCATTGTCAGCCCCGAAAATTAAGGAACAACAATGCAATGGATTTCCACAGCCAGCCAGAAAATCGATGAGCGTCTCTATCGTGTCTGCGTCTGGGTAAAAAAATATCACGCTGATGCGATTAACCGCGTTGTGCTTACCGTTGATCTAAGTAAAGCCCGACATGACCCTGACGAGGACCAGGTAAGAGCAGAGCTGCTGTGCGGCCATTATTTTTTGCTTCGTAAGGAAAACGCTTCGAACTCTGCGCCTGACGATCAAAAGTTTGCTTTCCTGCCTGACGGGCGCAATCTGTGTTGGCAGACCGCAACCCCGGTGCTTCAGCATCTCCTGCTCAATAAAAACGTTCCTGAGTCGCTGAGGTTGCTTACGGACTACATACATATGCGTCTGGCCAGGCTGACAATGGTACCAATGTCCGGAACCATCATGAACGAGGCTCTGCTGGACAGCATCAGCTGGGTTAAGGTGGATTTGACCTACTTCTGGCAGTACGAACAGCTCAGCTCTCATCTGGGACCCATCCAGATAACCCACAAGGCACTAGTACGCTTCGGGCATCTGGCAAAGAATGATGAAAACTCCAGTGCCATAAGAATCCTGCGTCAGCGTCTGTCTTCAGAATTCTTACAAGAATTTCAGATGGCTGAGGATGAGCTAAAGCGCAAACAGTCGTTGATGGGCACCATGGACGTGAAAATGCTGTTTCATGCTCATTACCCCAGCCAGAAGATGCTGGTGGCTCGATATAAAAATGGTTGGGTAATGGTGGATTGTTTTCTGTTTCATCATACCAAACCTAAGAAAAAAGCAAAAAACAAAACTACTGTGGCTAAGCCTCAACTTAAAGAGACTAAAAGAGAAGGGAGTGAAAATGGAACTGGGCATTATGGTGTGCATCGTGTTGTTACTCTCCGTGGCGGCGGCGTGGATCAGTAATAAGACAGTTGATTTGCTCGAAAGATTCTATTTCAAGCGTCCGCTGAGCATGGAGTACGCGGCATGGCTACGTGTAATGTGTGCAGGCTTGTTATTGGTTTTTATTCAGGTTGCTCCACAATTTACACTTCTGTATACCCTTAAACTTGTCACGCTTATTAATCTTGGAATCCAGACAATGAAATTAAATGGCGTGTACAAATATAAAAGAACGGGAATTTTGCCTCCGGGAGGGGCACTCTCTAATCTCACCAGACTTAACCCGTTCAAGAAAAAATAAAGTTATGCGCCCGTGAGGGCGCTATTCATCAAAGGCATTTCGCATAAGCTTGATCATTGCTTTTTTACCAGCTTCAATATTACGAATGTAGCGCATAACCATTTCTTCATTCGACCAGTTCCCCATTTCCATAATCTGTGGTAGCGAGTAACCTTCAATATTTAGCTGTATCGCTCCGCCTACACGAACGCTGTGCCCTGTCCAGTAACGAGTTTTAGTCTCATTTGGATAAAGCTCATTCCACATCTCTTTAAATGCTCGTAAAAGGGAATTTTTGCTGAGCATACCGGCATCGTCCACAGTGTCTTCTTCATCTTCATCGTTCAGAAGACTTTGCTTAGCACGATAGGGTAGGTTATGCCTTTTAAGAAGTTCAGATAGCTCATTCCCCTTACTCCGAAGCTTCCAGCCGGGTGGCATATAGCCTGTATCATGGAAATTTACGGCCTGGAAAAGGAATTCATCCGGATGACTGTGCTGATCCATTTTCACGAGGTTCATCAATCTCAAGAGGCAGTTAGTTAACTGACGTGTCAGCCGGTAGGTAAGAAGTGTACTAATGTTCGTTTTTGTACGGTATACCGTCAGGTTAAATTCACCGGTCATACTATCCAGAGACAGATCTTTCAGACGTATACGTCGAATTTCGGATGAACGGAGCAGTGTTTCAAAGCCTGTCCAGATCAGGCACAGGTCACGAAGTTTACGAACTGAGTTTGTAGTACTGCGTAACTTTATCAGAGCCTTGAGATCGCCAATAAGAAAGGGAGTTGCCTGTTTAGTCGTCTTTCGCTTCCGGGCTTCCGATTGTTTTAAGGCTTCCAGCATGTACCATGCTTCAGACGTAATAATCCCGGGCAGGTTAAGCCCTTTTTTATGGATACTATTTAAGGCCTGAAGACAGCTGTTTATGCTGCTTCGTGACAATTTGCCTTCAAGATGCCCCATAAACGCAAGCAGAGCGTCCTCAGACACGGGGAGCGAACTTACTGGCCAGTCTGTATGCAACCGGGCATTCGCCAGATACCATTCGTTCCATACTCGTAGCCAGTGCAGATAGGTTTTAGCAGTGTTGTATCTCAGATGGGAAAAGTAACGGATCAAGCGTGAAAGCTGTTTATCATGGTTGCCGAACGTTTCCAGCTGCTGATGCAATTCGCTTTCCGAAAACTGTCTGATCACTGATTGATTCTTCATCCTGCTCACCGGGATACACTGGTTTTAATTACAGGTCATTTTAGCACTCATGTACCTGGTTATGAACAGGGTGGAAACAACGAAAAAGGTTGTGAAATCGTTAGGCTTAAGTGAAAAATGATATTAAGATTATCCCTGGCCAGTTGAGGCCTGTCTAAAGAAGGTTGATTATGTCTGACACAAAGCAGTCTTATTTAATGAAATTCCGTAAGTGTAGTTCGTTCGAAACGCTCGAAAAAGTATTTGAAAGGTTATGTGAAAAAAACTCGGGTGTCGCCTCTCTTGAAATTTCTGGTGCTTATGATCATCGTAAAGCCGAACTGACAATGAAAAAGTTATATGACAAAGTTCCTGCGAGTGTGTGGACCTTTGTTCGCGAGTAATTATTAATATTGGCACAACAAAAAGACTGTGCCTAGATTTGAAAATAGTTTATGCCCCTTTCGGGGCTAAAGGCATTGTAATAGCCTGTCTTTTAAAGTTGTTTATTAAGTTCGGAGAAAAACTTTAATCATAAGCCAAGCCCACTGCTAAATACATCCGATATTCTCCTTCATTTTATTAGAAGTGATAAAAGTTACTTTACCTAAACTTCTCTCTCAATATTTGTAAGGCTCTCATTTGATTTTTGTCAAACATTAATCTGGAAGACGGAAAAATCATTTCTTTTAATACGTTTTACAGAAATCCTCCTCCGTTATTTCGGATATAGTTTGAATCATTATCAAAAACGGGGTGCAGCCATGCGTAAGAGTTATACATTTGGTATTCCATTTGGACTCCAGCGAGAATCAGGACTCTTTTTAGATATTACAGAGGTCAGCCGGGGTATTGACTGTAACTGCATCTGCCCCGCTTGCAAAACTGATCTGTTAGCAAAGCAGGGGGAGGTCAAGCTTTGGCATTTCTCACACAGTACAGCTGTAGCCGGTGACTGTGATGGTCTGATGGAAGCCATCCGGGGAAAGATTATTGAAGTCATCAACGAGCACCAGGTTCTTGGTTTCCCAAATCTTCTCGCTGGCGACGATGGTGGGCCGGTTTCACTGAATGAGGTTAGTGGAAGCGGCAGTATGTTCGGAGGCACAGCTGATCTGTTCGTAAAGGTTAATGATTTATGTGTGGCCGTCTTTCTGGACAGGGATCGCAGCATTTCAGAGAAGTTAACCTTTGACCATCTTCATCCTTCCGAAAGAGTTGCCGCATTGCGTATCGATCTTCCTGATATTGAATATGAAATCAGTCAGGTGCAGCTCGGGCGACGTAAAACAACATACAGTGAGTGCATTGAAAGCCTGATCATTGATGAGACCAGTTCCCGGGAATGGCTATATCATCCATTAATGCATGAACTTGAATCTGAACCTCTTCAGGAGTATCGGGGACGGGAGCCTTCAGAGGAAGGGCCTCTTCTTCAGCGCCTTGCTGACTGTAAGATGAAATTGCCTGATATCCTTCCGGGCAGTCATAACGCGCTAGTCAGGTTACAGCAGGATACGATTGTATGTCTGTGTCGGTTAACGGTTCGGGCTTATGACATCGCTCAGACCGATGAATTTCCTTTGTTCCTTCGCTATTTCAGGTTGCACTGCCTGGAAAACAGCGAACATGTCAGTTACGAAAGACTGATCTGCTGGCAGGAAATGATTTCAAAAACCCAGGAAGGCCAGTCCTTGACACAAAACGAACTTGAATATCTTCATGAGATTGTCCGCATCGCCTTTTACAATCACCGGCTTAACAATGTCAGTATTTCAGATGTTAAAAACCATGACACTGGAAAGAAGAGCGGCAGGGTAGAGTCACAAAATTATTCACTTTTATAAATAACTTGGGCTTTGCGCATTAAACCCTTGCCGCAGGCGGTGTACCGCATATCCGGCACAGACAGTCAGTTTTTTCTGGCAGCTTAAATTTGACACTGCTTAATATAGTGATTCATTAAACAGGTTCAGTATGCTGCCAGAACGTTTTAGTCGTAATGGGCGTCCGTTAGTTTTCAACTAACTGAACGACGACCAGCCTGCCGCCTTCCTCCTTTGACAGAACAAACTGAGCGTTATTCGTCAGTTCAATTTTTTCCCCAATGGCAATCTGTCGTTTATCCGGTAATGACATAAGCCCATTTATGCCTTCATTTACTAACCACCACTGATCGTTATGGAAAACAAAATACCCAACTCGTTTCCTTTGTGCATCGGTTGTGCGCTCATTTGGCGCAATGAGGCGATTCACATGCCACGCATAGATTGACTGCCCGCTCCACACCATCAACCGGTGGTCGTCAGGACGATAACTGCCTTCCTTTCGGGATGAATATAAATTTAGAACCGGTAATTTACCCTTGTATGGCGTACCGCAGTAGGGACAAACCGGCTTTGTCTTACCTGAGAAAACGTACCATTTCTGTTCACACGCCTTGTTCTGGCAGGGCTGTATCAGATCGACTGTTTTAACCAGGGCACTTTCCCACTCATCGGCGGTCGGGCGTTTATTGGCATCGTGTAAGCCATCAATAAAGGCGCGTTCAAACAAAGGCGTCAAATAAGGGCCCATGATGGTGTAAGGAATTTTCTCCGGGTCAGCCCAGGGCAGTGAAAAGGAGGATAGCTGACTGACTTTGACTGCATTGCTTTTGTCTGTCGGATGTTCAATGAAGAGTGCCTTCTCACCCATAGATAAGGTCTCATCACGTACTTCATCCGACATGTCATGTATTTTTCCGCCACGTAGCGGATGACGGAAGAACAGATACATGTAGATAAGCACCGACAGCGCATGACGGTCAGTAGAAATGCTTGGCAATACGCGGTTCGGATCCTCTTTGGAAAGATGGCTGGTTTTCACCACTTCCGGAGCGATAAAATCCGGGGTGCCCACGACGTCGGGAGGATACTTTCCAGGGACAACCAGGCCGTCTACGTCAATGATGCAGGCATGTCCCATTTCTGGATCGATAAGCACGTTTTTATAGCTTAGATCGCTGTGACAGAGACCTGCCGCATGCATCCTTCTGACGGCTCTTGTTAGCAGCAGACAGACCTTGAGATAGGTAAGCGTATTGCCTCGTTCACGTGGGTCGAGAAATTTATTCTGGTTGCTGGCGCTGGCAAACCATTTGCCTTCCTTTTCACGGCCTTTTATGCCAAGAAAATCATCGTTTTTAGAGCCGTATTTAAAGAAAAAGTAGCTTTTGTAGGTTGGAACCACGATGCCGATTTTATCCCCATGCTCAACAACGTGGGTCGGCCAGCAAAACAGGTCCTTCCAGTATTCACCTCCGGACTGGCCAAAAATGTTTTGCCTGTAGCGTCCGGTGATCATATCAATCCGATCCCGGGCCTGCTCGTTCTGCGGTTTATGATAAAAAGCGACGACGTATGATTTATCAGGCGAGAAGTAAACATCCTTCATCGAGCCCGAACCAATTACCTCGTCAACATACTGGACTGTTTCGCCGTCCTTTGTTTTGCACGTAACAATATTTGCCATATTGATCACCGAAGAAGCGTATCCCTTACCACAACACCGCAATAGTGCGGTCATCGTGGTTCCCTGTGGAGAAAAAGTTAAGCCAGTCGCCTAACCTCTCAGGCGCAATACTGGCGTCTGTAAGGACAGGGATGAGCTCATCAAGGAGACGGGTCCATTTTTCGTCACTGCGAAGCCCGTTATCTGTCTCAAACAGAGGGTCTGATACGCCATCTGTCATGAGGATCAAGTGAGATACATCATTCCATTTACCCACGCTGATGCGGCCGCTAAACGAGGGGTCTGCGATAATGCTCTGGTCAAGAAAGCGGGTTTGTCCTGCGTATTCTCCGCTATCGGGATTTCCCAGTATCCTGACTTTACCGGAAGGGCTGTATGCACCTATCGCACCATCACCAAGCCAGAATGCAGCCGCAAACAGCTCGTTATCAGTTCGTAGCGCTACAGTTGCCAGTAGGGTTGTTGAATAGGATTTCACAGGTTGTTCTGCACAAATGGCTTCGTTCTGGATACTGTTGACCGCGAGCGTAGCTGCCTGTTTAAAATGATGAAGCATGGCGTTTATGGTTGCCTGCTGATCGCTCCCTTCCCACGCCGTGATGTGCTGCTTTAGATGGACGCCTTTCAAACCACTGAGCTGATTGAAAAGGTAATCGCCAGCCGTTTGGACTGCAATCCGGGAGCCTTCCCGGGAATTTACCGCACTACCGGCCCCGTCTGCGACCAGCATGACAGACCATCCTGTTTCCTGGCAGTGGTTGATATAGAAGTCGTCATCTCTGAAGCTCCCGGCATGCTCATGAGATCGTCCCCGGCGACTGGCGGCAGCAATACGTATGTCACCCCTGACCAGGCCAGCAGCGTCCAGATGGGACTTAGGGTAGGAAGCGTCTGCTGGTGGCTCTACCACCTTCCACAGGCTTCTCGGATCGGGATTGACTATAAAAAGCTGTTTTGTTTCGCATTCGTCGTGCGAAGCGCATGACCAGAGTACTGAAAGCTCTATATCGCCGCTTTCGGTGGGTGTACCTGTCAGCAACTTATGCTCTTTGTCAAAGGTCAGGCCAATGTTCCTGGGAAAGACAACGTCCCTGACAGTAGCCTGCTGGCCCTCATCCAGAACTATAGCAACCGGCGAAGAGAAACGTTCGCCTGCGCGGGCGTTGGGAATAACTATTTTAGCTCTCGGGGGAACGGCAGGTGGCACAGCTAATCCGGCCCGCTGCTGGCCTGTCGGTATCTGCCCGGGTTTTAATACCAGGGAAGACAGGTTTTCGTCTTCCCTCTGTGCTGGTTTATCAAATTCGTAATAAGGCATCAGCTTCCAGAACGGAGGATGAGGTTCATTTTCTGGCAGGGGTTGCAGTAATGGTGTATCGGTAGCGTCAATGCCCGGGTTATCAGCATCACTTACGACCGTTTGTTGCTGATCGGAAAGGCTGGATGCTGACGAGGGGGCGATCTCTGCGTCGTTATAACCTTCGCTAACCCGCGCAGATAAACCCTGTGCAAGGCTCTCAATCCGCTCTTTAAGCCGCATAATCTCTTCAGTAAGGGAAGGGTCGTGCGATAGAAGAAAAAGCCGCTCACCTTCTACAGGGTGGCCCAGCTCAGACAGCACTAAGCGGATAATCTTCTCTTCAAGTAAAACATTTTGCGACATCAACCTCTCCCTCTGTTTACGTCGAAGTTAGTGTTTCCGCCATCATTGCTGAATGACAGACCTGTTTCACACCACGGGCAGATCACGTCATCCGGGCCGTCAATGCACAGCAATTTTCCGCATGAGCACAGGGCAAACGCACTGGCATTACCGCAGTGAGGGCAACCCGGTACGCCATGCAGTTCGCTGGTGTTTACCTGCAAACCGGTAGCGGTGGCATCTGACCATGCAAAATAGTCTTCATCGATGGGATAGCATCCGGCAATATTAAAGCTGTTCAGGTTCAGGCTGAAATCGAGCCCGGAAATCCTTGCTGGTGGCCGTTCATACTTCATCAGATACGGACGACGGGTCTTGCTGCAACGGCCGGTAAGCGTAACGCAGTTTTCGTCGTACGCTTTTACTGGCTCGTCCTTGGCCAGCCGGACTATGTATTCAGTCTGGCTGAGCTCAGGTTGTTTGTCGTCTCCGACGCTGCGGCTGTGCGCCGTAACCGAGGCTGTGATCCATTTGATGAAGCGGGTAAAGTCCCCTTCCTGAGACTCGGTGAACAGCATGACATTCTCTGTCAGTTGCCGCAGGGTATTCAGGTCCGCTGACGGCCCCAGGCCAACGGCAATGAGATTCACTTTACTCGCGTAGTGATCCTTCCAGCGCTTCACTTCTGCGGTTGTGTCGTCAGTCGGACGTCCGTCGGTAAGGAGATACACGACGGGTTTCCAGTCGCCTTTAGCCTCATGAGTGGTTTTTCTGACCTGGGTATCAATTTGTACGGTCAGCTCACGCAATGCGGCCCCAAGGCTCGTACCGCCGCCAACGGGAAGGCGGGGAGGGTAGAACGAGGCAATTTCGTGAAGAGGTACAATCGTACGGGCTACACCGGCAAATGCGATTACCGAAACCCAGGCTGTTTCAAGTGCGTGTGGATCCTTTCTTAAATCTCCGATGATCATTTGCAGACCATCAGTCATTTTTTTCAGGTTTTCACCAATCATGGACTCTGAACAGTCCAGGACAAAAAACACGGGAAGGCGTCTCATAATTTTCCTCGTACGGCTGGTACGGCCAGCAGAAAACGTTGCTGTACAGAAAGGTGCTGCCCGGAAAGCAGCACCTTTCTGTCTGTCAGAGCACCAGCTGGATTTCTGGTGGAGGAGGGGGAAGGGTATCAGTTCCGTTATTGATCCCCGCGCTTGTGCTGCCGGAAGACACGCTGGCCGATACCCATTTAAAGAAACCTGCAAACGCGGTTGAATCTAGCGTCTCCAGAGACACAACCTTATCGGTGAGCTGTTTTAAGTGCTCATGGCCTGCTTTAGGACCAACGGCGCAGGCAATGATGGATCCGAATCCCCGGCCGCGAATCGCTTTTACCGCTTCACCGTACGCCAGGGCATCAGAAGGGGTTCCATCAGTCATCAGGAATACCAGAGGACGCCAGTCTCCTTTTGTATCACCATCTGAGCGACGTACATCCCGTTCAACACACTGCATCAGACATTCAAGGGCAGCACCGGTGAACGTCCCGCCTGCGCTTGGCACAACGATGTCAGAAAACTGGAAGTCTTCCAGCGGCGTGAGAGGAATGAACTCACGCGCCTCATTGTCATAGGTGATAATGGAGATATGAACGCTTTCGAGGGCGTAGGGATCCTGGCGAAGAGCGCTAAGCATCGCCTGAATTCCAACGTTAACGGAATGGATGGACTCACCGCGCATCGAGCCGGATGTGTCGATAACAAGGTAAACAGGCAGGCGGCGCATCACATGTAATTCCTCAGGTGCGAGACAAACGAATCTGATTCTGAAGGCTCACCAATTGCCCTGAGTTTCCAGCCTGTAGCCTCGCGTATCAGCTCGGCAAAAACCATGGAGCGCTGGCTGGCGAAGGCGGGTCCGCCAGAAAGATCGAATCGTGCCATTTCAATATTACGGGCATCTACTGCCCGGATGAAGGCATTCTGAACTTTACCAAAGTGCTGCTGGAGCTTTTCACCATTGTAGATCTGAACGATGAACACAATTTTCTCGTACTGAGCGTCAAGGGAATTCAGGCGCACAATAATTTGCTCATCGTCACCATCACCGGCTCCGGTTCGGTTATCGCCCGTCAGCCAGATATTTCCTGACTTATGGCGAAGGCTGTTGAAAAAGATGATATCGCCATTCACAAGCGTTGGTTTACCATTTTCCACATTGCCGAGATCGGTCACCTTTCCGGCTGAATTACACAGGAAAGCGATCACATCAAGGTCGTATTCTTCTTCTTTTTTACCAAAGATCCCGCCGAGGAAACCTTTCTTTTCCTCATTAATATCCCAACCCAGGCCGATAGTAACGGACGAGAGATCGTATTCATTTTTTTTCAGGCTTACGCCCTGGCCTTTGCTCAGACTGACAGACATGACATCCCCTTAATTAATAAAATTATAAGACCACGTTTACTTCTGGCGGCGGCGGTGGCAGGTCTTCAAGACCGATCACTTCTTTTTTGCTGGACTCCACTTTCTGACTGCCTACCGAAATGCTCGCACTGACCCATTTAAAGAAAGCTTTAATCGTCGAACTGTCAGCTGTATCGAGCTGAACCACGATTTCAGTGATTTCTTTGAGGACGCTGGTATCGGCATCATGCCCGGCTGCACATGCCACAACAACGCCGGTTCTGGCCGCTTTAAAGTCATTCAGGCCTTTACGCCAGTCATCATTCGGACTTCCATCCGTCATCAGGAATACAAGGGGACGCCAGTCACCTTTAGTGTCAGCCGTCGTTTTCTGTACTTCTTTGGCAATGGAGCTGGCCGTCAGGGTAAGCGCTTCGCCAAGAGAGGTGGTGCCGCTGGCTGTTAGTGCTGGCATCTGGAAACTCAGGAGGTCTGTCAGGGGGACTGCCTGTCGGGCTGAAGAATCAAAGGTGATCACTGACACGTAAGCCGTTTCGAGTGCATACGGATCCTGTTTCAGCGTGGTAAGCAGCGTCTGAACGCCATTCTTAACCGCTTCGATAGGCTCTCCGTGCATAGAGCCGGACGTGTCGAGTAGCAGATATACGGGTAAGCGTCTCAAATGTAATTCCTTCTTAAGAGATCGGAAGAGGAGAGTAGTTTCAGGAAGAGGCCAGAGTTTGTAGATTTGATAAAACGGCACGACATCTGTCGGGTGGAGATTAAATACTCAGAAGCGGCATTAAAGAAATAAGTTAACCACCATTGAATTACCGACATGTGAATGGCCTCTTATCAGAGAAAAAAATTCAGACCGTACTGGAATATAAATTTCTGAAAAAAACTCCGGCAAAAATAAACTTTCTTATGTATGAAAATCATCATACATCACAGATCTGCATGAATGGAGTGTAAATCGCCCAAAGATTGATGTGTAGCACAAGAGGATGTCAAGACACCAGGTTTTGTAGGCAGAAAGGCGCTGCTGACATTGCGGGAGGAGAATAGATCAAAACTCCGTCACGCAGATACAGAGGTGAAATATGACAAAACCGGGGTTTTCACCCCGGTCTGAGATTTAGCGTCAGGACTTTTTAGCGCTGTATTCTTTTATCAGTTCATCAACGGAGTGCAGAGCCAGCTTCTCTACCGCTTCACTTCGGGTCGAGCCACTCAGCGCAGCCAGACGGTCAATTTTTCTTAAAATCCGCATGCGTAGCGATAATGACACGGCTGTTTTTTTATCCTTATCGAGTACGACCTTCCCTGTGGACTCACCGGTTTTCAGTTCAGCATTCTGTGCGAGCGCTTCATTCATCCGGCGAAGGGTCTTTTTATCCAGCTGGCCCGGATTAACGAGATGGTAGGAATGACCTGCCTTGCTGTATTTGATCTCCGCAGAATATGACTCGCGTAGCTCTTTGAGTGCCCGGGTTAATGTCGGCTCTGAGCATTCCAGACTGGTTATAATGTCGGCAGCGGAAACGGGCTTGCCGGTGCCCAGTAAGTTGGCAAGCTTAAAAATCCGGGCCTGTCTGGTATTTAATTGCATCGTAAGATTTAGCCTGCTTAAAGGGTTAGTGGTTCAATAGGCTGAAAAATGAAGGTACTGCTCATCTTTCGAATAACCGGGTGATCGCCTAACGCTTCAACCGGATCAATGTGTTCTAAGCCTGCAAAATTTACTGACGACATCTGGCTGCGACTGCATTTGCAGGACAGGATATACTCATCCTCCAGATAGCCGGTCCGCTTACTGACCCGTTGCGTAAAGCCTGACACAATCACGTTGTCGAACGGTAGCGTATGTAAAACGATACCGACCAGGCGGAACAAGCAGCCATGGACGTGGCGGGCATAGTTTTCGCGTACGGCTTTTTGCGTCATGGCTTTTTCCGTCAGCTCCGTGCCCCGGGCATTAACGCCGTAAATCTTATCAGGGAAATCTTCAATCTCAGCTAAATCAACATCCAGCAGGACTGCTGATAGCTCCGGCTTTACTTCAAATGCAACAAGCGTTTCACGCGGCCATTCAGTTTCTGCCAGCACACCCGCCAGGTATGATTCGAAAAACGCGGCGTCTGTCCGGAACTGCTGCCGGGCATCTGCCTGAGCCGTGGCGAGCCGTTTTTCATGTTCTTCAGCCTCAAACTTCCAGTTTGCATACTGTTCGGCCCAGGCCGTCCGTTGTTGCTGGTACCGGTGCTGTCGAAGGGTATTCTCACGCTCCACATCAATCAGCTCCTGCTGCCACCGGCGAAGATTTTCGGCGTGGCGCTCAGCTTTAGCTGATTCCGATTCAAACCATTTACCCAGAAAACTAATGCCTTCGCTCTCGGCAGGCTTTTCCGGCAATGCAAGATAGTCTGGCTTTTCTGGACGCACCGGTGCCGGAACCTGAAAAGGCGACGTTCTGTTATGCAGGTATACTGCTTCCAGCTCTGCCCAGCTGATGCCTGTTTTAGGATCCGGCGTCAGCTCGTGAATATTACGGATTGCGGTCACCGCTGACATGAGATCAGCGGCTTCCTCCTCAAGCGCCTGTCTGAGCCCCGGGTCGGTAGCCGTCCGGTTCCCACCTCCGGAACGCGCGGCCCGATCAAGCCGGGTACGGTAACTCAGCCCGGTACCGGGCAAGCCCAGATTGGCATAGGTCCCCCGGCTTCCAAAAGAAACGGAAGCACCTCTCGGCCCGACACTCAGGCTCGGTGCACCGTTACTCAGGTTGAGGCGAACACCAGGAATAATGTTGATCGACTTTCTGAATCTGAACCCCATTATGATTTCCTTAATGATGCTGGGTCACGGTAAGTAATCTGATTCCATCAGCGCTTTGCTCGTTCTGTAACCCATAAAAACGAGCTCTGTCCAGAATGCCAGCCGCCCAGCGGCGATGTGTGGCGGGTTCACACATTGCTCCCTGCGACTTAAACACGGCCTGGGTAGAGTTCAGGATCCGCAGAGCGTCAGAATGCTCACCCTGAGTGACCATCAGCGCGTTTTGAATGACCTCTATCTGACCCGGGTGAATGGCCGTTTTCCCAACAAGCCCATGTGCCATATCAAGAGCCAGCTCTCTGGCCATTACGGCATGATCGTCAATATGCTCACATACGGGCGCGGTCAGGGCAAAATCACGCGGGCCGAAGACCGAAACGAGCATTTTGATGACGTAGCCCATCGGGCTGTCATACAGCGTCAGGTCCCGGGGACGGCGAAGCGACACAACGTTCATAAGATCGTTGCCGCCGATTCGAAGCGCAATAATGCGGTCGTGGCAGGGATGTTCCACCAGACGGGTGGCCAGCTCCCGCATCTGAACCACGTCAAAGACGTCTTCTGTTTCCAGCGTTGGCATCATGCACAGGTGAGTCCCGCCCATGATATCCCACCATTCAGCTAACGAACTGAGGGTAAATTTCGGCAACACAAACCCGTCGACAGCGGAAAGATCATAATGCGCTTTTAACCATCTGCCCATTTCGGCATGCCGGGGGCGAATGAACACCAGAGGCCAGTCATTTTTACCCAGGCTATGCATGCTGTTACTGAGCTCGTGCAGCAGGTGCTCCAGATTTTTGAGGGCGACGGGGATGTCTGCTTCACTGACAGCATCCTCCAGGCAAATCACCAGAGAGCGCAAACCCGGGATTTTCCCGTGCAGGACGGCATCAGCAATATCTTCCCGTGTTGCAGGCATGTATAGCGTGGCTCCCAGATTCCAGGGAGAAAGACGATTTTTCATCAAAGTACCTTCTTGATAATGGTTACAGCCCGATACTGGCCGAGGGTTCCCCCCATTTCTGTAACAACTATTCCCTTTTCACGAGCAAGCCCTACAAGCAAGGCAACGTCCGAGTCGTCAATAGAACGCACAAATACATGGTCCGGTACCCGACGTAATACAGCCCGGGTTGCTTCAGCAATACCGGGTTTTATACGATTGACGCTGTCCACTTTAAATTCATCGGCCAGGAACGCGATAACGTCGCGACTTGTCTGCCATAAGACCCGGGCTGACTCCGTATTCCAGCTCAGGGGAGCGAGGGATGACGGGGTTAACTTCTTACGGAAATGAGCGACGGTATCGACAAGCATCCGGCTGCATTCGAATTCACTGAGATGCTCGCAAACCATGCACCCGTGTAATCCTTCAGAGGACCACACTGACCGGGAGATCAGGCCTGACACCGGCGCACCCATGATGCCAAAAGGAATGAGCCAGTCATCATCACTGGCTGCAAGCCAGGAGCAGCCACAGGGATCGGCCAGGACAACCAGTCGCGGCTGCTCAGGATAGCCCGGGCGATCTTTCAGTGCGCGTACAAGCTCTCCGGTAATTGCGCCTTTACCTGTCCATCCGTCAACAAAGACAATACCGCTGGTACCATGCCGCTCTTCAATGACGTCGAGGGCTGCACCGTCAATTCCACGATCCCGGATAATGCTGATACCGTAATGCCATGAGGTTTTCCCCATGTCACGCAGGGCCTGGTGCAGCATAACGCCGAGCGGCACGCCAGCCCTGACAAGACTGGCCAGTACAATGGGCTCATCACCAAAGCGTTTGGCCAGAGCAATAGCGAGCTGTGTGACTTCTTTTGCAAGTCTCTCTGCGCCCCGATCCAGCGCCCGGTGAAACAAATCAAGATGCCATTGTGTTGGCGCTGGCTCCTGACTGAGCATGTCCGAATAATGTTTCTTCCCTGACTGAATCAGCTCTTCTTTTTGCTCAACCGGCGTCATCTCAATGACAACCGGCTTTAGCAGAAATTCCACGTCACCGGGCTGGTATGAGCCGGTAAATGTGTCATGTGGCTGCATTTTAATTTTCTCCAAAAATTCGCTGTGAAATGGCATCTGCAAACTGACTCTGACGCGGGATGCCAAACCAGCTGCACAGTTTCATAAAACGATGATCGCTCAGGCTGTCGCCCAGGCCAATTACGGGGAAGACTCCGCGTTCAGCCCGAAGTTTTTCAAGCAGCCATCTGACTGCCAGCCCTTTCTCAACCGGGGTGGGAAGCCAGGCCACGTTATTACTGTTGCGGTGGATGTAGAAGCCCTCGGTCGGAAACACCGTTTCTATCTCATCTGCAATGGCATTAAGCTCGTCAAGGCGGGTGCTGTCGCGGTGCTTCATCACCATATAAACCGCCGTTTCACCGTATTCGAAGTTCAGCCTTGCCCAGGCATTGATCCCTTTTGCGTCCATCATTTCAGTGATCAGACGCTGCATCGATGTCAGCTTTTCCTGGTAGGGAGCCAGCTGGCCAAGCATATGGGCCTTCCACTCCTCGTCGGGTTTGCCTTCAGGCGTGAGAATGACGGCCCCGTGCGTGGTGATTGCCCAGGAGTGGAAAGGGATCCGGACGCGGCTGATTTCTTCAGTTCCCCGGGCGGTAACAGGTATGAGTTCAGCCTGCTCCAGGAGCCAGTCCACCAACATGGACTGTTCTTCCGTCATAAAGCTTCGTGGATTCAGGGTGCGATCAACGGCACCGGTACGGAATGGCTCCAGGGCCAGCTCGTCCACCATTTTACGACGGGTCTGAAAGAGCGTGTCGTCAAGGTCGCTCAGAACAACGGGTTTATTCATAGGTAACAATCTCCACGACGGGCGCAACCTCAGCCAGGGCTTTAAGAAGCTGCGTGTCAATACTTTCTGCGGGTGTCTCAGTACACACAAGAATACGGTCAAACTGCTGGTGGGCGACGTTATAGACAAAATTGGGGATGCCCAGCCCGTAGTTATCCGTAAAGGAAATGGCGGACTCAATGGCATAACCAACGGCGATAGGGGAGCGGGTGGTCGAACCATAAAGTGCCTGTGCTCCGGCAGCTTCGAGCCGTTCAGCAAGCAGGAACGGCTCCCAGACGAATTCCCCGGTCCCGAGAACCAGAATACGTTCCCCCTTGCGGACGGAGACCTCATGGCCGAGATCGGCCGCAGGTGCGAGCATCCCCAGTCGACCCCAGGACTGTTTTCCCAGGATGTCCCATTCTCCGCGTGAAGTTACGTTGACTTTCGGCATGTCCGGGACAGGTGCATCAGGTAATGGGGTCCATCCCCACTGACCGCTTACAAGCGAAACCGAAGTGACGGGCAAGGATGTGCGCTCCGACAGGGCGTTGCTACTCCAGTCGGTAAGCGTAACGGCGATAACCTGTTCAATATGTTGAAGCTTGCCGGTATTACGCAGGGCAGAAAGCAGGTTAATAAAGGTATTACCGGTGGTTGCCTCGTCATCAATCAAAACCAGCGTTCGTGCGTTGGTAACACGACGTCTTTTCTCTTCATCATCTGGCAGATAGATCAGATGATCGGTGGCGTGGCTGTGTTCTTCCTTGAACTCGCAAAGTAACGTGCCATCAACCGGGTGACGGGTAGAGGTCAGATAGACAGATTCACGATGCTGGTGGCGCACTTCATCAAACACACCGGCCCCTAGCCCAACGGCGGTTTCAGCCATACCGATAAAAAGTACGGGCCCTGTCAGCGTTGCGGGGAACTGGCTGGCAAGCTGTCTGTAGGCCTGCCGCATGACTGAGGGTGGCACGGGAATGTGCCTGCCGAGTACTTTGCTGACAAACAGAAAGGCGCGTTTCGGGTTACGTCTTTCAGCGATATCAAACAGGTCATCGAGCGAAACATCACCCTGGTCGCGGGTTACCTGTATCGTACCGCATGAGAGGGTACGGCGATAAATCATATCTTCGAGGGTATCAGACATAAACACGCCTTAATTCAGATGGTTAGAGAGTGATTCCGGGTAAACGATGACATCTGTGATGGATCTCACTGCAACCGGAGAAAAGGTATTTCTGGCGCTCTGGATCACCGCATCTTCAGACATCAGACCGAGCTTAAAGGCAGCAAACAACCCGGGAAGGTTCACCCCGCTGTGAAGGGTATAACCCACCCCGCCTGACGGACGCATGTTGGTTTCAAGCAGCACCGGGTTGCCATTCACATCGTTTCGCGTCTGAACATTCACCAGCCCGTCGGCCTTCATAACCCGGGCGCAGTCACAAGCCAGTTCCCAGGCGCTTCCTTCGTTTACCAGATACTGGATAGCCCCTTCCTTACGGCGTCCCACGGCTGCGAGTATTTCGCCCTTATCCGCGAGGATATCGACGGAAAATTCCGGGCCTGGCAGGTACGGCATCAAAACAAGGGGTTTAAACGACTCAGAAGCCGATGCTGCTGCAATATACTGTTGCGGACTGACCAGACGATGTTCGGGATGATTAAAGACGGCCATGGGCGAAGCACTGTCATCAAAGCGCCAGAATCCCATGCCATAGATACCCGTCACCGGCTTCACGCATACCGGGCTGTCCGAGAACGGCGGGGCCGCGAGGTGCGTCTTTAATTCTGCCAGCGTATTCACCCGCCAGGACGGTACGACCGGGAGCCCGTTTTGCTCCATAAACTGAGCAAAAGTAACTTTTTCGTCAGCCAGAGTTAACCAGTCGACGCCTGTTGCACCGGTAGTAAGGGTGGCTCCGGTCGATTCAATGGCTGAACGGTGTTCTTCAAACCACTGGCTGTTACGGCCAGTATGAATATGGTGGATGCCGTAGGTCTGAATGGTTTCCTGAATAAACTGAAGACGTTTTTGAGGATCTTCAGGTTCAGTCAAAGAATAATCGGCAACGGAAAGAATTTCATGTCTTTCGTTACGGTGGGAGGCAAATACGGTAATAGCAAAATTATTTTTTTGTGCAAATGATTTTACCCCCTGAATAATATCTCGCTGGGAGGACAAACCTTCCATAAACCAAATTTTCTTGTTCATTTTTTTTAATTATCCGGAACGCCATGCAAATTTATGATTGAGAAGTGAGTCTATGAGTGTCTACGCTACATGTCAATCATAATATGATTAATAACTTCAGTGGTTATGGAGTGCGTCAGTGTTTTTTTTAGTGCCTTATAACGTATTGATATTTAAATTAAAAATAGAAAAATGAACACCATGAAAAGGATTTATTTTTGTGTTTTTGAAGAAAACTACCAAAATTTCCCTTGTCAGAGAACTTCATCATGATATGATTTTCTTCGTCAGTTACTAAATATACCTTTGATTGTCTCGGTCATTACCATTTTAAGGAATAAAACATGGTTTCATTAAGTAAGAACCAGACGGTATCACTCAGCAAAGAATCTTCAGCATTAAGCCAGCTTCAATTCGGTCTCGGTTGGGATCCGGTTAAGAAAAAAGGTCTTCTTGGAGGATTGTTTGGAGGCAACGACTCAATCGATCTCGATGCTGGCTGCGTATTAATGGACAGCACCGGTAAAACAATTGACACCATCTGGTTCCGCAAACTGGAATCCACCTGCGGCGCTGTTGTGCACAGTGGCGATAACCTGACCGGTGAGGGTGACGGTGACGATGAGGTGATTAAGGTCAACCTCTCCCGACTGCCTGCAAACGTTGAATACCTGGCGTTTACGGTAAACAGCTTCCGTGGTCAGTCGTTCAATGACGTCGAAAACGCGTTCTGCCGCGTTGTCGATCAAACCGGCAAAGAGCTGGCTCGCTACAAGCTGACTGAGCAGGGCTCACATACCGGGATCGTTATTTCTTCGCTGCGCCGTAATAACGGCAACTGGGACTTTACCGCCCTTGGCCATGCCTGTCGCGGCCGCACAATTGACGATATGCACTCCGATATCGTTTCAGCGGTTATTCGCTAATGAACCTGACGCCGGGGGGCAATGCCCCCGTTCCAGCCCAGGAGTTGCGGGTCCGGATCACCTCGGGCGGCCAGGTGGATGCTTCGGCGTTTCGCCTGTATGCCGACGGGAAGGTGCAGGGTGATGCGGACATGGTGTTTTATGGTCAGCCACGTAACGATGATGGTACCGTCAGCCTGGTCAGTGAAGGCCAGTACTCAACCTTTACTGTCGCGCTCAACCGGCTGAAACCTGATGTCCAGAAAATTGCGTTCACCGTGACCTGTGACGGTGGGCAGACGGTGTCCGGTCTTCGTAATCTTTCCATCGACGTGGAGCAAGGGGCTACCGGCCTGGTTAGCGGCAGTGTCGAACTGAGCGGCCGTCAGGAAGCAGCCTTAATTCTGGGTGAATTTTACCGTCGTAATAATGACTGGAAATTCCGCTTCGTTGCGCAGGGGTTCAACGGTGGACTTAAACCGCTGGCAGAGCATTTCGGCGTAAATATTGCCGACGAACCGGCTCCCGCAGCCCCGACTCCTCCGGTTGTAACCCCTCCGCCAGTTGAGACAAAAATCAGCCTGAGCAAGGTATCGCTGACAAAAGAGAAGCCTGCAATCAGCCTGACCAAACGGGATAACTTCGGTGAAATCCGGATCAACCTGAACTGGCACCGGGGCAGCGGCAAATCAGGCTTTGCAGGCATGTTCGGCTCCAAAGGAATCGACCTGGATCTGGGGGCCTTTGTTGAGCTTCAGGACGGGTATAAATCGGTCATTCAGGCGCTCGGTAATGCATTCGGTAATTATCGCGATGAACCGTATGTTCAGCTCAAGGGCGATGACCGGACGGGTGATGTATCAGACGGCGAGTGGCTGCATATCAATGGACGTGAATGGAAGCATATCCGCGAAGTGCTGATTTACGCCTTTATTTATGAAGGTGTTCCCAGCTGGGACAAGACTGATGGTGTGGTCACCATTCATGTGCCGGAGCAACCGCCCATTGAGACCCGCCTGACCGAAGGTGAAAACCGTCGCACATTGTGCGCCATTGCCAGACTCGTAAACGAAAACGGCGCAATTAAAGTCGAGCGAATTAACCAGTACTTCAAAGGCCAGGACGAAATGGACCGGGCATTTGGCTGGGGATTTCGCTGGAGCGCCGGTTCTAAATAACACAGCAACAAAGGAAACAGGTATGAGCTTTTTCGACAAGGTAAAAGGTGCCATTAACTCTGGCCGGGACGAACTGACCCGCCAGGTTGGTCGTTTCAAAAACAAAAAATTTATGCACGGCACCGTTGCTGTATGTGCCCGTATTGCCGTATCGAGTGACGGCGTGAGTTCGGAAGAAAAGCAGAAAATGATGGGCTTTCTTCGCTCTTCAGAAGAGCTGAAGGTCTTCGATACCAATGAGGTGATCGAGTTCTTCAATAAACTGGTTTCAAGCTTCGATTTCGATGTTGAAATCGGCAAGGGCGAAACCATGAAATACATCCTGGCGCTGAAAGATCAGCCTGAGGCCGCTCAGCTGGCCTTACGTGTTGGTATTGCCGTTGCGAAAAGTGACGGTAACTTCGATCAGGACGAGAAACTGGCCTCCCGCGAGATCGCTATCGCGTTGGGCTTCGACCCGGCTGAATTTGGCCTCTGATCCACATCCCTAAGGGTAAAATATGGTTTCCACACACATCGGCTTCCCGACTGAAACGGTCATTGTTTTCATTGCGCTTTCAGTCGGTGCCATCTTTATTGACCTGTTTATGCACCGTGATGACAAGCCCATTTCCCTGAAGAGTGCGGCGCTCTGGTCCGTATTCTGGGTTGTGGTTGCGATGGCATTTGCCGGTTTCCTCTACATCCACCACGGTGCTGAGGTTGCCAGCCTGTTTGTAACGGGTTATGCGCTGGAGAAAGTGCTGTCGGTCGACAACCTGTTTGTCATGATGGCCATCTTCTCCTGGTTCGCCGTTCCTGATCGTTACCGCCACCGTGTTCTCTACTGGGGGATCATTGGTGCCATCGTCTTCAGGGGCATCTTTGTCGCCATCGGTACGAGCCTGCTGAGTCTGGGGCCGTATGTTGAAGTTGTCTTCGCTATCATCGTCGCCTGGACGGCGGTCATGATGCTTAAAAGCGGTGATGACGATGATGAAATTGAGGATTATTCCCAGCATCTGGCTTACCGCATGGTTAAACGCTTCTTCCCTATCTGGCCGAAGCTCAGAGGTCATGCTTTCCTGCTTAACCAGAAGGAAGTGGATGCCGAACTGGCGAAACCAGAAAACAGCGATGTCACCATTGGCCGTGGTAAAAAGGCGGCGCTGTATGCGACCCCTCTGTTCCTGTGTGTGGCCGTGGTTGAACTCTCGGATGTTATGTTTGCGTTTGACTCGGTACCGGCAATCATTGCCGTCAGTCGTGAACCGCTTATCGTCTATAGTGCCATGATGTTTGCTATCCTGGGCCTGCGTACTCTGTACTTTGTCCTTGAAGCACTGAAACAGTACCTGGTTCATCTGGAGAAGGCCGTTATCGTGCTGCTGTTCTTCATCGCGGCAAAACTGGGCCTGAATGCGACCGATCACATTTGGCATCATGGTTACAGCATCGCGGCGACAACCAGCCTGTATGTTGTACTGGGTGTTTTGGCGCTGGGCATTCTCGCAAGCGTCATGTTCCCGGGCAAACCTGAATCTGAGGAAAAGGGGAGCTGATCCCCTGAAGTGTTAACCTGAACAATTACTAATCGAAGAGGTTATTTTATGAGTGTTTCTCTTTCCAAAGGCGGGAACGTCTCCCTGAGTAAAGCAGCTCCGTCAATGAAAAACGTCCTGGTGGGCCTTGGCTGGGATGCGCGTTCAACAGACGGTCAGGACTTTGACCTGGATGCTTCAGCATTCCTGCTGGCCGCAAATGGCAAAGTGCGCGGCGATTCAGATTTCATCTTCTATAACAACCTGACGTCATCTGACGGTTCCGTAACCCATACCGGTGATAACCGTACCGGTGAAGGTGATGGTGATGATGAATCGCTGAAAATTAAACTGGACGCCGTCCCGTCTGATGTTGACAAGATCATCTTCGTTGTCACTATCCATGATGCTCAGGCTCGTCGCCAGAGCTTTGGTCAGGTATCCGGTGCGTTTATTCGCCTGGTCAATGACGATAACCAGACTGAAGTCGCTCGCTACGATCTGACCGAAGATGCGTCCACTGAGACTGCCATGCTGTTCGGCGAGCTGTATCGCCACAATGGTGAGTGGAAATTCCGCGCAGTGGGCCAGGGTTATGCTGGTGGTCTGGCATCTGTATGTGCTCAGTACGGCATTAACGCGTCCTGATCGAAAAGTAACTTTTCACCCGGGGCTGTTAATGCAGCCCTCATTCAACTGTTTGCAGGAGCTAAAAATGGCAGTTTCTCTCGTAAAAGGCGGCAACGTATCTCTGACCAAAGAAGCACCAACCATGAATATCGCTATGGTTGGCCTCGGCTGGGATGCCCGTGTAACTGACGGTCAGGCTTTTGACCTGGACGCTTCCGTGTTCGCAGTAGGCGAAGACGGTAAAGTGCTGTCAGATGCGCATTTCATTTTCTTCAATAACAAAACCAGCCCTGATGGCGCGGTAGAGCACCAGGGCGACAACCGTACCGGTGAAGGCGACGGTGACGATGAGCAGGTCAAAATCGATCTGACCAAAGTCTCAGCAGATATCAAAAAACTGGTGTTTGCCGTTACCATCTATGATGCAGAAGCGCGTAAACAAAACTTCGGCATGGTGAGCAACAGCTTCATGCGCGTTTACAACAACGACAACGGCACGGAAATTGCCCGTTTCGATCTGTCTGAAGATGCCTCAACCGAAACCGCTATGGTCTTCGGTGAACTGTATCGTCATGGCGCTGAGTGGAAGTTTAAAGCTGTCGGTCAGGGCTTTGCCGGTGGCCTGGCGGCTCTTGCCTCCCAGCACGGCGTTAACATCTAAAACAACGCTGAATCATACCCCGGCAATGCCGGGGTTTTTTTGGTTGCGATCCGCTTTCAGGAGGGAGTAGTAGAAAGGGGACTGGAAATTTCAGAAAGCAGGTCATGTTAATTCAGACCTGAGCCTTTTAAAGGCAGGAAACGGATTTATCTCTGGTTGCTGGTTAAAGCCGGTATTCCGTGCCTTTTATCAACAGAATGCCCCTCTGATATATGTTACTTTTGCGGTTTATGAAGGAACGGGATCTGGAACATAAGATACCCGGTCAATCAAAATTCCAGTTCAACAGGTATAGAAACTTCAGCGTGATGAAATATGGTGTCACACCATATATACGCCTCACCAGAAATCCAGCGTCCTGAACTAAGCCTGGGGAACATATATAAGCGCTGCGCTTTAAAAATAATCAAAAATCAGGAGAGTTAATGTGAATCTACAATCCGGACAAAACATACCGCTTCAGCAATCTGCGATCAGGCTGAATCTTCAGTACCCTGCCAAATCCGGCTTTAAAGGCGAACCCGATACCTGCCTCTTCCTGCTTAATGCTCAGGGAAAGGTAACCGGCGATTCTGACTTTATCTTTTATAATAATCTGTCTTCTCCTGAAGGGGCAGTAAAGCTCGTTACCGGTTCTCAGCAGTCCAGCATTGAGATAGCACTGGATCGTGTTCCGGCGAACGTCAGTAAGATTGCGATCACCGTTGTCATTGATGGTGAAGATACTATCAGTGGGCTCAGTTTATTGAGCATTCAGGCTCCTGGTATCGCTGATTTTCAGGCTGAGACTCAGGGCCGCAGTGAGAAAGCAATCATCCTGGGTGAAGTATATCGGCACAATGGCGCCTGGAAGCTTCGTGCGCTCGGGCAGGGTTTCAACGGTGGTCTTGAGCCTCTGGCCATTAGCTTTGGCGTTGATGTCGCACAGCCAGCTCCGCAGCCAGCAAAGCCTGCTCGTATCAGTCTGGAAAAGAAACTTGAAACCAGATCTCCGCGCCTCGTAAGCCTCGCTAAAAAAGCCTCGGTCAGTCTCACTAAAAATAAACTGGACACCCTTGAGGCAGCGGTTGCATTTGTACTTGACGCATCCGGCTCAATGAGTGGCCAGTTCAGTAAGGGCAACGTTCAGTCTGTGCTGGACCGCATCGCCGTTCTTGCCGCCCAGTTCGACGACGACGGTGAAATGGATGTCTGGGGATTTGGAGAGAAGCACAAGAAGTATCCAAACGTCACACTGGACAACCTGGACACATATATTCAGTCCATTCGCGGGTCTGGAAAGCGTTCAGCCTGGGAGAACCTGCCGGGACTTGGTGGGACAAACAATGAGCCCCCTGTGATGGAAGAAATTGTCGACTACTTTAAGGACTCGAAAATCCCGGTATATGTTGTATTTATTACCGATGGCGGGATCAGCAAGACCCGGGCGATTAAAGATGCAATCCGGCGTTCTGCCAACTACCCCATCTTCTGGAAGTTTGTCGGCCTGGGTGGTTCAAGCTACGGTATCCTCAAAAATCTGGATGACTTTACTGACCGCCGGGTTGATAACACCCACTTCTTTGCCATGGATGATTTCGGTTCGATCAGCGATGAAAAGTTATATGATAATTTACTGGAAGAATTCAGACCGTGGATCGATGAAACAAAAAGGTTAGGCATCCTGTAATACGCACAGTTTTCGCATGGTTAAAGGAGCTCTACAGCAGCTTAATACTGTAGAGCCTTTGTTCACTGGAAATCGTACAGGGAGGAGCATATGGACCGCATCAAGTACCTGAAATGGATAGCTGAAGAATCACCAACTGATGATGAAATCGACAACTACGATAGTATCATTAGTCGGGGCGCAGAAAGGGCCGAGAAGGTTCAGTTGTCTTTAAGACGTTAATATACGGGAGTTTAAATGTTCGCAGAAATCAAAGATAATTATTCGTTAGGTGGATAAAGAAAGGTTGCCATTACCAGCTTTCGACGAGTCGAAAATAAAAACCTTATTTATAGTGACAGGGAGTATGAGCTGACGCTTGCCAATGGAACAATAATTAAAAATGTACTTAGAAAAGAAGAGTGGGAACTGTTAGAAAGCAATTCAATTAAGGTTATATTATAACGAAAATATATTTACAGTTTTGGATAGGTTTCAAACGAGTCCGGACATTTGTACCTGAAGTATCTGACATTACAGTTAAGTGACGATTATGCCAGCACGTCTGTTGCTGGCAGCTTAGCTATCGGTCTAAAAGCTGATCCATTAATAATTCTTCGTAAAGCCCAGAGGTATCGGGCTTTATTACAATATCCGTTATTTCGAAGCGTTCAAGTACAAATTGCAGATATTCCGGAGTAACGTAGTAGGGATCAGGTTCAGCCAGATTAGTATAGAGTGGGTCTTCTGCTGCATTAATGTCATAATCAATGCACATATGAAACCACTGCAAAGGTGGATCCCAGCCTAACATCACCTGAACAATTCCCTGATTGCTTTTCACCTCATACCAGTGCTGGCTCATACTTAGTCCTTAAGAAAATTTGTCATCGGAAAATAACACGAAGCCTGCATCATCGAGGCGCATAACCTTCTTCCCTTAACGCCTGTTGTAATTTATCAACTGCGCTTTTCATTACCCAGGCTTCTTCGTCACTCACAGCACAACCACGTAGATCGCTCCAGCTCAGACGTTTAACAAATTGAGCAAGGGCCATAGTTTCGTTCTCATCAAGCCGCAAACTCAGTGTCTCAATACCTTCCACAATCTAACCTCCCTTATAATGAAAAATGGCGCTTTACTTCTGACCAGATGCCGAAGCCTTGAATGCAGCCGGAACTGTCGTTGTTTCTACTTTACAGAAATGGAATTAAAAAGTGGTGATGCTGGGCACGTTTCTTTTCCAGCCGGGGTTTAAGCCAGAGCTGAAACTCATTCAACTTCTCAGCAGCCAAAACCGCTTCAACGGGGAAAACTTTATATTTACCCTGTTGCTGAGGTTCACCCAGCCATCGCCTGATGGCTCCGTCAGTCCATAAACGAGTCTCTTTTAGCCTAGTTACAGTGACCCATTTTCTGGACCATTCATCAAATTGTCGCTGGCGATCCCGATAACGTTGTTCTTCCTGCTGCCGAAGCCACTCGCGATCAACAGCAAATTTTCGGTATCCAACAAAGAGCCCTTGTACTTTGGCCATGTCATATTCCGGTTGCTTAGAGTTACTCATTCAACCAAAACCTAAACGTCGATACAAACTCTGTTTCATAACCAGGGTTTTATCCTTACCGCGACAGTAAGTAACAGGGGCTGCATAAACCGGTCATTTAGTCCGTTATGCAAAAATTATTGAGGATCCGGGCTGTTAAACTGTTCTTCCTCTTTCGCTTCCGGTGAAAAGGGGAGGTGTCACCCTGCGAGCCCGTGTAGTGAAAGGGATTCGTCGTAATACAGGCCAAAGGCTAACATGACCGCAAAGGACGCCCGGGCGACCGGATACCTGCCGGGTTGTGCGATGTAAAATCCGGAAGCAGTGATAACACAAACAGGCCCCTACAGCGTAAGGATTGTGATGGACGATAAAGAGCAGTTTACGAATCTTGTGGCAAAGCATGCCTCCGGACTCACCGAAGAGCAGCTGGCCGGGTACGATGCCTGTTCCCTGGATGGTGAATGCGTCACGCCTTCATACGAGGTTTTCCGGGGGTATCGTACCCGCCACACACTGGATGAATTTCTGGAGATGGCCATATCGCTGAATGCCATCCACCCGGATGAATATTTAACGGATATGCTGCTGAAGCCTCATGAGGTGATCGGCGCTCTGGCCGATGAAGGCGACCAGCTGAACAACGCCACCCCGGTTTATTTCTTTCCGGATACCGGCGTCTATGCAGCGGCCGTTAGTGAAACCCGGGTGCTCGATGCCTGGCTTTGCTGGCCATGCTACCCGGCGAACTGGTAACGCGGCCGTTGGAATTGCACCGGCCGGATACGAATTTAACCGATCCCGTGGCGGGAAGGCTATCAGAGTTGCATGTCCTCATCCCTCAAGCCCCCTGCCAGGCCCCAACGTGCTGTCAGGCTTCGCCTGATTCCCGATCTGCGCCGATACTTCAGCCGATAACTTTTTGTTTTCTTTTTATTTTCTTCCCATTTCCTCAAAAATCGCGGGCGGCGTGGACAGGGCACCATTGCCGCATGTGGGGTCTTAATAAGGGCAGGGTGGTCAGTTTTGCTCGATGCCATGGGTAGGCCCTCCCCTTCATGGGATGAGGACATGCAAGTAAGCTAACTATCTGAAATGACGAAGGTTCATTTGGTGAATGTCGCTTCATATTAATGTTGTGTCACTTATGATCGTATGTAGCTGGTTGCAAAGAGGAGCGATGAGACAATAAAGTTGTATCGCTAACAAGATTTATGCTGCCACATAGTAACAGCCTAAAAGTTGTACGCCCTATTTAACAGCTTTTAGGCTGTTAATTTGATATTACAGCTTTTAGGGTGTATGTTTAGGAAACAGCCTGCAAGGTGTATCAGAGGAAACTACTGAGGCCAGCTTATGATCAATAATGATTACCCGTTAAACACGCTCAACCAGCTGCGTCCCTTGCTCATTGGTTTTCGCAAGGCGAATGGCCTGACGCAAAAAGACCTGTCCGAAAGGTTAGGCGTCACTCAACAGACATACTCACGTCTGGAAGCCAACCCTGCCAGTGCGAGCATTGAACGGCTATTCAAGGTGTTTTCCATCCTGGGCGTAAAAATCAGCTTCTCCTCGGCAACCACCTCTTCAGAGAGGAAGCAGACGGAAGAAATGCTTAAATCAAACTCACCTGCACGACAGGAGGATTGGTAACGATATGAGCCGGAAACAGCAACGTCTGGTAATTTGGATGAACGGCATCAAAGTCGGGTACTGGGAAAAAAGCAAAGGGGTAGACAGCTTAGAATACCTTCCTGAATGGGTTGCTGACGAACAGGGAAGGCCGCTGTCATTGTCCCTTCCTTTTACTCCCGGGAACCAGGTCTGGCGTGGAAATGTGGTACGTGACTATTTTGATAATTTACTGCCGGACAGCGAAGGCATACGCAGACGTCTGGCAATGCGTTACAAGGCCGATAGCCTGGAGCCTTTTGATCTGCTGACGGAGCTGGGAAAAGACTGCGTGGGCGCGATACAGCTGCTTCATGACGGAGATGAACCCACTGATTTATATTCCGTGAAGTATCACCCGCTTACTGAATCAGAAATTGCGGCAACTTTGCGTAATACCACGGAGACATTGCTACCGGGCAGGCCAGAAGATAACGACGACTTACGTTTATCTATTGCCGGTGCTCAGGAGAAAACAGCCCTACTGTGGCATGAAGATCGGTGGTGTATGCCGGAGGGTAATACACCAACGACGCATATATTCAAGCTACCGCTCGGACTTGTGGGGAACATGAAAGCCGACATGAGCTCGTCGGTTGAAAATGAATGGCTCTGCTCGGTACTTCTCGGCCAGTACGGGCTCCCCGTGGCAAGAACGCAGATTGCTCACTTTGAAGATCAGAAAGCGCTGGTGGTAGAACGTTTTGACCGAAAATGGTCAGGAGACGGACAATGGATCATTCGTTTACCCCAGGAGGATATGTGTCAGGCCCTGGGCGTTTCGCCATTACGAAAATATCAGGCGGACGGCGGGCCAGGTATATCGGAAATTATGGAGGTTCTGAGTAATTCAGACCGTGCTGAGCGTGACAAAGCGCAGTTTTTTATGACGCAGATAATTTTCTGGATGATGGCCGCAACAGATGGCCACGCTAAAAATTTCAGTATTTCTATTGGGCCACAGGGACGTTATCACCTTACACCAAACTATGATGTGTTGTCGGCATGGCCGGTGATCGGTCATGGGAACAATCAGATATCCTGGCAGAAGTGCAAACTGGCGATGGCCGTACGTGGCAGTAGCAACTATTACCAGATATATCGAATACAACGACGCCACTGGATCAGGCATGGTGAGATAACCGGCCTGAGTAAACAGCAGACAGAGGCGATGATAGAGGAAATCATCGCCAGAACCCCGGGTGTCATTGAACGTGTTAGCGGGCTTCTTCCGGACCAGTTCCCCCAGCAGCTTGCGGAAAGTATTTTTGATGGAATGAGGCAGCAATGCAGGCGCCTGGCTGAGAAATGACAGCCGCAATTTATAGTGTGCATGTTTTCAGAATAGCTGATGTAAGCGTGAGGATTCAGTATGACTGAAGAACAAAAAAGAATAGAGCGGGCTATTGAGTTGGCTTGTCGTTACGGCGGAACCGATGAAATGCATCATCTGCAATGGGTCGTGGATCAGATGGTAAGAGAACTTGCTGGAGAACGTTATGCACAGATTGTAGCTGATGCCACCAGCGGAGAAGATGGGCCTGATACTTACAAATGGAGTGTTGGGATCGCGCCTTAACAGCTGTCGGTCTGGGGGTGAAAACGTATTCTTCATTCAGCGAATTCCCAGGCTTCACATTAAGACTAAAGCGGCGGCCGCAGTAACGTAAGAGAAAATAAATGGCTATTTTAGCAATCATTGCAGTTATCGCCCTGGGTGGGTACGCCTACGGATTTATTAAAACCCGTGAGCTGAGCGCTTTGCGTAAAGAAATGAAACTATACGTGGATCGCATGGAAGCGGCGGAGCTGGACTTACACGCAATCAGAAGTGTAGCGGAGCACCGGTTGCACGGTGCAGGTAAACAGTTTGCCGACCTTTACAGCCGTATCGACGGTGCAACTGGGGGTCGTTTGCGGGAGAGGGCGAAATCCTACGCTAAGGCTTTGGCCAACGATATTCTCCGGTAAGATTGATGTGTTCCCAGGGGATAGGAGAAGTCGCTTGATATCTAGTATGACGTCTGTCGCACCTGCTTGATCGCGGCCGCGATAGCTAGATCGCGTTGCTCCTCTTCTCCATCCGCGTTCCAAGCTGCGGAAAGGCACCCATAAGCGTACGCCTGGTCGAGCAGGCGACGCGGATCGACGTCCAGCGCACGAGAGAATGCGTCCGCCATCTGTGCAATGCGTCTAGGATCGAGACAAAGGTCGTCTCTGTCAGCCGGATCGTAGAACATATTGGCGGCGCCAAAGCCCACTTCACCGACCAGACCGACGGGATCTATCACCAGCCAGCCGCGACTGGAGAACATGATGTTTTCATGATGCAGATCGCCATGTAGCCCACGCAGTTCCGAGGCATTGCTCATCATTTGATCGGCTATAATCGCCGCGTGGACGTAGTCAGTTTGACAACCTGCGTTTTGATCATCGCGCGCCCGCTGAAACAAAGCTGCAAAGCGATCCCGGATCGGGAGAAGGGCAGAAGGCAGGGGTTCCTCAGATGCGGCATACAGCTTCGCCATTAGTTCCGCTGCAATTTCGGTCGCCTGGTAGTCGCCGTGCTCGGCAACGATGTGAGAGAGCATTCGCTCCCCGGCATATTCGAGCAACATCAGATTGTTCTCACGACCGAGCAACCGGACTGCTCCCCTCCCATTGCGCCATACCAGATAGTCGGCCCCGCGCAGTTCATCAGCAATGTCTTCTATAGGTTTCAATCCCTTGACGATTGCAGGAGTCCCGTCTGGCAATGAAACTTTCCAAACGAGGCTGGAAAAGGTGTCCGCAATGAGAACAGGTTGCGAAACGTGCCAATGAGCAGGAAAAACAGGCGGCATGAACATCAACCCCAAGTCAGAGGGTCCAATCGCAGATAGAAGGCAAGGCGTTCGCGGTCGGGGGCTTCGATCCCCAATACATTGAATAGGACAGCGAAGGCGCGCTCTGCTTCATCTGGCGCTGCCCAGTTCTCTTCGGCGTTAGCAATCATGAGTGCCAAATCGGCATAGCGATCTGCTGTTCCGAGCCGCCCAAGGTCGATCAGACCCGTGCATTGAAGAGTTTTAGGGTCCACCATGAAGTTCGGCATGCAGGGATCACCATGGCAAACAACCATATCGGTGCGCTCTTGGTCGAGCCGCACCGGTAGCTCTCGTTCGACACGAGCCAAAAGATCGAGCTGCGGCGTACTCTTGTCCTCGTCCGGTAAGAAGTCGGGATTGACGGCATTGCGGGACACCACATCAACGGCGCGTCCGAACATTCGCGACAGCCTGCGCTCAAACGGACATTGATCAACCGATAGGCTGTGAACAGCGCCAAGTTGCTGCCCCATTGACGGCCACGCTTTGAGCAAATCCGCTCCAGACAGATCAGCCGCCGGTACTCCCGGAATTGCCGTTATCACCAAGCATGCACCCTCCTGTTCCTCCTGCCAGTTGATCACCTCGGGGCAAGCCACACCTCGACCTTTGAGCCAAATGAGGCGGTCACGCTCTCCAGCGAGCTCACCGCGGCGGGAAGCAGGTGCGATTTTCGCGAAGGCATGCCCGTCACCACGTCGAAAAACAAAATCACCAGATTCTCCGCCTCTGACAGGCAACCAGTCAGAATGCGATTCACCAAAAAAAATATTAGTTCGATTCAATGGAGGTTCCTTCAGTTTTCTGATGAAGCGCGGAGGTGGCTCAACCTGCGAAAAGAAACGAGTTGCTATGGACTTGCACCGGTTGTGTTCCGGTCTATCTCTCATTTTAAGCGGCTTTTTTCTCAAATGCCACCGGCGATTTCCAGCCGAGTGTTGAATGTCTTCGGCGTGGATTATAAAAGCCATTTATATATTCGAAGATTGCAATCTCAATATCTCGCCTTGTTTGCCAGTGTCTGCGCCAAATCAACTCAGCCTTTAATGATTTAAAGAAGCTTTCTACTGCGGAGTTATCAAAACAATTGCCTTTCCCGCTCATGGACGGCAGCAATTGATGTTTGAGCAGTAGCTTTTGATATTCATGAGCGCAATATTGGCTCCCACGGTCTGTGTGTTGAATACAACCCGGTGGTGGTTTGCGTAAAGCCAACGCCATATTCAGTGCCCTTAATGCAAGATCCTGCTTTAATCGATCACCTGTTGCCCAGCCAATCACGCGACGGGAATACAGGTCAAGGATAACAGCAAGATAGACCCATCCTTCTCTGGTCCAAACATAAGTGATATCGCCTGCCCATTTCTGGTTGGGTGCGCTTGCGCTAAAGTCTTGTTTTAATAGGTTCGGTGCAATGTTGAAGGTATGATGACTATCCGTTGTCCGTTTGAATTTACGCGTTCGAACAACTGTAATGTTATTCTGGCGCATCAAACGTCCAACCCGACGCTGCCCAACCTGCAGGCCCAGCGCTTTCAACTCTTCTGTCATACGCGGCCTACCATAGCTCCCCAAACACAACCGATGCTGCTCACGTATATGCGCTAGAAGTATAAGATCACGACGCTGGCGCAGTGATGGAGGACGGCGTTTCCATGCGCGTAAACCACGATCTGTTACGCCCATCAAACGACATATGCGTGAACGTGAGAGAGAGCCACGGTAATCCGTAATAAACTGAAATCTCACAGCTTTTGTACTGCGAAAAATATTGCTGCCTTTTTTAATATCTCCCTCTCCTCCCGAAGGATACGGTTCTCTTTGGCTTTGTTGAATAAATCGAACTTTTGCTGAGTTGAAGGATCAGATCACGCATCTTCCCGACAACGCAGACCGTTCCGTGGCAAAGCAAAAGTTCAAAATCACCAACTGGCCCACCTACAATAAAGCCCTCATCAACCGTGGCTCCATAACTTTCTGGCTGGATGATGAAGCTATTCAGGCCTGGTATGAGTCAGCAACACCTTCTTCACGAGGCAGACCTCAGCGCTATTCTGACCTTGCCATCACGACTGTGCTGGTCATTAAACGCGTATTCAGGCTGACCCTGCGCGCTGCGCAGGGCTTTATTGATTCCATTTTTTCTCTGATGAACGTTCCGCTACGCTGCCCGGATTACAGCTGTGTCAGCAGGCGGGCAAAGTCGGTTAATGTCAGTTTCAAAACGCCCACCCGGGGTGAAATCGCACACCTGGTAATTGATTCCACCGGGCTGAAGGTCTTCGGTGAAGGCGAGTGGAAAGTCAAAAAGCATGGCCAGGAACGCCGCCGTATCTGGCGTAAGCTGCATCTCGCCGTTGACAGTAAAACACATGAAATCATCTGCGCTGACCTGTCGCTGAACAACGTTACGGACTCAGAGGCCTTCCCCGGGTTAATCCGGCAAACCCACCGGAAAATCAGGTCAGCCGCCGCCGATGGCGCTTACGATACCCGGCTATGTCACGATGAACTGCGGCGTAAGAAAATCAGCGCGCTTATCCCTCCCCGAAAAGGTGCGGGTTACTGGCCCGGTGAATATGCAGACCGTAACCGTGCWGTKGCKAATCAGCGRMTGACCGGGAGTAATGCGCGGTGGAAATGGACAACAGATTACAACCGTCGCTCGATAGCGGAAACGGCGATGTACCGGGTAAAACAGCTGTTCGGGGGTTCACTGACACTGCGTGACTACGATGGTCAGGTTGCAGAGGCTATGGCCCTGGTACGAGCGCTGAACAAAATGACGAAAGCAGGTATGCCTGAAAGCGTGCGTATTGCCTGAAAACACAACCCGCTACGGGGGAGACTTACCCGAAATCTGATTTATTCAACAAAGCCNNCCTWAKYWYTTTTCYAGAGAAGACCTAGGTATAATGATGTGCACTGTCTGGTTTTCTTACAACTGACTTAGCGATCTGCATATCCGTGATAACGCCTGAATAAATAGGACGAGAGAACTCTTAACCAAATAATCTAACACTTTTAATCGACAGGAATTAAAAACTCGGGGAGGTTAAAAAAACACAAAAAAATGGATGTTTATTCAACTCTAGTTACGTACCATGAGGACTGCATCCACAATGCACCGGCAATTAAATGGCTTTCATTGATTGATTTTTTATATCTGTGATGATTTTTTGCTCCATTCCTCAAAAAATGGACGCAACTTCCCCTCTGCGGCTCTCAGCTGTATACCCGCTGTCGTGCCAGTGGCTCATGCATCATGACCAGCTCTGCCAGACGGTAGCCCCGCTTCAGCCCCGTAAACCGCATCTGACCTCCGCACAGGATGCACTTCAGCGGGTCAACCTTCAGTAACCGCTGATACACCCTTCTCCGCCTGATTTGCATCGCCGTTTTTCTCTCCGTTTCTGTTATGACGTACACAACATTTTCCAGTAACCGGCGCTTCACCGGACTCAGGAACCCGTTGTCAACGCCACGATGTTTGACCGTTCTGGGGATGCGGACGATTTCCTGGACTGCTTTATCATTCCAGCCCGCATTGTTGGCGGTACATTTTGGGGCTGACTGCACCCGGCGATAATTTTATACGCCGCTCGTTATACCNNNNNNNNNNNNNNNNNNNNNNNNNNNNNNNNNNNNNNNNNNNNNNNNNNNNNNNNNNNNNNNNNNNNNNNNNNNNNNNNNNNNNNNNNNNNNNNNNNNNNNNNNNNNNNNNNNNNNNNNNNNNNNNNNNNNNNNNNNNNNNNNNNNNNNNNNNNNNNNNNNNNNNNNNNNNNNNNNNNNNNNNNNNNNNNNNNNNNNNNNNNNNNNNNNNNNNNNNNNNNNNNNNNNNNNNNNNNNNNNNNNNNNNNNNNNNNNNNNNNNNNNNNNNNNNNNNNNNNNNNNNNNNNNNNNNNNNNNNNNNNNNNNNNNNNNNNNNNNNNNNNNNNNNNNNNNNNNNNNNNNNNNNNNNNNNNNNNNNNNNNNNNNNNNNNNNNNNNNNNNNNNNNNNNNNNNNNNNNNNNNNNNNNNNNNNNNNNNNNNNNNNNNNNNNNNNNNNNNNNNNNNNNNNNNNNNNNNNNNNNNNNNNNNNNNNNNNNNNNNNNNNNNNNNNNNNNNNNNNNNNNNNNNNNNNNNNNNNNNNNNNNNNNNNNNNNNNNNNNNNNNNNNNNNNNNNNNNNNNNNNNNNNNNNNNNNNNNNNNNNNNNNNNNNNNNNNNNNNNNNNNNNNNNNNNNNNNNNNNNNNNNNNNNNNNNNNNNNNNNNNNNNNNNNNNNNNNNNNNNNNNNNNNNNNNNNNNNNNNNNNNNNNNNNNNNNNNNNNNNNNNNNNNNNNNNNNNNNNNNNNNNNNNNNNNNNNNNNNNNNNNNNNNNNNNNNNNNNNNNNNNNNNNNNNNNNNNNNNNNNNNNNNNNNNNNNNNNNNNNNNNNNNNNNNNNNNNNNNNNNNNNNNNNNNNNNNNNNNNNNNNNNNNNNNNNNNNNNNNNNNNNNNNNNNNNNNNNNNNNNNNNNNNNNNNNNNNNNNNNNNNNNNNNNNNNNNNNNNNNNNNNNNNNNNNNNNNNNNNNNNNNNNNNNNNNNNNNNNNNNNNNNNNNNNNNNNNNNNNNNNNNNNNNNNNNNNNNNNNNNNNNNNNNNNNNNNNNNNNNNNNNNNNNNNNNNNNNNNNNNNNNNNNNNNNNNNNNNNNNNNNNNNNNNNNNNNNNNNNNNNNNNNNNNNNNNNNNNNNNNNNNNNNNNNNNNNNNNNNNNNNNNNNNNNNNNNNNNNNNNNNNNNNNNNNNNNNNNNNNNNNNNNNNNNNNNNNNNNNNNNNNNNNNNNNNNNNNNNNNNNNNNNNNNNNNNNNNNNNNNNNNNNNNNNNNNNNNNNNNNNNNNNNNNNNNNNNNNNNNNNNNNNNNNNNNNNNNNNNNNNNNNNNNNNNNNNNNNNNNNNNNNNNNNNNNNNNNNNNNNNNNNNNNNNNNNNNNNNNNNNNNNNNNNNNNNNNNNNNNNNNNNNNNNNNNNNNNNNNNNNNNNNNNNNNNNNNNNNNNNNNNNNNNNNNNNNNNNNNNNNNNNNNNNNNNNNNNNNNNNNNNNNNNNNNNNNNNNNNNNNNNNNNNNNNNNNNNNNNNNNNNNNNNNNNNNNNNNNNNNNNNNNNNNNNNNNNNNNNNNNNNNNNNNNNNNNNNNNNNNNNNNNNNNNNNNNNNNNNNNNNNNNNNNNNNNNNNNNNNNNNNNNNNNNNNNNNNNNNNNNNNNNNNNNNNNNNNNNNNNNNNNNNNNNNNNNNNNNNNNNNNNNNNNNNNNNNNNNNNNNNNNNNNNNNNNNNNNNNNNNNNNNNNNNNNNNNNNNNNNNNNNNNNNNNNNNNNNNNNNNNNNNNNNNNNNNNNNNNNNNNNNNNNNNNNNNNNNNNNNNNNNNNNNNNNNNNNNNNNNNNNNNNNNNNNNNNNNNNNNNNNNNNNNNNNNNNNNNNNNNNNNNNNNNNNNNNNNNNNNNNNNNNNNNNNNNNNNNNNNNNNNNNNNNNNNNNNNNNNNNNNNNNNNNNNNNNNNNNNNNNNNNNNNNNNNNNNNNNNNNNNNNNNNNNNNNNNNNNNNNNNNNNNNNNNNNNNNNNNNNNNNNNNNNNNNNNNNNNNNNNNNNNNNNNNNNNNNNNNNNNNNNNNNNNNNNNNNNNNNNNNNNNNNNNNNNNNNNNNNNNNNNNNNNNNNNNNNNNNNNNNNNNNNNNNNNNNNNNNNNNNNNNNNNNNNNNNNNNNNNNNNNNNNNNNNNNNNNNNNNNNNNNNNNNNNNNNNNNNNNNNNNNNNNNNNNNNNNNNNNNNNNNNNNNNNNNAACACATAGGTTAAGAATGAATCCTTTTGATGTAGGTTTTTTCACTGAGCATGAGTTAAAAAAATTCGGATTTAAAAATTTAGGGAAAAATATATCCATTGCGAAAAATTGCACAATAATTGGGCTGGGTAATATTTCTATTGGTGATAATGTCAGAATTGATGGTTACACAACCATAGTAGCTAGTGGTAATGGCTTTTTAAATTTAGGTTCATTTATTCATATAGGTGGTTATTCTTTATTATCAGCAGGTGCCGGTATAACAATGGATGATTTTAGCGGCGTATCACAAGGCGTTAAGATTTATAGCAAAACAGATGATTACACAGGCAATCACTTAACTAACCCAACAGTCGATCCAAAATATACAGGAGTCACATCAGGCGAAGTAGTGTTGGATCGCCATGTAATTGTTGGTTCAAGCACAGTTATCCTACCTGGTGTTACGCTTGGTGAGGGGGCTTCCGTAGGTGCATTATCTCTTGTAACAAAAAACCTTCCAGAATGGGGAGTCTATTTTGGCTCGCCGGTAAAAAAAATAAAAAACCGCAAGAAAAATCTACTTGAACTGGAACGTGAATTTTTATTAAACCTTTCAAATAACTAGTTTATTTCTCTTAAAAACATAATTCTACTAATGCCAAGTCCAACCCAATGGGTTGGATTATTTAAAGGACTATACTTTTTTCTTGCCCCTTTGCTTTTCTTCCCCCTCACTGATTGAACTTTAAGAGCGACCGTGACGGTCGCTCTTATTTACCATAACACCCGTTGCCCGCACCGCCTCAGAGGCCCTCAGGGCGTTTCTGAGGCCTCCGGCCTGAAACACACACCTTTCTGTGCCCATATCGAGAAAAAACGCCCCTGATGATTCTGGCGCGACTGCATGGCTATGCACGGACATACCTGGCCGGGATTTTAGCGGCTAAAATCCGATGAACGCCCTGAAAGCCACCATGAACCACCCCGATAACGGTGAACGGATGCGCAATTTATTGCGTGGCCGTGAGGCGTTGCCGGCACAGCCGGAAAAACCATTTTCAGCACGTGCAGGAGGCCCAGGAAGAGGGGGCGGATGTACGAATAGTTCAGAGGTCAGATCTGACGTAAAAATGATGTAAAAGTGATGTACTTTTGATGTAATTCTGTTGTACACCCGCGATCTGACGTAAAAGTGATGTAATTTTGATGTACTTTTGATGTAATTCTGTTGTACACCCGCGTTCTGGGGTAAAAGCAGATGCAATTTTGTAGTTTATGTGTAGTCGCTGAACCCATAGGGTCATACGAGCATGACCCTTTCCCGGAAAAGGACGCTTTTTAGCCAGAATCATCCTTAACCTGCGGCGCCAGCACTCGGGAGTGGTCGTTTTATATACTAAAAAATGACATACACCTAACGCAGCTGCGATTTTCATCGCAACTTCATGAAAAATAAATAAAAAAGAAAAAATAAAGGGATTCTGGGTATTACCGGGGTAATAATATTAAGCACCAAGACAATGAAAATTAAGGCGATGCCGGTATTACTCCGGTAATACCCACAACGGAGCCATTACGCACCGTCCTGCTGCTCATTCAGGCGCGCTGACAGGCTTCGGTAAAGGCGTTCCGCATCCTCATGGAGTTTCTCGCAGAAATCAGCCTCATGATCCAGATCCAGCTCATTAAGCCTGTCCAGAAGAAGCAGGGACTGATCCTGGATGAATTTAGCCATGTTAACGGCTGTCTTTTGTTGTTTGTTCATGAAGGCCCCGGCGCGAAAGTGCTTACTGTACGTTCTGATGGTTTTCCGCTTCCTCGCTCATTCGCTCACTCCGTTCGGTCATGAGTCTGCGGCGAGCGGAGGGAAGATAAGCAGATAACGTAACGGTAAGCATAACGAAAGCTAAGGACAAGGGCAAAAAGGCCACGCCCCAGCGGGGCGTTTTTCCATAGGCTCCGCCCCCCTGACAAGCATCACGAAATCTGACGCTCAAATCAGTGGTGGCGAAACCCGACAGGACTATAAAGATACCAGGCGTTTCCMCCTGRTGGCTCCCTCGTGCGCTCTCCTGTTCCTGCCTTTCGGTTTACCGGTGTCATTCCGCTGTTATGGCCGCGKTTGTCTCATTCCACGCCTGACACTCAGTTCCGGGWAGGCAGTTCGCTCCAAGCTGGACTGTATGCACGAACCCCCCGTTCAGTCCGACCGCTGCGCCTTATCCGGTAACTATCGTCTTGAGTCCAACCCGGAAAGACATGCAAATGCGCCACTGGCAGCAGCCACTGGTAACAGGATTCACGGAGCAGAGTAGTAGAGTGCTTCTACAGAGTTCTTGAAGTGGTGGCCTGACTGCGGCTACACTAGAAGGACAGTTTTGKWWCTGCGYTSATGAATCGCGGGATCTGCCACTTCTTCACGTTGTTGAGGATTTTACCCAGAAACCGGTATGCAGCTTTGCTGTTACGACGGGAGGAGAGATAAAAATCGACAGTGCGGCCCCGGCTGTCGACGGCCCGGTACAGATACGCCCAGCGGCCATTGACCTTCACGTAGGTTTCATCCATGTGCCACGGGCAAAGATCGGAAGGGTTACGCCAGTACCAGCGCAGCCGTTTTTCCATTTCAGGCGCATAACGCTGAACCCAGCGGTAAATCGTGGAGTGATCGACATTCACTCCGCGTTCAGCCAGCATCTCCTGCAGCTCACGGTAACTGATGCCGTATTTGCAGTACCAGCGTACGGCCCACAGAATGATGTCACGCTGAAAATGCCGGCCTTTGAATGGGTTCATGTGCAGCTCCATCAGCAAAAGGGGATGATAAGTTTATCACCACCGACTATTTGCAACAGTGCCATCTCRACTATATTGAKGAYGMGSACTATCGCCGCAGGATCCTAACACAGCTTAACCGGGGCGAAGGTCGCCATGCCGTGGCAAGAGCCATTTGCTACGGTCAGCGTGGTGAGATCAGAAAACGTTACCGCGAGGGGCAGGAAGATCAGTTGGGTGCGCTGGGTCTGGTGACAAACGCAGTGGTGCTGTGGAATACGCTTTATATGCAGGAAGCCTTGTCGCACCTGCGTAGCACTGGGGAAGGGCCAGAAGATGAACATATCGCGCGGCTTTCGCCTCTGATGCATGGTCATATCAACATGCTGGGACATTATACGTTCACACTACCGGAGGATATTATGAAGGGGGAATTGAGGCCGTTAAATCTCAATTTAAACAATGAATTACCTCCTTAGCGTGGTTTTTTACATCATTGGCCCTCAAACCCCGTATATCTCTCATCAATTTTTATATCCGCCCTGGAGTGCACCGTTCAAGCACACCGATTAGGCAGATAGTCACTAGTTAACTCTTTACTAGTGACTAAATTCCATTGATATACGTGACAACGTCACGTCATGAAAGCTTATAAATGCCTATTTTTCATACAATGGGATTTAATTAGGAGTAAATCCCATAGGCTTACATAAGGATGACAATTAAAAGCGTTAAATATCAACCAGATAGAATGATTACCCCCAATTAATGGGCTCATCACATTATTTCACTGGCTGGGGTTATTGCTGGCATATCTGAAAGTGCTAATATGTTAGTCATTAGTAATTAGTAAAGCCTTTACTAAACGCGTTTCTACGTAAATTCTATAGGTTTTATAGTGTCCTACCTTTGCTCAAATCAAAATGTTCTGACATACCAAAATGGAGTGTAAAATGACTCAAAACCAGGGTTCTGAGCCAGTACCGGCGAGCCGGACAGGGCAGCTCATCAGCGCCCGGGATATGGCCATGCAGAAATTCGAAGAAGGGATGCRGTTRCTMTMSMAWRAAACGSTCYCCGGCTGTAACAAAACCCGTTACAGTATCAATACAACAAAAACGATGTAACAAAATAGGGTGGCAAAATGAGGCACTGTTGCAAATAGTCGGTGGTGATAAACTTATCATCCCCTTTTGCTGATGGAGCTGCACATGAACCCATTCAAAGGCCGGCATTTTCAGCGTGACATCATTCTGTGGGCCGTACGCTGGTACTGCAAATACGGCATCAGTTACCGTGAGCTGCAGGAGATGCTGGCTGAACGCGGAGTGAATGTCGATCACTCCACGATTTACCGCTGGGTTCAGCGTTATGCGCCTGAAATGGAAAAACGGCTGCGCTGGTACTGGCGTAACCCTTCCGATCTTTGCCCGTGGCACATGGATGAAACCTACGTGAAGGTCAATGSCCGCTGGGCGTATCTGTACCGGGCCGTCGACAGCCGGGGCCGCACTGTCGATTTTTATCTCTCCTCCCGTCGTAACAGCAAAGCTGCATACCGGTTTCTGGGTAAAATCCTCAACAACGTGAAGAAGTGGCAGATCCCGCGATTCATCAACACGGATAAAGCGCCCGCCTATGGTCGCGCGCTTGCTCTGCTCAAACGCGAAGGCCGGTGCCCGTCTGACGTTGAACACCGACAGATTAAGTACCGGAACAACGTGATTGAATGCGATCATGGCAAACTGAAACGGATAATCGGCGCCACGCTGGGATTTAAATCCATGAAGACGGCTTACGCCACCATCAAAGGTATTGAGGTGATGCGTGCACTACGCAAAGGCCAGGCCTCAGCATTTTATTATGGTGATCCCCTGGGCGAAATGCGCCTGGTAAGCAGAGTTTTTGAAATGTAAGGCCTTTGAATAAGACAAAAGGCTGCCTCATCGCTAACTTTGCAACAGTGCCTGCGATTTCACCCCGGGWGGGCGTTTKGAAACTGACATTAACCGACTTTGCCCGCCTGCTGACACRGSAAGCGCAACGCCGCTGCGGCCCTCGGCCTGGTCCTTCAGCCACCATGCCCGTGCACGCGACAGCTGCTCGCGCAGGCTGGGTGCCAAGCTCTCGGGTAACATCAAGGCCCGATCCTTGGAGCCCTTGCCCTCCCGCACGATGATCGTGCCGTGATCGAAATCCAGATCCTTGACCCGCAGTTGCAAACCCTCACTGATCCGCATGCCCGTTCCATACAGAAGCTGGGCGAACAAACGATGCTCGCCTTCCAGAAAACCGAGGATGCGAACCACTTCATCCGGGGTCAGCACCACCGGCAAGCGCCGCGACGGCCGAGGTCTTCCGATCTCCTGAAGCCAGGGCAGATCCGTGCACAGCACCTTGCCGTAGAAGAACAGCAAGGCCGCCAATGCCTGACGATGCGTGGAGACCGAAACCTTGCGCTCGTTCGCCAGCCAGGACAGAAATGCCTCGACTTCGCTGCTGCCCAAGGTTGCCGGGTGACGCACACCGTGGAAACGGATGAAGGCACGAACCCAGTGGACATAAGCCTGTTCGGTTCGTAAGCTGTAATGCAAGTAGCGTATGCGCTCACGCAACTGGTCCAGAACCTTGACCGAACGCAGCGGTGGTAACGGCGCAGTGGCGGTTTTCATGGCTTGTTATGACTGTTTTTTTGTACAGTCTATGCCTCGGGCATCCAAGCAGCAAGCGCGTTACGCCGTGGGTCGATGTTTGATGTTATGGAGCAGCAACGATGTTACGCAGCAGGGCAGTCGCCCTAAAACAAAGTTGTACGTAGAACTCGAAGGCAATTTAAGTATGAAAGAAAAGGTAGTTGTTGATAAAGCGATTTCACTCTATACCGAATCATTCGGCGACCCGGCCCATGAACCCATTATTCTGATCATGGGGGCAATGTCGTCTGCGGTGTGGTGGCCTGATGAGTTTTGTTCCCAACTTGCCAAAATGGGTCGCTATGTGATCCGGTACGACCACCGTGATACCGGGAAATCAACAAGCTATGAGCCAGGTCAGGCTCCATATTCCGTTGAAGAATTAGCAGATGATGTGGTTCGCGTCATTGATGGTTATGGTCTGGAAGCTGCTCATTTAGTCGGCATGTCTTTGGGGGGATTTCTTTCCCAGCTTGTAGCTCTCAAGTATCCGAAACGTGTGAAGAGCTTGACGCTGATTGCTTCAGAACGGCTTGCAGATGCAGATCCGGATATGCCCGCTTTTGATCCTGCCATCATTGAGTATCACCAACGGGCGGAATCGCTGGATTGGTCTGATAGAGATGCTGTCGTCGCGTATCAGGTCGGAGCGTGGCGAATCAACTCAGGTACTGCGCATGCTTTTGACGCTGAGAAGATACAAAACATCGCTGAGTTAAATTTTGATCGCACTCCGAATATCCTGACAACATTCAACCACACTACTTTAGGTGGTGGCGAGAGATGGCTCGGGAGATTAAATGAGATAGCTGTACCAACTTTGATCATTCACGGCACGGAGGATCCTGTACTTCCTTATGTGCATGGGTTGGCACTGAAAGATGCGATTCGTGGTTCAAAAATGCTGACACTCGAAGGCACGGGACATGAGTTGCATCATGAAGACTGGCCGAGGATTATCCAGGCGATTAAGGGGCAAACGTCATAGCTATCGGTTGCACCGTACAACAAGTTGCTGCACCGGAAAAATTACTCGCTGCGCTCGCAATTTTCCGGTGAGCAAGGCGTTAGCGCCCACAACGCATGTCTCTCGCACTCTTTGACTTCGATGGCACAATTACCACTCGCGAGACGATGCCGGATTTTGTGCGGCGGTCCGTGAGCCGACGTCGACTGCTTGTGGGACAACTGCTTCTGGCGCCGCTCGTGCTTGGGTATAAGATTGGGATCTTGTCTGGCACCCTGATCCGTCGCGTCATCGTTCGCTTCGCTTACAGCGGCATCCCGGCCTCGGTCCTGGAGGCCCAAGGTCGTGACTTCGCTCAGAGCTACCTGCCCAATACCCTCCGCGGCGAGGCAATGCAGCGCATCGCATGGCACAAAGCGCAGGGGCACAAGGTTGTCGTTGTTTCCGGCGGACTTGAGGCTTACTTGGAGCCGTGGTGCGACTCGCACGGCGTTGAGCTCATCTGTTCTTCCTTGCAACAGTCGGACGGAATCCTAACGGGCCGCTATGAAGGGCGGCAGTGCGTCTTGACGGAGAAGGCTCGCTTGGTCCGTGAGCGCTACGACCTGGCGACATATCCGACCATCTACGCGTACGGAGACACGCCGGAGGACCTGGATATGCTGGCCATTGCTACTAAGCAGTACTATCAGTGGCAAGAGGTTGGCGTCGCAGGTGGGCGCTAACAAGTCATTCAAGCCGACGCCGCTTCGCGGCGCGGCTTAATTCTGGTGTTAGACATCATGAGGGTAGCGGTGACCATCGAAATTTCGAACCAACTATCAGAGGTGCTAAGCGTCATTGAGCGCCATCTGGAATCAACGTTGCTGGCCGTGCATTTGTACGGCTCCGCAGTGGATGGCGGCCTGAAGCCATACAGCGATATTGATTTGTTGGTTACTGTGGCCGTAAAGCTTGATGAAACGACGCGGCGAGCATTGCTCAATGACCTTATGGAGGCTTCGGCTTTCCCTGGCGAGAGCGAGACGCTCCGCGCTATAGAAGTCACCCTTGTCGTGCATGACGACATCATCCCGTGGCGTTATCCGGCTAAGCGCGAGCTGCAATTTGGAGAATGGCAGCGCAATGACATTCTTGCGGGTATCTTCGAGCCAGCCATGATCGACATTGATCTAGCTATCCTGCTTACAAAAGCAAGAGAACATAGCGTTGCCTTGGTAGGTCCGGCAGCGGAGGAATTCTTTGACCCGGTTCCTGAACAGGATCTATTCGAGGCGCTGAGGGAAACCTTGAAGCTATGGAACTCGCAGCCCGACTGGGCCGGCGATGAGCGAAATGTAGTGCTTACGTTGTCCCGCATTTGGTACAGCGCAATAACCGGCAAAATCGCGCCGAAGGATGTCGCTGCCGACTGGGCAATAAAACGCCTACCTGCCCAGTATCAGCCCGTCTTACTTGAAGCTAAGCAAGCTTATCTGGGACAAAAAGAAGATCACTTGGCCTCACGCGCAGATCACTTGGAAGAATTTATTCGCTTTGTGAAAGGCGAGATCATCAAGTCAGTTGGTAAATGATGTCTAACGATTCGTTCAAGCCGACCGCGCTACGCGCGGCGGCTTAACTCCGGCGTTGGGCGCACAATAAGGCTCCTTGCAGAGTTGCTTGAAAGTTGTTACGATTCAAATTCAATCATGAGATAGTCAGCAGATGAGCACTTCCAAGAACGCAGACAAGTAAGCCGCAGCAACCTTCATTTTTCGGTTGTTGCGGCGTTCTCATGAATCCTTTTGCTCTACGGGAGCGCCGCCAAATCCTTTGTTCAAGGAGATGGTTTCGTGAGCTCAAAAAACTTTAGTTGGCGGTACTCCCTTGCCGCCACGGTGTTGTTGTTATCACCGTTCGATTTATTGGCATCACTCGGCATGGACATGTACTTGCCAGCAGTGCCGTTTATGCCAAACGCGCTTGGTACGACAGCGAGCACAATTCAGCTTACGCTGACAACGTACTTGGTCATGATTGGTGCCGGTCAGCTCTTGTTTGGACCGCTATCGGACCGACTGGGGCGCCGCCCCGTTCTACTGGGAGGTGGCCTCGCCTACGTTGTGGCGTCAATGGGCCTCGCTCTTACGTCATCGGCTGAAGTCTTTCTGGGGCTTCGGATTCTTCAGGCTTGTGGTGCCTCGGCGTGCCTTGTTTCCACATTTGCAACAGTACGTGACATTTACGCAGGTCGCGAGGAAAGTAATGTCATTTACGGCATACTCGGATCCATGCTGGCCATGGTCCCGGCGGTAGGCCCATTGCTCGGAGCGCTCGTCGACATGTGGCTTGGGTGGCGGGCTATCTTTGCGTTTCTAGGTTTGGGCATGATCGCTGCATCTGCAGCAGCGTGGCGATTCTGGCCTGAAACCCGGGTGCAACGAGTTGCGGGCTTGCAATGGTCGCAGCTGCTACTCCCCGTTAAGTGCCTGAACTTCTGGTTGTACACGTTGTGTTACGCCGCTGGAATGGGTAGCTTCTTCGTCTTTTTCTCCATTGCGCCCGGACTAATGATGGGCAGGCAAGGTGTGTCTCAGCTTGGCTTCAGCCTGCTGTTCGCCACAGTGGCAATTGCCATGGTGTTTACGGCTCGTTTTATGGGGCGTGTGATACCCAAGTGGGGCAGCCCAAGTGTCTTGCGAATGGGAATGGGATGCCTGATAGCTGGAGCAGTATTGCTTGCCATCACCGAAATATGGGCTTTGCAGTCCGTGTTAGGCTTTATTGCTCCAATGTGGCTAGTGGGTATTGGTGTCGCCACAGCGGTATCTGTGGCGCCCAATGGCGCTCTTCGAGGATTCGACCATGTTGCTGGAACGGTCACGGCAGTCTACTTCTGCTTGGGCGGTGTACTGCTAGGAAGCATCGGAACGTTGATCATTTCGCTGTTGCCGCGCAACACGGCTTGGCCGGTTGTCGTGTACTGTTTGACCCTTGCAACAGTCGTGCTCGGTCTGTCTTGTGTTTCCCGAGTGAAGGGCTCTCGCGGCCAGGGGGAGCATGATGTGGTCGCGCTACAAAGTGCGGAAAGTACATCAAATCCCAATCGTTGAGAGAATGTGGCAAGCTATCGCCCAACAAATCGCTGCAGCCGACCCAAAACCGCTACGCGGTTTCGGTCGGCTGAGCTCAGGCGTTAAACATCATGAGGGAAGCGGTGATCGCCGAAGTATCGACTCAACTATCAGAGGTAGTTGGCGTCATCGAGCGCCATCTCGAACCGACGTTGCTGGCCGTACATTTGTACGGCTCCGCAGTGGATGGCGGCCTGAAGCCACACAGTGATATTGATTTGCTGGTTACGGTGACCGTAAGGCTTGATGAAACAACGCGGCGAGCTTTGATCAACGACCTTTTGGAAACTTCGGCTTCCCCTGGAGAGAGCGAGATTCTCCGCGCTGTAGAAGTCACCATTGTTGTGCACGACGACATCATTCCGTGGCGTTATCCAGCTAAGCGCGAACTGCAATTTGGAGAATGGCAGCGCAATGACATTCTTGCAGGTATCTTCGAGCCAGCCACGATCGACATTGATCTGGCTATCTTGCTGACAAAAGCAAGAGAACATAGCGTTGCCTTGGTAGGTCCAGCGGCGGAGGAACTCTTTGATCCGGTTCCTGAACAGGATCTATTTGAGGCGCTAAATGAAACCTTAACGCTATGGAACTCGCCGCCCGACTGGGCTGGCGATGAGCGAAATGTAGTGCTTACGTTGTCCCGCATTTGGTACAGCGCAGTAACCGGCAAAATCGCGCCGAAGGATGTCGCTGCCGACTGGGCAATGGAGCGCCTGCCGGCCCAGTATCAGCCCGTCATACTTGAAGCTAGACAGGCTTATCTTGGACAAGAAGAAGATCGCTTGGCCTCCCGCGCAGATCAGTTGGAAGAATTTGTTCACTACGTGAAAGGCGAGATCACCAAGGTAGTCGGCAAATAATGTCTAACAATTCGTTCAAGCCGACGCCGCTTCGCGGCGCGGCTTAACTCAAGCGTTAGATGCCAGATTTGGCGTTGCGTATGCTCACAGAAAATCGACAGCCGCAAGACTGTTTTTGGCAACTCATAGCCACCACTATTTATCCTTCATACCGTAGAGGAGATTGCACGTGAAGAACTGGCTCTTTCTGGCTATTGCAATATTTGGTGAGGTCGTCGCAACTTCCGCACTGAAGTCCAGCCATGGATTSRYCAAGWTAGKWYYTTCRGTWRYAGYKTGAACCGCCCCGGAAATCCTGGAGACTAAACTCCCTGAGAAAGAGGTAAACAGGATGACTAAAAATACTCGTTTTTCCCCCGAAGTCCGTCAGCGGGCGATTCGTATGGTTCTGGAAAGTCAGGATGAATATGACTCACAGTGGGCGGCAATTTGTTCCATTGCCCCAAAGATTGGCTGTACGCCGGAGACTCTGCGTGTCTGGGTTCGCCAGCATGAGCGGGATACCGGGGGCGGTGATGGTGGGCTCACCAGCGCGGAACGTCAGCGTCTGAAAGAGCTGGAACGTGAAAATCGTGAACTGCGCCGCAGTAACGATATCCTTCGCCAGGCTTCCGCTTATTTTGCGAAGGCGGAGTTCGACCGCCTCTGGAAAAAATGATGCCACTGCTGGATAAGCTGCGTGAGCAGTACGGGGTCGGACCGGTATGCAGCGAACTGCATATTGCCCCGTCAACGTATTACCATTGTCAGCAACAGCGACATCATCCGGATAAACGCAGTGCCCGTGCGCAGCACGACGACTGGCTGAAGAGAGAGATACAGCGCGTATACGATGAAAATCATCAGGTGTACGGTGTGCGTAAAGTCTGGCGTCAGTTGTTACGGGAAGGAATCAGGGTGGCCAGATGTACAGTGGCACGTCTCATGGCGGTTATGGGACTTGCCGGTGTTCTCCGGGGTAAAAAGGTCCGTACGACCATCAGCCGGAAAGCCGTTGCCGCAGGCGACCGCGTAAACCGTCAGTTCGTGGCAGAACGACCTGACCAGCTGTGGGTGGCTGATTTTACTTACGTCAGCACATGGCAGGGCTTCGTCTATGTGGCGTTTATCATTGATGTGTTTGCCGGATACATCGTGGGGTGGCGGGTCTCATCGTCTATGGAAACGACATTCGTGCTGGATGCGCTGGAGCAGGCGTTGTGGGCCCGTCGTCCGTCTGGCACCATCCATCACAGCGATAAAGGCTCTCAGTATGTGTCACTGGCCTATACGGAGCGACTAAAAGAAGCCGGATTACTGGCATCAACAGGGAGTACAGGCGACTCGTATGACAACGCGATGGCTGAGAGCATCAATGGTCTTTACAAAGCGGAGGTAATACACCGTAAGAGCTGGAAAAACCGTGCAGAAGTGGAACTGGCCACACTAACGTGGGTGGACTGGTATAACAATCGACGATTGCTGGGAAGGCTGGGCCATACTCCTCCGGCAGAAGCAGAAAAAGCTTATTATGCTTCCATCGGAAACGATGATCTGGCAGCCTGAGTTCACAGATAAAACACTCTCCAGGAAACCCGGGGCGGTTCARTTSYBWKTRKMYWCGGKCTKSMSTYCTATTTCCTCTCTCTCGCACTCAAGTCCATCCCGGTCGGCATTGCTTATGCTGTTTGGGCTGGCCTCGGCATCGTACTTGTGGCAGCTATCGCTTGGATCTTCCATGGCCAGAAACTAGACTTGTGGGCGTTCGTTGGCATGGGACTTATCGTTAGTGGCGTCGCCGTTCTAAATCTGCTATCCAAGGTCAGCGCACATTGATCGGGCTGGCATCTAACAGTTCATTCAAGCCGACGCCGCTTCGCGGCGCGGCTTAATTCAGGTGTTAGTCGGACGCCTACGGCGCCGAGGAAAAAAGAAACCAAACCATTCTTGCTGCCAAAGAGAAAAACCCCTTACGGTGGCGTACTGGGAAAGTGCGTATCTACGACGCCTTGCCGGTCTCAATGTCATGCCGTCCTCTTTCGAAGGCTGCTTGATGCAAACCTCTCAAAAATCTGGCATAAACTATCTTGACATATTCCGATTGAACACCTTCCGAATATCAGCGGCTATCAGCGGGATCTCATCTTTTTTCGTGACGTAGGAGTGGGCATTCTGCTGCAGATGAAACTGGCAGCGTTGCCACAGAATTCCAGGGAAGACAGCATCGATTGCCGCGCGCAGTCCTGAGTGGTCATCACTGGTGATCATTCGCAGGCCGTGCATCCCTCGTCGTACGAGACCCTCGAGAAAGGAACGCCAGTTTACCTCTGCCTCACTGTTCGCGACTTCGGCGTCAAGAATATGCCGATTCCCGCTGTAATCAACGCCAATAGCCACTAGAAGCGCCTGCTTGACCACATGGGAACCGACGCGAACCGATTCATAGGTCGCATCAAGTACCAAGTATTGAATCTGTCCGACAGGCTGCGCCTTCCAAGACGTAATCTCTTCATCGAGCTCCTTTGCCAGCCTGCTGACCTGGGACGAGCTGACTTCGGTGCCACAAAGAATTTCGACGATATCCGAGACCCTGCGGGTACTTACTCCTTTGACATACATTTCGGCGATGGCGAGCTTGAGAGCACGCTCACTGCGCATGCCTTTCTCGATGCAGCTGGGATAAAACTCCATCCCGCGAACTTGTGGTACTTTCAAGAGGACTTTCCCGGTCGCAAGATTGAATATTGGATTATTTGGATTTACCAACAAACACTACTATTTAGCTACGAAAACTCAAGAGAAGTACACAAAACCTTTTGGAAGTGATGGAAGTTTAAGTCCTCTTGATTATAGTGTAGGTATTGGAACAGGTTTAGAATTAGGACATTTCCAGTTTATGTTTGGCTATGATTACCCTCTTAGTAACAGTTCGAAAGATCCAGACCTAAGTCAAGTACGSCAACACWACYKCWGAGSMAGYMTWKYRTCTTATTCAAAGGCCTTACATTTCAAAAACTCTGCTTACCAGGCGCATTTCGCCCAGGGGATCACCATAATAAAATGCTGAGGCCTGGCCTTTGCGTAGTGCACGCATCACCTCAATACCTTTGATGGTGGCGTAAGCCGTCTTCATGGATTTAAATCCCAGCGTGGCGCCGATTATCCGTTTCAGTTTGCCATGATCGCATTCAATCACGTTGTTCCGGTACTTAATCTGTCGGTGTTCAACGTCAGACGGGCACCGGCCTTCGCGTTTGAGCAGAGCAAGCGCGCGACCATAGGCGGGCGCTTTATCCGTGTTGATGAATCGCGGGATCTGCCACTTCTTCACGTTGTTGAGGATTTTACCCAGAAACCGGTATGCAGCTTTGCTGTTACGACGGGAGGAGAGATAAAAATCGACAGTGCGGCCCCGGCTGTCGACGGCCCGGTACAGATACGCCCAGCGGCCATTGACCTTCACGTAGGTTTCATCCATGTGCCACGGGCAAAGATCGGAAGGGTTACGCCAGTACCAGCGCAGCCGTTTTTCCATTTCAGGCGCATAACGCTGAACCCAGCGGTAAATCGTGGAGTGATCGACATTCACTCCGCGTTCAGCCAGCATCTCCTGCAGCTCACGGTAACTGATGCCGTATTTGCAGTACCAGCGTACGGCCCACAGAATGATGTCACGCTGAAAATGCCGGCCTTTGAATGGGTTCATGTGCAGCTCCATCAGCAAAAGGGGATGATAAGTTTATCACCACCGACTATTTGSRWYAKWGGTGTTAATACATGGTTTTTCTGGTCTGGTGTTGCGTTGATAGTAAACGCTGTTCTCTGCCGCATTCTGACACGACGCTATGACAAAGTAACAATGAAACCGCAAGTGGACTGAAAAAAGGACCGGGTTGATGATAATTTGTAGTGGTGAGCTTCTGGGAGTACAAAACAAAGTGCTCAAAATTGTCGGGCTCATGGCGTTTAACGGTATTAATTTCGCTTATAATAATCTTTCTATAATAGCCTAAAGGAGAATATCTATGATACCTAATAGCGAAAATAAAAGAGTATGGTTTATTACCGGAGCAAGCAAGGGGCTTGGCTATGCTTTTACATGCGCCGCCTTGAAAGCCGGGGATAAAGTTGTTGCAGTTGCAAGGACTATCGATAATTTGGCGAAGCTAGAAGAAACATATCAAGAGAGCTTACTGCCATTAAACCTCGATGTTACAGATAGGGAGGCTGTTTTTTCTACGGTTGAAACAGCAGTTAAACATTTCGGTAGGCTTGATATTGTTGTTAATAATGCGGGTATCATGACTATGGGTATGATTGAAGAACTAAACGAATCCGATGCTCGGAAACTAATGGACACAAACTTTTTTGGAGCTCTTTGGGTTTGTCAGGCAGTGATGCCCTATTTGAGGTCGCAGCGTTCTGGACATATCATACAGATTACAAGCATTGGCGCTATTATCTCGGGTCCGATGTCTGGTATTTACAGTGCAAGTAAATTTGCGCTGGAAGGAATGAGTGAAGCCTTAGCAAAAGAAGCGGAACATTTCGGAGTGAAACTCACTATGGTGGAACCAGGAGGATATTGGACAGATTTATACACTTCGATGAGTTACAGCAATCCATTAGATTCATACGGTACACTGCGCGATGAGCTGGCGAAACAGTATTCCGAAGATTCGGTCGATAGTGATCCTTCCTTGGCAGCGGAAGCCCTTATGAAATTAGTAGCCAGCAATAATCCGCCTTTGAGGCTTATCCTTGGCAGCATGGTATACGATTTGGCGATGGATACCTTAAAAGCACGGATGGCTACCTGGGAAGAATGGGAAGCTGTTAGCCGTGCATCAGAAAAGGCTATTCCTGCACCGGAGAGATATGGAGTATAATACCAAACATGGTTTTTGAGGCAAGGACGAAACTATCATGAAAATTGAAATTATGGAATATAACCCGGATTGGACAAAGAATTTTGAAGAAGAGAAAATAAAATTGCTCCATTTTTTCGGTTCTCATGCCGTAGCCATTGAACATATCGGAAGCACGGCGATACCCAATCAACGGGCGAAACCGGTTATAGATATATTTATTGGCGTTTCGCCTTTTGCTGAACTACCTTTTATCAGCGCATTTTTAATGCAAAGGAGTATCACCACACTCCGACAGATATGACAGGCAGATATTTGTTTGCAAAATATACAAATGAAGTTTGGACCCATAATCTTCTTGCTTTGGTGTAGGTATAATACCCAAAAACGAAGTTTATGCGGAACAGGATAACACCTCGAAATCGGAGTTTATATGGCTTCGTGGGGGAGTTATGTGTTTGAGCTTTGTCGCATTAACGCGAATCAGGGGTTGACGGCAGAAATAGACTGGAATTACACTTCTTGGAGTCGGCGTTGCCGGAAAATTCTGATTGGATTAGTTGTTCGGGGTGCGAAAACAGTCGTAGTTCGGGGAAAAAACCGAATTTTGACCCAAAACCGCGAAAAACTCGAAATGACAGTTCCTATCAGTTTTCATAATGAATTAAAACAAAAAAATTAGGCTGCAAAGATAGGGAAAATGTGTCAATTTGCGTAAGTGATAATTAGTCAATTAAGATAAATGCTACTTTTGTAATCAAAGCAAAATGATATGAGCAAGATTTTTGGAATCGTAAATATAACCACCGATAGTTTTTCCGATGGAGGACTTTATTTAGATACAGATAAGGCAATTGAGCATGCTCTGCATTTGGTTGAAGATGGAGCAGATGTGATTGATTTGGGAGCCGCTTCCAGTAATCCTGATACAACTGAAGTGGGCGTTGTGGAAGAAATCAAAAGACTCAAACCTGTCATTAAGGCTTTAAAAGAAAAAGGCATTTCTATTTCTGTTGATACATTTAAACCTGAGGTTCAGAGTTTTTGCATAGAACAAAAGGTTGATTTTATTAATGATATTCAAGGTTTTCCTTATCCTGAGATTTATTCAGGCTTGGCAAAGTCAGATTGCAAACTTGTGTTGATGCACTCCGTTCAGCGAATTGGTGCAGCTACTAAAGTTGAAACGAATCCGGAAGAGGTTTTTACTTCCATGATGGAATTTTTTAAAGAAAGAATTGCTGCTTTAGTTGAGGCTGGTGTAAAGCGTGAACGAATTATTCTTGATCCGGGTATGGGCTTCTTTTTAGGCTCTAATCCAGAAACATCTATTCTTGTTTTGAAGCGTTTCCCTGAAATTCAAGAAGCTTTTAATTTGCAAGTAATGATTGCAGTGTCACGGAAATCATTCTTAGGTAAAATAACTGGAACCGATGTGAAATCTCGTTTAGCACCAACTCTTGCAGCAGAAATGTATGCATACAAAAAAGGTGCAGATTATCTCCGCACCCATGATGTTAAGTCTTTATCAGATGCCTTGAAAATATCCAAAGCCCTAGGTTAGTTTTATTTTTTTAGCTTTCTAAATGAATATGCTATACTTGCTCTGAAGTTGTGTTGGCGTACTTGACTTAGGTCTGGATCTTTCGAACTGTTACTAAGAGGGTAATCWTATCATCCCCTTTTGCTGATGGAGCTGCACATGAACCCATTCAAAGGCCGGCATTTTCAGCGTGACATCATTCTGTGGGCCGTACGCTGGTACTGCAAATACGGCATCAGTTACCGTGAGCTGCAGGAGATGCTGGCTGAACGCGGAGTGAATGTCGATCACTCCACGATTTACCGCTGGGTTCAGCGTTATGCGCCTGAAATGGAAAAACGGCTGCGCTGGTACTGGCGTAACCCTTCCGATCTTTGCCCGTGGCACATGGATGAAACCTACGTGAAGGTCAATGGCCGCTGGGCGTATCTGTACCGGGCCGTCGACAGCCGGGGCCGCACTGTCGATTTTTATCTCTCCTCCCGTCGTAACAGCAAAGCTGCATACCGGTTTCTGGGTAAAATCCTCAACAACGTGAAGAAGTGGCAGATCCCGCGATTCATCAACACGGATAAAGCGCCCGCCTATGGTCGCGCGCTTGCTCTGCTCAAACGCGAAGGCCGGTGCCCGTCTGACGTTGAACACCGACAGATTAAGTACCGGAACAACGTGATTGAATGCGATCATGGCAAACTGAAACGGATAATCGGCGCCACGCTGGGATTTAAATCCATGAAGACGGCTTACGCCACCATCAAAGGTATTGAGGTGATGCGTGCACTACGCAAAGGCCAGGCCTCAGCATTTTATTATGGTGATCCCCTGGGCGAAATGCGCCTGGTAAGCAGAGTTTTTGAAATGTAAGGCCTTTGAATAAGACAAAAGGCTGCCTCATCGCTAACTTTGCAACAGTGCCGGCAGATATGGTTTTCGGATAGCGGTTGCCCCCCCGCTCCAGCCGGGCAAGCTGATTACCGGCAAAGGTCACCCAGCCCGGCACCGCCCAGCGGATCCGTCCGGTGAACGGGCGCAGCAGAAAACCCAGCAGAGTAAAGAGATAAACAAGACTGCGAGCCGCCAGACGCAGCAAAATAAAAGGTAAGCGGAGGATAAAACGCAGAACGTCCATGACAACATTTTCCTCTGTGTGTTGAGACTGACATCAGTTTGCCGCAGCACACAGTGAAATCCGGTTCAGCCGGAAGCTGTCAGTGCCCGATACTCTCATCCTCCATAAAACAGCCCATAAAGCAAATTATTGCATAAGGAATAATCTTAAATTACGGCCCCGGCGTATCCGCAGGGGCCTGTTCAGGAAAAAAATTATTCCAGTGCACTCAAAATAGCCTGTGCAGCTTTGACTCTTTCGGTATTCGGGTAGTTTTTATTCGCCAGAATCACAATCGCCACCTGTTTTTCCGGAATAAAGGCGACATAGGCGCCGAAACCAGTTGTTGCGCCCGTTTTATGCACCCAGGAAGCACGGTTATACGGCTGAACCTGGTTGTCTGTTACCGGATGCGGCTGCAATGCGACCTCGTTGGTCACACCGTTAATGATCATATCTTTCTGCTGCGGCCAGTCATACATTTCCCAGCCCAGCCCCTGGTTAATCGCGGCGGTTTTATAGTAGCGGGTCTGGGCGAGATACATTGCCATTTCCAGATCCGCATTACCGGCCCGTGACGGCTCCATATTCATTTCCGCCCAGCGCAGCATATCTTTTGAGGCGGATTTCACGCCGTAAGATTCCGCATCAAGCTGTCCCGGCGACACGCGGACCGGTTTTTTGTTTTTATAACCGTACGCATACTGGCTTTGCGCACTTTCCGGCACAGTAATAAAGGTGTGAGATAACCCCAGCGGTGCCAGGATCCGTGCNNNNNNNNNNNNNNNNNNNNNNNNNNNNNNNNNNNNNNNNNNNNNNNNNNNNNNNNNNNNNNNNNNNNNNNNNNNNNNNNNNNNNNNNNNNNNNNNNNNNNNNNNNNNNNNNNNNNNNNNNNNNNNNNNNNNNNNNNNNNNNNNNNNNNNNNNNNNNNNNNNNNNNNNNNNNNNNNNNNNNNNNNNNNNNNNNNNNNNNNNNNNNNNNNNNNNNNNNNNNNNNNNNNNNNNNNNNNNNNNNNNNNNNNNNNNNNNNNNNNNNNNNNNNNNNNNNNNNNNNNNNNNNNNNNNNNNNNNNNNNNNNNNNNNNNNNNNNNNNNNNNNNNNNNNNNNNNNNNNNNNNNNNNNNNNNNNNNNNNNNNNNNNNNNNNNNNNNNNNNNNNNNNNNNNNNNNNNNNNNNNNNNNNNNNNNNNNNNNNNNNNNNNNNNNNNNNNNNNNNNNNNNNNNNNNNNNNNNNNNNNNNNNNNNNNNNNNNNNNNNNNNNNNNNNNNNNNNNNNNNNNNNNNNNNNNNNNNNNNNNNNNNNNNNNNNNNNNNNNNNNNNNNNNNNNNNNNNNNNNNNNNNNNNNNNNNNNNNNNNNNNNNNNNNNNNNNNNNNNNNNNNNNNNNNNNNNNNNNNNNNNNNNNNNNNNNNNNNNNNNNNNNNNNNNNNNNNNNNNNNNNNNNNNNNNNNNNNNNNNNNNNNNNNNNNNNNNNNNNNNNNNNNNNNNNNNNNNNNNNNNNNNNNNNNNNNNNNNNNNNNNNNNNNNNNNNNNNNNNNNNNNNNNNNNNNNNNNNNNNNNNNNNNNNNNNNNNNNNNNNNNNNNNNNNNNNNNNNNNNNNNNNNNNNNNNNNNNNNNNNNNNNNNNNNNNNNNNNNNNNNNNNNNNNNNNNNNNNNNNNNNNNNNNNNNNNNNNNNNNNNNNNNNNNNNNNNNNNNNNNNNNNNNNNNNNNNNNNNNNNNNNNNNNNNNNNNNNNNNNNNNNNNNNNNNNNNNNNNNNNNNNNNNNNNNNNNNNNNNNNNNNNNNNNNNNNNNNNNNNNNNNNNNNNNNNNNNNNNNNNNNNNNNNNNNNNNNNNNNNNNNNNNNNNNNNNNNNNNNNNNNNNNNNNNNNNNNNNNNNNNNNNNNNNNNNNNNNNNNNNNNNNNNNNNNNNNNNNNNNNNNNNNNNNNNNNNNNNNNNNNNNNNNNNNNNNNNNNNNNNNNNNNNNNNNNNNNNNNNNNNNNNNNNNNNNNNNNNNNNNNNNNNNNNNNNNNNNNNNNNNNNNNNNNNNNNNNNNNNNNNNNNNNNNNNNNNNNNNNNNNNNNNNNNNNNNNNNNNNNNNNNNNNNNNNNNNNNNNNNNNNNNNNNNNNNNNNNNNNNNNNNNNNNNNNNNNNNNNNNNNNNNNNNNNNNNNNNNNNNNNNNNNNNNNNNNNNNNNNNNNNNNNNNNNNNNNNNNNNNNNNNNNNNNNNNNNNNNNNNNNNNNNNNNNNNNNNNNNNNNNNNNNNNNNNNNNNNNNNNNNNNNNNNNNNNNNNNNNNNNNNNNNNNNNNNNNNNNNNNNNNNNNNNNNNNNNNNNNNNNNNNNNNNNNNNNNNNNNNNNNNNNNNNNNNNNNNNNNNNNNNNNNNNNNNNNNNNNNNNNNNNNNNNNNNNNNNNNNNNNNNNNNNNNNNNNNNNNNNNNNNNNNNNNNNNNNNNNNNNNNNNNNNNNNNNNNNNNNNNNNNNNNNNNNNNNNNNNNNNNNNNNNNNNNNNNNNNNNNNNNNNNNNNNNNNNNNNNNNNNNNNNNNNNNNNNNNNNNNNNNNNNNNNNNNNNNNNNNNNNNNNNNNNNNNNNNNNNNNNNNNNNNNNNNNNNNNNNNNNNNNNNNNNNNNNNNNNNNNNNNNNNNNNNNNNNNNNNNNNNNNNNNNNNNNNNNNNNNNNNNNNNNNNNNNNNNNNNNNNNNNNNNNNNNNNNNNNNNNNNNNNNNNNNNNNNNNNNNNNNNNNNNNNNNNNNNNNNNNNNNNNNNNNNNNNNNNNNNNNNNNNNNNNNNNNNNNNNNNNNNNNNNNNNNNNNNNNNNNNNNNNNNNNNNNNNNNNNNNNNNNNNNNNNNNNNNNNNNNNNNNNNNNNNNNNNNNNNNNNNNNNNNNNNNNNNNNNNNNNNNNNNNNNNNNNNNNNNNNNNNNNNNNNNNNNNNNNNNNNNNNNNNNNNNNNNNNNNNNNNNNNNNNNNNNNNNNNNNNNNNNNNNNNNNNNNNNNNNNNNNNNNNNNNNNNNNNNNNNNNNNNNNNNNNNNNNNNNNNNNNNNNNNNNNNNNNNNNNNNNNNNNNNNNNNNNNNNNNNNNNNNNNNNNNNNNNNNNNNNNNNNNNNNNNNNNNNNNNNNNNNNNNNNNNNNNNNNNNNNNNNNNNNNNNNNNNNNNNNNNNNNNNNNNNNNNNNNNNNNNNNNNNNNNNNNNNNNNNNNNNNNNNNNNNNNNNNNNNNNNNNNNNNNNNNNNNNNNNNNNNNNNNNNNNNNNNNNNNNNNNNNNNNNNNNNNNNNNNNNNNNNNNNNNNNNNNNNNNNNNNNNNNNNNNNNNNNNNNNNNNNNNNNNNNNNNNNNNNNNNNNNNNNNNNNNNNNNNNNNNNNNNNNNNNNNNNNNNNNNNNNNNNNNNNNNNNNNNNNNNNNNNNNNNNNNNNNNNNNNNNNNNNNNNNNNNNNNNNNNNNNNNNNNNNNNNNNNNNNNNNNNNNNNNNNNNNNNNNNNNNNNNNNNNNNNNNNNNNNNNNNNNNNNNNNNNNNNNNNNNNNNNNNNNNNNNNNNNNNNNNNNNNNNNNNNNNNNNNNNNNNNNNNNNNNNNNNNNNNNNNNNNNNNNNNNNNNNNNNNNNNNNNNNNNNNNNNNNNNNNNNNNNNNNNNNNNNNNNNNNNNNNNNNNNNNNNNNNNNNNNNNNNNNNNNNNNNNNNNNNNNNNNNNNNNNNNNNNNNNNNNNNNNNNNNNNNNNNNNNNNNNNNNNNNNNNNNNNNNNNNNNNNNNNNNNNNNNNNNNNNNNNNNNNNNNNNNNNNNNNNNNNNNNNNNNNNNNNNNNNNNNNNNNNNNNNNNNNNNNNNNNNNNNNNNNNNNNNNNNNNNNNNNNNNNNNNNNNNNNNNNNNNNNNNNNNNNNNNNNNNNNNNNNNNNNNNNNNNNNNNNNNNNNNNNNNNNNNNNNNNNNNNNNNNNNNNNNNNNNNNNNNNNNNNNNNNNNNNNNNNNNNNNNNNNNNNNNNNNNNNNNNNNNNNNNNNNNNNNNNNNNNNNNNNNNNNNNNNNNNNNNNNNNNNNNNNNNNNNNNNNNNNNNNNNNNNNNNNNNNNNNNNNNNNNNNNNNNNNNNNNNNNNNNNNNNNNNNNNNNNNNNNNNNNNNNNNNNNNNNNNNNNNNNNNNNNNNNNNNNNNNNNNNNNNNNNNNNNNNNNNNNNNNNNNNNNNNNNNNNNNNNNNNNNNNNNNNNNNNNNNNNNNNNNNNNNNNNNNNNNNNNNNNNNNNNNNNNNNNNNNNNNNNNNNNNNNNNNNNNNNNNNNNNNNNNNNNNNNNNNNNNNNNNNNNNNNNNNNNNNNNNNNNNNNNNNNNNNNNNNNNNNNNNNNNNNNNNNNNNNNNNNNNNNNNNNNNNNNNNNNNNNNNNNNNNNNNNNNNNNNNNNNNNNNNNNNNNNNNNNNNNNNNNNNNNNNNNNNNNNNNNNNNNNNNNNNNNNNNNNNNNNNNNNNNNNNNNNNNNNNNNNNNNNNNNNNNNNNNNNNNNNNNNNNNNNNNNNNNNNNNNNNNNNNNNNNNNNNNNNNNNNNNNNNNNNNNNNNNNNNNNNNNNNNNNNNNNNNNNNNNNNNNNNNNNNNNNNNNNNNNNNNNNNNNNNNNNNNNNNNNNNNNNNNNNNNNNNNNNNNNNNNNNNNNNNNNNNNNNNNNNNNNNNNNNNNNNNNNNNNNNNNNNNNNNNNNNNNNNNNNNNNNNNNNNNNNNNNNNNNNNNNNNNNNNNNNNNNNNNNNNNNNNNNNNNNNNNNNNNNNNNNNNNNNNNNNNNNNNNNNNNNNNNNNNNNNNNNNNNNNNNNNNNNNNNNNNNNNNNNNNNNNNNNNNNNNNNNNNNNNNNNNNNNNNNNNNNNNNNNNNNNNNNNNNNNNNNNNNNNNNNNNNNNNNNNNNNNNNNNNNNNNNNNNNNNNNNNNNNNNNNNNNNNNNNNNNNNNNNNNNNNNNNNNNNNNNNNNNNNNNNNNNNNNNNNNNNNNNNNNNNNNNNNNNNNNNNNNNNNNNNNNNNNNNNNNNNNNNNNNNNNNNNNNNNNNNNNNNNNNNNNNNNNNNNNNNNNNNNNNNNNNNNNNNNNNNNNNNNNNNNNNNNNNNNNNNNNNNNNNNNNNNNNNNNNNNNNNNNNNNNNNNNNNNNNNNNNNNNNNNNNNNNNNNNNNNNNNNNNNNNNNNNNNNNNNNNNNNNNNNNNNNNNNNNNNNNNNNNNNNNNNNNNNNNNNNNNNNNNNNNNNNNNNNNNNNNNNNNNNNNNNNNNNNNNNNNNNNNNNNNNNNNNNNNNNNNNNNNNNNNNNNNNNNNNNNNNNNNNNNNNNNNNNNNNNNNNNNNNNNNNNNNNNNNNNNNNNNNNNNNNNNNNNNNNNNNNNNNNNNNNNNNNNNNNNNNNNNNNNNNNNNNNNNNNNNNNNNNNNNNNNNNNNNNNNNNNNNNNNNNNNNNNNNNNNNNNNNNNNNNNNNNNNNNNNNNNNNNNNNNNNNNNNNNNNNNNNNNNNNNNNNNNNNNNNNNNNNNNNNNNNNNNNNNNNNNNNNNNNNNNNNNNNNNNNNNNNNNNNNNNNNNNNNNNNNNNNNNNNNNNNNNNNNNNNNNNNNNNNNNNNNNNNNNNNNNNNNNNNNNNNNNNNNNNNNNNNNNNNNNNNNNNNNNNNNNNNNNNNNNNNNNNNNNNNNNNNNNNNNNNNNNNNNNNNNNNNNNNNNNNNNNNNNNNNNNNNNNNNNNNNNNNNNNNNNNNNNNNNNNNNNNNNNNNNNNNNNNNNNNNNNNNNNNNNNNNNNNNNNNNNNNNNNNNNNNNNNNNNNNNNNNNNNNNNNNNNNNNNNNNNNNNNNNNNNNNNNNNNNNNNNNNNNNNNNNNNNNNNNNNNNNNNNNNNNNNNNNNNNNNNNNNNNNNNNNNNNNNNNNNNNNNNNNNNNNNNNNNNNNNNNNNNNNNNNNNNNNNNNNNNNNNNNNNNNNNNNNNNNNNNNNNNNNNNNNNNNNNNNNNNNNNNNNNNNNNNNNNNNNNNNNNNNNNNNNNNNNNNNNNNNNNNNNNNNNNNNNNNNNNNNNNNNNNNNNNNNNNNNNNNNNNNNNNNNNNNNNNNNNNNNNNNNNNNNNNNNNNNNNNNNNNNNNNNNNNNNNNNNNNNNNNNNNNNNNNNNNNNNNNNNNNNNNNNNNNNNNNNNNNNNNNNNNNNNNNNNNNNNNNNNNNNNNNNNNNNNNNNNNNNNNNNNNNNNNNNNNNNNNNNNNNNNNNNNNNNNNNNNNNNNNNNNNNNNNNNNNNNNNNNNNNNNNNNNNNNNNNNNNNNNNNNNNNNNNNNNNNNNNNNNNNNNNNNNNNNNNNNNNNNNNNNNNNNNNNNNNNNNNNNNNNNNNNNNNNNNNNNNNNNNNNNNNNNNNNNNNNNNNNNNNNNNNNNNNNNNNNNNNNNNNNNNNNNNNNNNNNNNNNNNNNNNNNNNNNNNNNNNNNNNNNNNNNNNNNNNNNNNNNNNNNNNNNNNNNNNNNNNNNNNNNNNNNNNNNNNNNNNNNNNNNNNNNNNNNNNNNNNNNNNNNNNNNNNNNNNNNNNNNNNNNNNNNNNNNNNNNNNNNNNNNNNNNNNNNNNNNNNNNNNNNNNNNNNNNNNNNNNNNNNNNNNNNNNNNNNNNNNNNNNNNNNNNNNNNNNNNNNNNNNNNNNNNNNNNNNNNNNNNNNNNNNNNNNNNNNNNNNNNNNNNNNNNNNNNNNNNNNNNNNNNNNNNNNNNNNNNNNNNNNNNNNNNNNNNNNNNNNNNNNNNNNNNNNNNNNNNNNNNNNNNNNNNNNNNNNNNNNNNNNNNNNNNNNNNNNNNNNNNNNNNNNNNNNNNNNNNNNNNNNNNNNNNNNNNNNNNNNNNNNNNNNNNNNNNNNNNNNNNNNNNNNNNNNNNNNNNNNNNNNNNNNNNNNNNNNNNNNNNNNNNNNNNNNNNNNNNNNNNNNNNNNNNNNNNNNNNNNNNNNNNNNNNNNNNNNNNNNNNNNNNNNNNNNNNNNNNNNNNNNNNNNNNNNNNNNNNNNNNNNNNNNNNNNNNNNNNNNNNNNNNNNNNNNNNNNNNNNNNNNNNNNNNNNNNNNNNNNNNNNNNNNNNNNNNNNNNNNNNNNNNNNNNNNNNNNNNNNNNNNNNNNNNNNNNNNNNNNNNNNNNNNNNNNNNNNNNNNNNNNNNNNNNNNNNNNNNNNNNNNNNNNNNNNNNNNNNNNNNNNNNNNNNNNNNNNNNNNNNNNNNNNNNNNNNNNNNNNNNNNNNNNNNNNNNNNNNNNNNNNNNNNNNNNNNNNNNNNNNNNNNNNNNNNNNNNNNNNNNNNNNNNNNNNNNNNNNNNNNNNNNNNNNNNNNNNNNNNNNNNNNNNNNNNNNNNNNNNNNNNNNNNNNNNNNNNNNNNNNNNNNNNNNNNNNNNNNNNNNNNNNNNNNNNNNNNNNNNNNNNNNNNNNNNNNNNNNNNNNNNNNNNNNNNNNNNNNNNNNNNNNNNNNNNNNNNNNNNNNNNNNNNNNNNNNNNNNNNNNNNNNNNNNNNNNNNNNNNNNNNNNNNNNNNNNNNNNNNNNNNNNNNNNNNNNNNNNNNNNNNNNNNNNNNNNNNNNNNNNNNNNNNNNNNNNNNNNNNNNNNNNNNNNNNNNNNNNNNNNNNNNNNNNNNNNNNNNNNNNNNNNNNNNNNNNNNNNNNNNNNNNNNNNNNNNNNNNNNNNNNNNNNNNNNNNNNNNNNNNNNNNNNNNNNNNNNNNNNNNNNNNNNNNNNNNNNNNNNNNNNNNNNNNNNNNNNNNNNNNNNNNNNNNNNNNNNNNNNNNNNNNNNNNNNNNNNNNNNNNNNNNNNNNNNNNNNNNNNNNNNNNNNNNNNNNNNNNNNNNNNNNNNNNNNNNNNNNNNNNNNNNNNNNNNNNNNNNNNNNNNNNNNNNNNNNNNNNNNNNNNNNNNNNNNNNNNNNNNNNNNNNNNNNNNNNNNNNNNNNNNNNNNNNNNNNNNNNNNNNNNNNNNNNNNNNNNNNNNNNNNNNNNNNNNNNNNNNNNNNNNNNNNNNNNNNNNNNNNNNNNNNNNNNNNNNNNNNNNNNNNNNNNNNNNNNNNNNNNNNNNNNNNNNNNNNNNNNNNNNNNNNNNNNNNNNNNNNNNNNNNNNNNNNNNNNNNNNNNNNNNNNNNNNNNNNNNNNNNNNNNNNNNNNNNNNNNNNNNNNNNNNNNNNNNNNNNNNNNNNNNNNNNNNNNNNNNNNNNNNNNNNNNNNNNNNNNNNNNNNNNNNNNNNNNNNNNNNNNNNNNNNNNNNNNNNNNNNNNNNNNNNNNNNNNNNNNNNNNNNNNNNNNNNNNNNNNNNNNNNNNNNNNNNNNNNNNNNNNNNNNNNNNNNNNNNNNNNNNNNNNNNNNNNNNNNNNNNNNNNNNNNNNNNNNNNNNNNNNNNNNNNNNNNNNNNNNNNNNNNNNNNNNNNNNNNNNNNNNNNNNNNNNNNNNNNNNNNNNNNNNNNNNNNNNNNNNNNNNNNNNNNNNNNNNNNNNNNNNNNNNNNNNNNNNNNNNNNNNNNNNNNNNNNNNNNNNNNNNNNNNNNNNNNNNNNNNNNNNNNNNNNNNNNNNNNNNNNNNNNNNNNNNNNNNNNNNNNNNNNNNNNNNNNNNNNNNNNNNNNNNNNNNNNNNNNNNNNNNNNNNNNNNNNNNNNNNNNNNNNNNNNNNNNNNNNNNNNNNNNNNNNNNNNNNNNNNNNNNNNNNNNNNNNNNNNNNNNNNNNNNNNNNNNNNNNNNNNNNNNNNNNNNNNNNNNNNNNNNNNNNNNNNNNNNNNNNNNNNNNNNNNNNNNNNNNNNNNNNNNNNNNNNNNNNNNNNNNNNNNNNNNNNNNNNNNNNNNNNNNNNNNNNNNNNNNNNNNNNNNNNNNNNNNNNNNNNNNNNNNNNNNNNNNNNNNNNNNNNNNNNNNNNNNNNNNNNNNNNNNNNNNNNNNNNNNNNNNNNNNNNNNNNNNNNNNNNNNNNNNNNNNNNNNNNNNNNNNNNNNNNNNNNNNNNNNNNNNNNNNNNNNNNNNNNNNNNNNNNNNNNNNNNNNNNNNNNNNNNNNNNNNNNNNNNNNNNNNNNNNNNNNNNNNNNNNNNNNNNNNNNNNNNNNNNNNNNNNNNNNNNNNNNNNNNNNNNNNNNNNNNNNNNNNNNNNNNNNNNNNNNNNNNNTGTCGAGCATGTGTTCAAAATACATTTAGCTTATATTGAATTAATTGCATTCGACTCTTACGCTTTTTTACATGCTCCATCCCCCTTGGCAAGAGAGAACTTATCCCCTTCTAACCTAATATCAAATCCTTGTTTACACAGAATTTCACAACACACAAAAAGATAACGGCGGGTAATCATAACGAACGGGAGTAAATAAACTACTCGAAAGAATTGTTGGTGAAATTAAGCCCCATTTATCTCTTATATAATGTAACGCTACCGCCCTCGCATCATCGTTCAAGAATGACACGATATCAGGAAAGCAAAATAATTGCCTGCGAAAAATTATACATACGAAAGATTATACTACAAAAACATTGCAGTAGCATAGATCGGAAAAGAACTATGGATCAAAATAATATCCTGACCATAAAGACTCAAGCAAGATAATTAAGGTAATGCCTCCAATTAGTTGAATTAGGGCTATAATACTTACTTTTAAGGTTCTTTCATAGTCACAGTTAACCTTCATTGCCCCGTTGCCAGTCCGTTCAGATTTACCGTCACGGGAAGAACCCAAAAGGACATGATCGATTCCGCTGCCGTGACAGTCATCGAGTGTTTCAGCTCACTTACCGTTACGAGGCCCGTAAACCGGGTGTCAAAGACCAAATCACTGAAATGGCTTTCAACGGCGCCGGAGTTCGCGATAATGCCCGTACGCTCAAAATTGGCATTAATACTGTCATCCGGACTTTAAAAAACGCTCGCCACGAAGAATAACGTCATCCCTGCTCGCTCATGCTGATGTGGCGCTCATCTGCGAACTTGATGAGCAATGGAGTTTTGTCGGCAGTAAAGCGCGACAGCACTGGCTCTGGTATGTGTAATGGCAGCTCACCGCTTCACGTGTTCGTTGCCGTTCTCGGATACAGCCGAATGCTGTACATTAAATTCACTGACAATATGCGTTATGACACGCTGGAGACCTGCCATCGTAATGTGTTCCGCTTCTGTGGGGGGCCGCGCGAAGTGTTGTATGACAATATGAAAACTGTGGTTCTGCAACGTGACGCATATCAGACCGGTCAGCACCGGTTCCATCCTTCACTGTGGCACTTCGGCAAGGAGATGGGCTTCTCTCCCCGACGGTGTCGTCCCTTCAGGGAACAGAATAAAGGTAAGGTGGCACGGATGGTGCAGTATACCCGTAACAGTTTTTACATCCCATTAATGACTCGCCTGCTCCCGATGGGGATCACTGTCGATGTTGAAACAGCCAACCGCCACGGTCTGCGCTAACTGTACGATGTCGCTAACCAACGAAAGTATGAAACAATCCAGGTCCGTCCCTGCGATCGCTGGCTCGAAGAGCAGCAGTCCATGCTGGCACTAAAAGCGGCGAAAAAAGAGTATGACGTGCATCCTGGAGAAAATCTGGTGAACTTCGCCCCCCTGCATTATCCACTCTCCATCTATGACTCATTCTGCAGGGGAGTGGCGTGATGATGGAACTGCAACATCAACGACTGATGGCACTCGCCGGACAGTTACAACTGGAAAGCCTTATAAGCGCAGCGCCTGCGCTGTCACAACAGGCAGTAGACCAGGAATGGAGTTATATGGATTTCATGGAGCATCTACTTCATGAAGAAAAACTGGCACGTCATCAACGTAAACAGGCAATGTATACCCGAATGGCACCTTCCCGGCAGTGAAAACGTTCGAAGAGTATGACTTCACGTTCGCCACCGGAACACAGCAGAAGCATCTCCAGTCGTTACGCTCACTCAGCTTCATAGAACGTAATGAAAATATCGTATTACTGGGGCCATATGGTGTGGGGAAAACCCATCTGGCAATAGCGATGGGCTATGAAGCAGTCCGTGCAGATATCAAGGTTCGCTTCACAACAGCAGCAGATCTGTTACTTCAGTTATCTACGGCACAACGTCAGGGCCGTTATAAAACGACGCTTCAGCGTGGAGTAATGGCCCCCCGCCTGCTCATCATTGATGAAATAGGCTATCTGCCGTTCAGTCAGGAAGAAGCAAAACTGTTCTTCCAGGTCATCGCTAAACGTTACGAAAAGAGCGCAATGATCCTGACATCCAATCTGCCGTTCGGGCAGTGGGATCAAACGTTCGCCGGTGATGCAGCACTGACCTCAGCGATGCTGGACCGTATCTTACACCACTCACATGTCGTTCAAATCAAAGGAGAAAGCTATCGACTCAGACAGAAACGAAAGGCCGGGGTTATAGCTGAAGCTAATCCTGAGTAAAACGGTGGATCAATATTGGGCCGTTGGTGGAGATATAAGTGGATCACTTTTCATCCGTCGTTGACAGTTTTTATAATGCGGTCAGGAGTTTTTACAACAKTGATWRARGGTGTGATGTGAAAGCCGTAATTACTCCCTTTGTACAGAAAGAGCTTGGCCTCGCCACGTTCAAAGTGGATCAGGAGGTCCGAAAGCTGGTGGAGGCTGGCCGTAAATTTATTATGGAGCCGGTGCCGCATGAGTTAATCGAGCACATGGAAGACGGCCTCGTTGTTACCGAGCAAACCATGGCAACAAATGAGGCGTTGCAGCCGTTTTTTAACAGCGATGAACTGTTTCGCCGTATTGGTGGAATTGACGCGCTGGTGGCGTGGTTGCGCAGGAAAGAGGGGCAATGCCAGGCCGCAGATCGTAGCTGGTGTGACAACCATATTGTCCACGCAGAACGAGACAATAGCGCGGTGTTGTTGTGCTGGCATCACGATAACCATTACCGGATGCGTGGTTTTAATGAGCTGAAAGAAACGCTGCATAATAATCGCGTTAACTGGATACTGGATGTCGCCCGTCAGGAAATKGGGTAATGACTCCAACTTAYTGATAGTGTTTTATGTTCAGATAATGCCCGATGACYTTGTCATGCAGCTCCACCGATTTTGAGAACGACAGCGACTTCCGTCCCAGCCGTGCCAGGTGCTGCCTCAGATTCAGGTTATGCCGCTCAATTCGCTGCGTATATCGCTTGCTGATTACGTGCAGCTTTCCCTTCAGGCGGGATTCATACAGCGGCCAGCCATCCGTCATCCATATCACCACGTCAAAGGGTGACAGCAGGCTCATAAGACGCCCCAGCGTCGCCATAGTGCGTTCACCGAATACGTGCGCAACAACCGTCTTCCGGAGCCTGTCATAYGCGTAAAACAGCCAGCGCTGGCGCGATTTAGCCCCGACATAGCCCCACTGTTCGTCCATTTCCGCGCAGACGATGACGTCACTGCCCGGCTGTATGCGCGAGGTTACCGACTGCGGCCTGAGTTTTTTAAGTGACGTAAAATCGTGTTGAGGCCAACGCCCATAATGCGGGCAGTTGCCCGGCATCCAACGCCATTCATGGCCATATCAATGATTTTCTGGTGCGTACCGGGTTGAGAAGCGGTGTAAGTGAACTGCAGTTGCCATGTTTTACGGCAGTGAGAGCAGAGATAGCGCTGATGTCCGGCGGTGCTTTTGCCGTTACGCACCACCCCGTCAGTAGCTGAACAGGAGGGACAGCTGATAGAAACAGAAGCCACTGGAGCACCTCAAAAACACCATCATACACTAAATCAGTAAGTTGGCAGCATCACCAAGCAATGAGTGTTTATAACTATTTGAAGCTAAATGGAACCATGAAGAAGAGAGGGCAAAGCCTTGCCCTCTCCATCTCATGCACTGATAAATCATCATAAAAATGATCATTAACAGCACGTACCACTATATGCTAGTCCGTAATAAATATAATCCCAGCCGACCCCATATGCAACCTTTCAATCTGCACTGCTACTCATTAAACAACGAGTTCATCMTTACACCTTAWAAGCTGTAAAGTAAAAAAACTCCCTRCAGKCTGTTNTTTTTACRMTTATTGAACATATTTTAAACTAATCAACATGGTCACCTACTTATGGATACTGCATTTCCAGTTAAACTTCTCAGTCAGTTACGCCCGCTTTTAATTGGTTTTCGTAAATCGAAAGGATTAACTCAAAGAGAATTATCTGCCAGATTGGGTGTGACTCAGCAGACTTACGCTCGTCTTGAGGCAAATCCTTCAAAGGCAAGTTTTCAGCGACTCTACAAAGTGTTAAATATTTTAGGAGTGGAGATGTCCCTTAATTCTGCGCCTATTTTAACGGATGCAAGAACTTCAAAATTTGTAGAAAAAGAGTTTGATTTACCGGCAAGGAGTGAAGATTGGTGATAGTTGCGCGTATGCAAAACGATGGGTGAAGAAGCTTTAGGACCTCATCTAAATGTTTCTTCAATCAAACCTTGATACCTATTGCATCACATTTAAATCAGAAAGTGTGTGTCATAATTCCTGTAACTTCGATGTAAATGCAACTTTCGTGAATTTCGAAGGAACGCCACATGGCTGTTATCCGCCACGTCAGTATTCAGAATTCTCGGTCCATTGGGCTACCCCCACGCCCGTAGATAAATTGTGTCTTCACGACGAGGCCTATTCGNNNNNNNNNNNNNNNNNNNNNNNNNNNNNNNNNNNNNNNNNNNNNNNNNNNNNNNNNNNNNNNNNNNNNNNNNNNNNNNNNNNNNNNNNNNNNNNNNNNNNNNNNNNNNNNNNNNNNNNNNNNNNNNNNNNNNNNNNNNNNNNNNNNNNNNNNNNNNNNNNNNNNNNNNNNNNNNNNNNNNNNNNNNNNNNNNNNNNNNNNNNNNNNNNNNNNNNNNNNNNNNNNNNNNNNNNNNNNNNNNNNNNNNNNNNNNNNNNNNNNNNNNNNNNNNNNNNNNNNNNNNNNNNNNNNNNNNNNNNNNNNNNNNNNNNNNNNNNNNNNNNNNNNNNNNNNNNNNNNNNNNNNNNNNNNNNNNNNNNNNNNNNNNNNNNNNNNNNNNNNNNNNNNNNNNNNNNNNNNNNNNNNNNNNNNNNNNNNNNNNNNNNNNNNNNNNNNNNNNNNNNNNNNNNNNNNNNNNNNNNNNNNNNNNNNNNNNNNNNNNNNNNNNNNNNNNNNNNNNNNNNNNNNNNNNNNNNNNNNNNNNNNNNNNNNNNNNNNNNNNNNNNNNNNNNNNNNNNNNNNNNNNNNNNNNNNNNNNNNNNNNNNNNNNNNNNNNNNNNNNNNNNNNNNNNNNNNNNNNNNNNNNNNNNNNNNNNNNNNNNNNNNNNNNNNNNNNNNNNNNNNNNNNNNNNNNNNNNNNNNNNNNNNNNNNNNNNNNNNNNNNNNNNNNNNNNNNNNNNNNNNNNNNNNNNNNNNNNNNNNNNNNNNNNNNNNNNNNNNNNNNNNNNNNNNNNNNNNNNNNNNNNNNNNNNNNNNNNNNNNNNNNNNNNNNNNNNNNNNNNNNNNNNNNNNNNNNNNNNNNNNNNNNNNNNNNNNNNNNNNNNNNNNNNNNNNNNNNNNNNNNNNNNNNNNNNNNNNNNNNNNNNNNNNNNNNNNNNNNNNNNNNNNNNNNNNNNNNNNNNNNNNNNNNNNNNNNNNNNNNNNNNNNNNNNNNNNNNNNNNNNNNNNNNNNNNNNNNNNNNNNNNNNNNNNNNNNNNNNNNNNNNNNNNNNNNNNNNNNNNNNNNNNNNNNNNNNNNNNNNNNNNNNNNNNNNNNNNNNNNNNNNNNNNNNNNNNNNNNNNNNNNNNNNNNNNNNNNNNNNNNNNNNNNNNNNNNNNNNNNNNNNNNNNNNNNNNNNNNNNNNNNNNNNNNNNNNNNNNNNNNNNNNNNNNNNNNNNNNNNNNNNNNNNNNNNNNNNNNNNNNNNNNNNNNNNNNNNNNNNNNNNNNNNNNNNNNNNNNNNNNNNNNNNNNNNNNNNNNNNNNNNNNNNNNNNNNNNNNNNNNNNNNNNNNNNNNNNNNNNNNNNNNNNNNNNNNNNNNNNNNNNNNNNNNNNNNNNNNNNNNNNNNNNNNNNNNNNNNNNNNNNNNNNNNNNNNNNNNNNNNNNNNNNNNNNNNNNNNNNNNNNNNNNNNNNNNNNNNNNNNNNNNNNNNNNNNNNNNNNNNNNNNNNNNNNNNNNNNNNNNNNNNNNNNNNNNNNNNNNNNNNNNNNNNNNNNNNNNNNNNNNNNNNNNNNNNNNNNNNNNNNNNNNNNNNNNNNNNNNNNNNNNNNNNNNNNNNNNNNNNNNNNNNNNNNNNNNNNNNNNNNNNNNNNNNNNNNNNNNNNNNNNNNNNNNNNNNNNNNNNNNNNNNNNNNNNNNNNNNNNNNNNNNNNNNNNNNNNNNNNNNNNNNNNNNNNNNNNNNNNNNNNNNNNNNNNNNNNNNNNNNNNNNNNNNNNNNNNNNNNNNNNNNNNNNNNNNNNNNNNNNNNNNNNNNNNNNNNNNNNNNNNNNNNNNNNNNNNNNNNNNNNNNNNNNNNNNNNNNNNNNNNNNNNNNNNNNNNNNNNNNNNNNNNNNNNNNNNNNNNNNNNNNNNNNNNNNNNNNNNNNNNNNNNNNNNNNNNNNNNNNNNNNNNNNNNNNNNNNNNNNNNNNNNNNNNNNNNNNNNNNNNNNNNNNNNNNNNNNNNNNNNNNNNNNNNNNNNNNNNNNNNNNNNNNNNNNNNNNNNNNNNNNNNNNNNNNNNNNNNNNNNNNNNNNNNNNNNNNNNNNNNNNNNNNNNNNNNNNNNNNNNNNNNNNNNNNNNNNNNNNNNNNNNNNNNNNNNNNNNNNNNNNNNNNNNNNNNNNNNNNNNNNNNNNNNNNNNNNNNNNNNNNNNNNNNNNNNNNNNNNNNNNNNNNNNNNNNNNNNNNNNNNNNNNNNNNNNNNNNNNNNNNNNNNNNNNNNNNNNNNNNNNNNNNNNNNNNNNNNNNNNNNNNNNNNNNNNNNNNNNNNNNNNNNNNNNNNNNNNNNNNNNNNNNNNNNNNNNNNNNNNNNNNNNNNNNNNNNNNNNNNNNNNNNNNNNNNNNNNNNNNNNNNNNNNNNNNNNNNNNNNNNNNNNNNNNNNNNNNNNNNNNNNNNNNNNNNNNNNNNNNNNNNNNNNNNNNNNNNNNNNNNNNNNNNNNNNNNNNNNNNNNNNNNNNNNNNNNNNNNNNNNNNNNNNNNNNNNNNNNNNNNNNNNNNNNNNNNNNNNNNNNNNNNNNNNNNNNNNNNNNNNNNNNNNNNNNNNNNNNNNNNNNNNNNNNNNNNNNNNNNNNNNNNNNNNNNNNNNNNNNNNNNNNNNNNNNNNNNNNNNNNNNNNNNNNNNNNNNNNNNNNNNNNNNNNNNNNNNNNNNNNNNNNNNNNNNNNNNNNNNNNNNNNNNNNNNNNNNNNNNNNNNNNNNNNNNNNNNNNNNNNNNNNNNNNNNNNNNNNNNNNNNNNNNNNNNNNNNNNNNNNNNNNNNNNNNNNNNNNNNNNNNNNNNNNNNNNNNNNNNNNNNNNNNNNNNNNNNNNNNNNNNNNNNNNNNNNNNNNNNNNNNNNNNNNNNNNNNNNNNNNNNNNNNNNNNNNNNNNNNNNNNNNNNNNNNNNNNNNNNNNNNNNNNNNNNNNNNNNNNNNNNNNNNNNNNNNNNNNNNNNNNNNNNNNNNNNNNNNNNNNNNNNNNNNNNNNNNNNNNNNNNNNNNNNNNNNNNNNNNNNNNNNNNNNNNNNNNNNNNNNNNNNNNNNNNNNNNNNNNNNNNNNNNNNNNNNNNNNNNNNNNNNNNNNNNNNNNNNNNNNNNNNNNNNNNNNNNNNNNNNNNNNNNNNNNNNNNNNNNNNNNNNNNNNNNNNNNNNNNNNNNNNNNNNNNNNNNNNNNNNNNNNNNNNNNNNNNNNNNNNNNNNNNNNNNNNNNNNNNNNNNNNNNNNNNNNNNNNNNNNNNNNNNNNNNNNNNNNNNNNNNNNNNNNNNNNNNNNNNNNNNNNNNNNNNNNNNNNNNNNNNNNNNNNNNNNNNNNNNNNNNNNNNNNNNNNNNNNNNNNNNNNNNNNNNNNNNNNNNNNNNNNNNNNNNNNNNNNNNNNNNNNNNNNNNNNNNNNNNNNNNNNNNNNNNNNNNNNNNNNNNNNNNNNNNNNNNNNNNNNNNNNNNNNNNNNNNNNNNNNNNNNNNNNNNNNNNNNNNNNNNNNNNNNNNNNNNNNNNNNNNNNNNNNNNNNNNNNNNNNNNNNNNNNNNNNNNNNNNNNNNNNNNNNNNNNNNNNNNNNNNNNNNNNNNNNNNNNNNNNNNNNNNNNNNNNNNNNNNNNNNNNNNNNNNNNNNNNNNNNNNNNNNNNNNNNNNNNNNNNNNNNNNNNNNNNNNNNNNNNNNNNNNNNNNNNNNNNNNNNNNNNNNNNNNNNNNNNNNNNNNNNNNNNNNNNNNNNNNNNNNNNNNNNNNNNNNNNNNNNNNNNNNNNNNNNNNNNNNNNNNNNNNNNNNNNNNNNNNNNNNNNNNNNNNNNNNNNNNNNNNNNNNNNNNNNNNNNNNNNNNNNNNNNNNNNNNNNNNNNNNNNNNNNNNNNNNNNNNNNNNNNNNNNNNNNNNNNNNNNNNNNNNNNNNNNNNNNNNNNNNNNNNNNNNNNNNNNNNNNNNNNNNNNNNNNNNNNNNNNNNNNNNNNNNNNNNNNNNNNNNNNNNNNNNNNNNNNNNNNNNNNNNNNNNNNNNNNNNNNNNNNNNNNNNNNNNNNNNNNNNNNNNNNNNNNNNNNNNNNNNNNNNNNNNNNNNNNNNNNNNNNNNNNNNNNNNNNNNNNNNNNNNNNNNNNNNNNNNNNNNNNNNNNNNNNNNNNNNNNNNNNNNNNNNNNNNNNNNNNNNNNNNNNNNNNNNNNNNNNNNNNNNNNNNNNNNNNNNNNNNNNNNNNNNNNNNNNNNNNNNNNNNNNNNNNNNNNNNNNNNNNNNNNNNNNNNNNNNNNNNNNNNNNNNNNNNNNNNNNNNNNNNNNNNNNNNNNNNNNNNNNNNNNNNNNNNNNNNNNNNNNNNNNNNNNNNNNNNNNNNNNNNNNNNNNNNNNNNNNNNNNNNNNNNNNNNNNNNNNNNNNNNNNNNNNNNNNNNNNNNNNNNNNNNNNNNNNNNNNNNNNNNNNNNNNNNNNNNNNNNNNNNNNNNNNNNNNNNNNNNNNNNNNNNNNNNNNNNNNNNNNNNNNNNNNNNNNNNNNNNNNNNNNNNNNNNNNNNNNNNNNNNNNNNNNNNNNNNNNNNNNNNNNNNNNNNNNNNNNNNNNNNNNNNNNNNNNNNNNNNNNNNNNNNNNNNNNNNNNNNNNNNNNNNNNNNNNNNNNNNNNNNNNNNNNNNNNNNNNNNNNNNNNNNNNNNNNNNNNNNNNNNNNNNNNNNNNNNNNNNNNNNNNNNNNNNNNNNNNNNNNNNNNNNNNNNNNNNNNNNNNNNNNNNNNNNNNNNNNNNNNNNNNNNNNNNNNNNNNNNNNNNNNNNNNNNNNNNNNNNNNNNNNNNNNNNNNNNNNNNNNNNNNNNNNNNNNNNNNNNNNNNNNNNNNNNNNNNNNNNNNNNNNNNNNNNNNNNNNNNNNNNNNNNNNNNNNNNNNNNNNNNNNNNNNNNNNNNNNNNNNNNNNNNNNNNNNNNNNNNNNNNNNNNNNNNNNNNNNNNNNNNNNNNNNNNNNNNNNNNNNNNNNNNNNNNNNNNNNNNNNNNNNNNNNNNNNNNNNNNNNNNNNNNNNNNNNNNNNNNNNNNNNNNNNNNNNNNNNNNNNNNNNNNNNNNNNNNNNNNNNNNNNNNGTTACAACGAGTATCAGTATGCCATTGTGCAGGCTCGCGCTGCCGGGTTTATCGACAAGGTGTATCCGCTTACCGTGGGCGATAAAGTACAAAAGGGCACACCGCTTCTCGACCTGACCATTCCCGACTGGGTGGAAGCGCAGAGTGAGTATTTACTGCTGCGCGAAACGGGCGGTACGGCGACCCAGACTGAAGGCATTCTTGAGCGGCTGCGACTGGCGGGAATGCCGGAGGCGGATATTCGCCGCCTGATCGCCACGCAAAAAATCCAGACTCGCTTTACGCTCAAAGCACCCATTGATGGTGTGATCACCGCGTTTGATCTGCGCGCGGGAATGAATATCGCCAAAGATAACGTGGTAGCGAAAATTCAGGGTATGGACCCGGTGTGGGTCACTGCTGCGATCCCGGAGTCTATCGCCTGGCTGGTGAAAGATGCCTCGCAGTTTACGCTCACCGTTCCGGCACGACCGGATAAAACACTCACCATCCGCAAATGGACGCTGCTACCCGGCGTGGATGCCGCGACCCGCACGCTGCAGCTGCGTCTGGAAGTCGACAACGCCGACGAGGCGCTAAAACCGGGCATGAACGCCTGGTTGCAACTCAATACCGCCAGCGAACCGATGCTGCTCATTCCGTCACAAGCGCTGATTGATACAGGCAGCGAACAGCGGGTGATTACCGTTGATGCCGACGGGCGCTTTGTACCGAAACGCGTTGCCGTTTTCCAGGCATCGCAAGGTGTCACCGCATTACGCTCTGGTCTGGCTGAAGGTGAAAAGGTGGTTTCCAGCGGCCTGTTCCTGATTGATTCCGAAGCCAATATTTCTGGCGCACTGGAGCGGATGCGCTCTGAAAGTGCTACCCATGCGCATTGAGGGAATAACCAATGATTGAATGGATTATTCGTCGCTCGGTGGCGAACCGTTTTCTGGTGCTGATGGGCGCGTTGTTTCTAAGTATCTGGGGTACCTGGACCATCATTAACACGCCAGTGGATGCGCTGCCGGATCTCTCCGATGTGCAGGTGATTATTAAAACCAGCTATCCCGGCCAGGCACCGCAAATCGTTGAAAATCAGGTGACTTATCCGCTAACCACCACCATGTTGTCGGTGCCTGGCGCGAAGACTGTGCGTGGTTTCTCGCAGTTTGGCGACTCTTATGTGTATGTCATTTTCGAAGATGGCACCGATCCGTACTGGGCGCGCTCGCGGGTGCTGGAGTACCTCAACCAGGTACAGGGTAAGCTGCCTGCGGGAGTCAGCGCCGAGCTGGGGCCAGATGCCACGGGTGTTGGCTGGATCTATGAATATGCACTGGTGGATCGCAGCGGTAAGCACGATCTGGCCGATTTACGCTCATTGCAGGACTGGTTTCTCAAATATGAGCTAAAAACCATCCCTGACGTTGCGGAAGTGGCGTCGGTGGGCGGCGTGGTGAAAGAGTATCAGGTGGTTATCGATCCCCAGCGCCTGGCGCAATATGGTATCAGTCTCGCCGAAGTAAAAAGCGCGCTGGATGCTTCAAACCAGGAAGCGGGCGGTTCGTCGATCGAACTGGCGGAAGCGGAATATATGGTGCGCGCCAGCGGCTATCTGCAAACGCTCGACGGCTTTAATCACATCGTTTTAAAAGCCAGTGAAAATGGCGTGCCCGTTTATCTGCGTGATGTTGCGAAGGTCCAGATTGGCCCGGAGATGCGCCGGGGCATTGCCGAACTAAACGGCGAAGGCGAAGTGGCGGGCGGGGTGGTGATCCTGCGCTCCGGCAAAAACGCCCGAGAAGTGATCGCCTCCGTGAAGGACAAACTGGAAACGCTGAAAAGTAGTCTGCCGGAAGGCGTGGAGATAGTTACAACATACGATCGCAGCCAGCTCATTGACCGCGCCATCGACAACCTCAGCGGCAAGTTGCTGGAAGAGTTTATTGTGGTGGCGGTAGTCTGTGCGCTGTTTCTCTGGCATGTGCGCTCGGCGCTGGTGGCGATTATTTCGTTGCCGCTGGGGTTGTGTATTGCTTTTATTGTCATGCACTTCCAGGGACTGAATGCCAATATTATGTCGCTGGGCGGCATTGCGATTGCCGTCGGGGCGATGGTCGATGCCGCTATCGTCATGATCGAGAATGCGCATAAACGGCTGGAAGAGTGGCAGCACCAGCATCCTGACGCCACGCTGGATAATAAAACGCGCTGGCAGGTGATCACCGATGCGTCTGTTGAAGTGGGGCCGGCGTTGTTTATCAGTCTGCTGATTATCACGTTGTCGTTTATCCCGATCTTCACCCTGGAAGGGCAGGAAGGGCGTCTGTTTGGCCCGCTGGCGTTCACCAAAACGTATGCGATGGCGGGTGCGGCGCTGCTGGCGATCGTAGTGATCCCTATCCTGATGGGGTACTGGATCCGTGGCAAAATTCCGCCGGAAAGCAGTAACCCGCTCAATCGCTTTTTGATTCGTGTTTATCATCCTCTATTGCTGAAAGTACTGCATTGGCCGAAAACCACGCTGTTGGTGGCAGCGCTTTCGGTGCTGACGGTTCTCTGGCCGCTCAATAAAGTTGGCGGGGAATTTTTACCGCAGATCAATGAAGGCGACTTGTTGTATATGCCATCGACGCTGCCGGGGATTTCCGCAGCAGAGGCGGCGAGTATGCTGCAAAAAACCGACAAGCTGATTATGAGCGTACCTGAAGTGGCGCGGGTATTTGGCAAAACCGGGAAAGCGGAAACCGCCACCGATTCTGCTCCGCTGGAGATGGTAGAAACGACCATCCAGCTTAAGCCACAGGATCAGTGGCGGCCAGGCATGACAATGGACAAAATCATTGAGGAACTGGATAACACCGTGCGTCTGCCGGGGCTGGCGAATCTGTGGGTGCCGCCAATTCGTAACCGTATCGATATGCTCTCGACCGGCATTAAAAGCCCCATCGGCATTAAAGTTTCCGGCACTGTGCTGGCGGATATCGACGCGATGGCGGAGCAAATTGAAGAAGTGGCGCGAACGGTGCCAGGCGTAGCTTCTGCGCTTGCCGAGCGTCTGGAAGGTGGGCGCTATATCAACGTTGAGATTAACCGTGAAAAAGCCGCACGTTACGGTATGACGGTGGCGGATGTGCAGTTGTTTGTGACTTCTGCGGTGGGCGGGGCGATGGTTGGCGAAACGGTGGAAGGAATTGCCCGTTATCCAATTAATCTGCGTTATCCGCAAAGCTGGCGCGATAGTCCGCAGGCACTGCGCCAGCTGCCGATCCTGACGCCGATGAAGCAGCAAATCACCCTGGCAGACGTGGCCGACGTTAAAGTCTCTACCGGACCGTCAATGCTGAAAACCGAGAATGCGCGCCCGACGAGCTGGATTTATATCGATGCCCGCGATCGTGACATGGTGTCGGTGGTTCACGATTTGCAAAAAGCGATAGCTGAAAAAGTGCAGTTAAAACCGGGCACCAGCGTGGCATTCTCCGGGCAGTTCGAGCTACTGGAGCGCGCCAACCATAAGCTGAAACTCATGGTGCCGATGACACTGATGATCATCTTCGTGCTGTTGTATCTGGCATTCCGTCGGGTGGGCGAAGCGTTGCTGATTATCAGCAGCGTACCGTTTGCGCTGGTGGGCGGCATCTGGTTGCTGTGGTGGATGGGCTTTCATCTTTCCGTGGCGACGGGCACTGGCTTTATCGCCCTCGCCGGGGTCGCCGCCGAATTTGGCGTGGTGATGCTGATGTATTTACGTCACGCCATAGAGGCCGTGCCGTCGTTGAATAATCCACAAACATTCAGCGAGCAGAAGCTGGATGAGGCGTTATATCACGGCGCGGTCCTGCGCGTGCGCCCGAAAGCGATGACGGTGGCGGTGATTATCGCCGGTCTGCTGCCGATTCTGTGGGGAACGGGGGCTGGTTCAGAGGTGATGAGCCGGATTGCCGCACCGATGATTGGCGGCATGATCACCGCACCTTTGCTGTCGCTGTTTATTATCCCGGCGGCGTATAAGCTGATGTGGCTGCACCGACATCGGGTACGGAAATAAAAGCAGGATACCCCGTTTAACCGTGTGGATTGTGTCTTGCGACGATGGGCACTAAATGTTAAAAGGTGCCCCTCAACAAAAAAGACACACAGGGGAAAGGCGTGAAAAACGCGTCAACCGTATCGGAAGATACTGCGTCGAATCAAGAGCCGACGCTTCATCGCGGATTACATAACCGTCATATTCAACTGATTGCGTTGGGTGGCGCAATTGGTACTGGTCTGTTTCTTGGCATTGGCCCGGCGATTCAGATGGCGGGTCCGGCTGTATTGCTGGGCTACGGCGTCGCCGGGATCATCGCTTTCCTGATTATGCGCCAGCTTGGCGAAATGGTGGTTGAGGAGCCGGTATCCGGTTCATTTGCCCACTTTGCCTATAAATACTGGGGACCGTTTGCGGGCTTCCTCTCTGGCTGGAACTACTGGGTAATGTTCGTGCTGGTGGGAATGGCAGAGCTGACCGCTGCGGGCATCTATATGCAGTACTGGTTCCCGGATGTTCCAACGTGGATTTGGGCTGCCGCCTTCTTTATTATCATCAACGCCGTTAACCTGGTGAACGTGCGCTTATATGGCGAAACCGAGTTCTGGTTTGCGCTGATTAAAGTGCTGGCGATCATCGGTATGATCGGCTTTGGCCTGTGGCTGCTGTTTTCTGGTCACGGCGGCNGAGAAAGCCAGTATNNNNNNNNNNNNNNNNNNNNNNNNNNNNNNNNNNNNNNNNNNNNNNNNNNNNNNNNNNNNNNNNNNNNNNNNNNNNNNNNNNNNNNNNNNNNNNNNNNNNNNNNNNNNNNNNNNNNNNNNNNNNNNNNNNNNNNNNNNNNNNNNNNNNNNNNNNNNNNNNNNNNNNNNNNNNNNNNNNNNNNNNNNNNNNNNNNNNNNNNNNNNNNNNNNNNNNNNNNNNNNNNNNNNNNNNNNNNNNNNNNNNNNNNNNNNNNNNNNNNNNNNNNNNNNNNNNNNNNNNNNNNNNNNNNNNNNNNNNNNNNNNNNNNNNNNNNNNNNNNNNNNNNNNNNNNNNNNNNNNNNNNNNNNNNNNNNNNNNNNNNNNNNNNNNNNNNNNNNNNNNNNNNNNNNNNNNNNNNNNNNNNNNNNNNNNNNNNNNNNNNNNNNNNNNNNNNNNNNNNNNNNNNNNNNNNNNNNNNNNNNNNNNNNNNNNNNNNNNNNNNNNNNNNNNNNNNNNNNNNNNNNNNNNNNNNNNNNNNNNNNNNNNNNNNNNNNNNNNNNNNNNNNNNNNNNNNNNNNNNNNNNNNNNNNNNNNNNNNNNNNNNNNNNNNNNNNNNNNNNNNNNNNNNNNNNNNNNNNNNNNNNNNNNNNNNNNNNNNNNNNNNNNNNNNNNNNNNNNNNNNNNNNNNNNNNNNNNNNNNNNNNNNNNNNNNNNNNNNNNNNNNNNNNNNNNNNNNNNNNNNNNNNNNNNNNNNNNNNNNNNNNNNNNNNNNNNNNNNNNNNNNNNNNNNNNNNNNNNNNNNNNNNNNNNNNNNNNNNNNNNNNNNNNNNNNNNNNNNNNNNNNNNNNNNNNNNNNNNNNNNNNNNNNNNNNNNNNNNNNNNNNNNNNNNNNNNNNNNNNNNNNNNNNNNNNNNNNNNNNNNNNNNNNNNNNNNNNNNNNNNNNNNNNNNNNNNNNNNNNNNNNNNNNNNNNNNNNNNNNNNNNNNNNNNNNNNNNNNNNNNNNNNNNNNNNNNNNNNNNNNNNNNNNNNNNNNNNNNNNNNNNNNNNNNNNNNNNNNNNNNNNNNNNNNNNNNNNNNNNNNNNNNNNNNNNNNNNNNNNNNNNNNNNNNNNNNNNNNNNNNNNNNNNNNNNNNNNNNNNNNNNNNNNNNNNNNNNNNNNNNNNNNNNNNNNNNNNNNNNNNNNNNNNNNNNNNNNNNNNNNNNNNNNNNNNNNNNNNNNNNNNNNNNNNNNNNNNNNNNNNNNNNNNNNNNNNNNNNNNNNNNNNNNNNNNNNNNNNNNNNNNNNNNNNNNNNNNNNNNNNNNNNNNNNNNNNNNNNNNNNNNNNNNNNNNNNNNNNNNNNNNNNNNNNNNNNNNNNNNNNNNNNNNNNNNNNNNNNNNNNNNNNNNNNNNNNNNNNNNNNNNNNNNNNNNNNNNNNNNNNNNNNNNNNNNNNNNNNNNNNNNNNNNNNNNNNNNNNNNNNNNNNNNNNNNNNNNNNNNNNNNNNNNNNNNNNNNNNNNNNNNNNNNNNNNNNNNNNNNNNNNNNNNNNNNNNNNNNNNNNNNNNNNNNNNNNNNNNNNNNNNNNNNNNNNNNNNNNNNNNNNNNNNNNNNNNNNNNNNNNNNNNNNNNNNNNNNNNNNNNNNNNNNNNNNNNNNNNNNNNNNNNNNNNNNNNNNNNNNNNNNNNNNNNNNNNNNNNNNNNNNNNNNNNNNNNNNNNNNNNNNNNNNNNNNNNNNNNNNNNNNNNNNNNNNNNNNNNNNNNNNNNNNNNNNNNNNNNNNNNNNNNNNNNNNNNNNNNNNNNNNNNNNNNNNNNNNNNNNNNNNNNNNNNNNNNNNNNNNNNNNNNNNNNNNNNNNNNNNNNNNNNNNNNNNNNNNNNNNNNNNNNNNNNNNNNNNNNNNNNNNNNNNNNNNNNNNNNNNNNNNNNNNNNNNNNNNNNNNNNNNNNNNNNNNNNNNNNNNNNNNNNNNNNNNNNNNNNNNNNNNNNNNNNNNNNNNNNNNNNNNNNNNNNNNNNNNNNNNNNNNNNNNNNNNNNNNNNNNNNNNNNNNNNNNNNNNNNNNNNNNNNNNNNNNNNNNNNNNNNNNNNNNNNNNNNNNNNNNNNNNNNNNNNNNNNNNNNNNNNNNNNNNNNNNNNNNNNNNNNNNNNNNNNNNNNNNNNNNNNNNNNNNNNNNNNNNNNNNNNNNNNNNNNNNNNNNNNNNNNNNNNNNNNNNNNNNNNNNNNNNNNNNNNNNNNNNNNNNNNNNNNNNNNNNNNNNNNNNNNNNNNNNNNNNNNNNNNNNNNNNNNNNNNNNNNNNNNNNNNNNNNNNNNNNNNNNNNNNNNNNNNNNNNNNNNNNNNNNNNNNNNNNNNNNNNNNNNNNNNNNNNNNNNNNNNNNNNNNNNNNNNNNNNNNNNNNNNNNNNNNNNNNNNNNNNNNNNNNNNNNNNNNNNNNNNNNNNNNNNNNNNNNNNNNNNNNNNNNNNNNNNNNNNNNNNNNNNNNNNNNNNNNNNNNNNNNNNNNNNNNNNNNNNNNNNNNNNNNNNNNNNNNNNNNNNNNNNNNNNNNNNNNNNNNNNNNNNNNNNNNNNNNNNNNNNNNNNNNNNNNNNNNNNNNNNNNNNNNNNNNNNNNNNNNNNNNNNNNNNNNNNNNNNNNNNNNNNNNNNNNNNNNNNNNNNNNNNNNNNNNNNNNNNNNNNNNNNNNNNNNNNNNNNNNNNNNNNNNNNNNNNNNNNNNNNNNNNNNNNNNNNNNNNNNNNNNNNNNNNNNNNNNNNNNNNNNNNNNNNNNNNNNNNNNNNNNNNNNNNNNNNNNNNNNNNNNNNNNNNNNNNNNNNNNNNNNNNNNNNNNNNNNNNNNNNNNNNNNNNNNNNNNNNNNNNNNNNNNNNNNNNNNNNNNNNNNNNNNNNNNNNNNNNNNNNNNNNNNNNNNNNNNNNNNNNNNNNNNNNNNNNNNNNNNNNNNNNNNNNNNNNNNNNNNNNNNNNNNNNNNNNNNNNNNNNNNNNNNNNNNNNNNNNNNNNNNNNNNNNNNNNNNNNNNNNNNNNNNNNNNNNNNNNNNNNNNNNNNNNNNNNNNNNNNNNNNNNNNNNNNNNNNNNNNNNNNNNNNNNNNNNNNNNNNNNNNNNNNNNNNNNNNNNNNNNNNNNNNNNNNNNNNNNNNNNNNNNNNNNNNNNNNNNNNNNNNNNNNNNNNNNNNNNNNNNNNNNNNNNNNNNNNNNNNNNNNNNNNNNNNNNNNNNNNNNNNNNNNNNNNNNNNNNNNNNNNNNNNNNNNNNNNNNNNNNNNNNNNNNNNNNNNNNNNNNNNNNNNNNNNNNNNNNNNNNNNNNNNNNNNNNNNNNNNNNNNNNNNNNNNNNNNNNNNNNNNNNNNNNNNNNNNNNNNNNNNNNNNNNNNNNNNNNNNNNNNNNNNNNNNNNNNNNNNNNNNNNNNNNNNNNNNNNNNNNNNNNNNNNNNNNNNNNNNNNNNNNNNNNNNNNNNNNNNNNNNNNNNNNNNNNNNNNNNNNNNNNNNNNNNNNNNNNNNNNNNNNNNNNNNNNNNNNNNNNNNNNNNNNNNNNNNNNNNNNNNNNNNNNNNNNNNNNNNNNNNNNNNNNNNNNNNNNNNNNNNNNNNNNNNNNNNNNNNNNNNNNNNNNNNNNNNNNNNNNNNNNNNNNNNNNNNNNNNNNNNNNNNNNNNNNNNNNNNNNNNNNNNNNNNNNNNNNNNNNNNNNNNNNNNNNNNNNNNNNNNNNNNNNNNNNNNNNNNNNNNNNNNNNNNNNNNNNNNNNNNNNNNNNNNNNNNNNNNNNNNNNNNNNNNNNNNNNNNNNNNNNNNNNNNNNNNNNNNNNNNNNNNNNNNNNNNNNNNNNNNNNNNNNNNNNNNNNNNNNNNNNNNNNNNNNNNNNNNNNNNNNNNNNNNNNNNNNNNNNNNNNNNNNNNNNNNNNNNNNNNNNNNNNNNNNNNNNNNNNNNNNNNNNNNNNNNNNNNNNNNNNNNNNNNNNNNNNNNNNNNNNNNNNNNNNNNNNNNNNNNNNNNNNNNNNNNNNNNNNNNNNNNNNNNNNNNNNNNNNNNNNNNNNNNNNNNNNNNNNNNNNNNNNNNNNNNNNNNNNNNNNNNNNNNNNNNNNNNNNNNNNNNNNNNNNNNNNNNNNNNNNNNNNNNNNNNNNNNNNNNNNNNNNNNNNNNNNNNNNNNNNNNNNNNNNNNNNNNNNNNNNNNNNNNNNNNNNNNNNNNNNNNNNNNNNNNNNNNNNNNNNNNNNNNNNNNNNNNNNNNNNNNNNNNNNNNNNNNNNNNNNNNNNNNNNNNNNNNNNNNNNNNNNNNNNNNNNNNNNNNNNNNNNNNNNNNNNNNNNNNNNNNNNNNNNNNNNNNNNNNNNNNNNNNNNNNNNNNNNNNNNNNNNNNNNNNNNNNNNNNNNNNNNNNNNNNNNNNNNNNNNNNNNNNNNNNNNNNNNNNNNNNNNNNNNNNNNNNNNNNNNNNNNNNNNNNNNNNNNNNNNNNNNNNNNNNNNNNNNNNNNNNNNNNNNNNNNNNNNNNNNNNNNNNNNNNNNNNNNNNNNNNNNNNNNNNNNNNNNNNNNNNNNNNNNNNNNNNNNNNNNNNNNNNNNNNNNNNNNNNNNNNNNNNNNNNNNNNNNNNNNNNNNNNNNNNNNNNNNNNNNNNNNNNNNNNNNNNNNNNNNNNNNNNNNNNNNNNNNNNNNNNNNNNNNNNNNNNNNNNNNNNNNNNNNNNNNNNNNNNNNNNNNNNNNNNNNNNNNNNNNNNNNNNNNNNNNNNNNNNNNNNNNNNNNNNNNNNNNNNNNNNNNNNNNNNNNNNNNNNNNNNNNNNNNNNNNNNNNNNNNNNNNNNNNNNNNNNNNNNNNNNNNNNNNNNNNNNNNNNNNNNNNNNNNNNNNNNNNNNNNNNNNNNNNNNNNNNNNNNNNNNNNNNNNNNNNNNNNNNNNNNNNNNNNNNNNNNNNNNNNNNNNNNNNNNNNNNNNNNNNNNNNNNNNNNNNNNNNNNNNNNNNNNNNNNNNNNNNNNNNNNNNNNNNNNNNNNNNNNNNNNNNNNNNNNNNNNNNNNNNNNNNNNNNNNNNNNNNNNNNNNNNNNNNNNNNNNNNNNNNNNNNNNNNNNNNNNNNNNNNNNNNNNNNNNNNNNNNNNNNNNNNNNNNNNNNNNNNNNNNNNNNNNNNNNNNNNNNNNNNNNNNNNNNNNNNNNNNNNNNNNNNNNNNNNNNNNNNNNNNNNNNNNNNNNNNNNNNNNNNNNNNNNNNNNNNNNNNNNNNNNNNNNNNNNNNNNNNNNNNNNNNNNNNNNNNNNNNNNNNNNNNNNNNNNNNNNNNNNNNNNNNNNNNNNNNNNNNNNNNNNNNNNNNNNNNNNNNNNNNNNNNNNNNNNNNNNNNNNNNNNNNNNNNNNNNNNNNNNNNNNNNNNNNNNNNNNNNNNNNNNNNNNNNNNNNNNNNNNNNNNNNNNNNNNNNNNNNNNNNNNNNNNNNNNNNNNNNNNNNNNNNNNNNNNNNNNNNNNNNNNNNNNNNNNNNNNNNNNNNNNNNNNNNNNNNNNNNNNNNNNNNNNNNNNNNNNNNNNNNNNNNNNNNNNNNNNNNNNNNNNNNNNNNNNNNNNNNNNNNNNNNNNNNNNNNNNNNNNNNNNNNNNNNNNNNNNNNNNNNNNNNNNNNNNNNNNNNNNNNNNNNNNNNNNNNNNNNNNNNNNNNNNNNNNNNNNNNNNNNNNNNNNNNNNNNNNNNNNNNNNNNNNNNNNNNNNNNNNNNNNNNNNNNNNNNNNNNNNNNNNNNNNNNNNNNNNNNNNNNNNNNNNNNNNNNNNNNNNNNNNNNNNNNNNNNNNNNNNNNNNNNNNNNNNNNNNNNNNNNNNNNNNNNNNNNNNNNNNNNNNNNNNNNNNNNNNNNNNNNNNNNNNNNNNNNNNNNNNNNNNNNNNNNNNNNNNNNNNNNNNNNNNNNNNNNNNNNNNNNNNNNNNNNNNNNNNNNNNNNNNNNNNNNNNNNNNNNNNNNNNNNNNNNNNNNNNNNNNNNNNNNNNNNNNNNNNNNNNNNNNNNNNNNNNNNNNNNNNNNNNNNNNNNNNNNNNNNNNNNNNNNNNNNNNNNNNNNNNNNNNNNNNNNNNNNNNNNNNNNNNNNNNNNNNNNNNNNNNNNNNNNNNNNNNNNNNNNNNNNNNNNNNNNNNNNNNNNNNNNNNNNNNNNNNNNNNNNNNNNNNNNNNNNNNNNNNNNNNNNNNNNNNNNNNNNNNNNNNNNNNNNNNNNNNNNNNNNNNNNNNNNNNNNNNNNNNNNNNNNNNNNNNNNNNNNNNNNNNNNNNNNNNNNNNNNNNNNNNNNNNNNNNNNNNNNNNNNNNNNNNNNNNNNNNNNNNNNNNNNNNNNNNNNNNNNNNNNNNNNNNNNNNNNNNNNNNNNNNNNNNNNNNNNNNNNNNNNNNNNNNNNNNNNNNNNNNNNNNNNNNNNNNNNNNNNNNNNNNNNNNNNNNNNNNNNNNNNNNNNNNNNNNNNNNNNNNNNNNNNNNNNNNNNNNNNNNNNNNNNNNNNNNNNNNNNNNNNNNNNNNNNNNNNNNNNNNNNNNNNNNNNNNNNNNNNNNNNNNNNNNNNNNNNNNNNNNNNNNNNNNNNNNNNNNNNNNNNNNNNNNNNNNNNNNNNNNNNNNNNNNNNNNNNNNNNNNNNNNNNNNNNNNNNNNNNNNNNNNNNNNNNNNNNNNNNNNNNNNNNNNNNNNNNNNNNNNNNNNNNNNNNNNNNNNNNNNNNNNNNNNNNNNNNNNNNNNNNNNNNNNNNNNNNNNNNNNNNNNNNNNNNNNNNNNNNNNNNNNNNNNNNNNNNNNNNNNNNNNNNNNNNNNNNNNNNNNNNNNNNNNNNNNNNNNNNNNNNNNNNNNNNNNNNNNNNNNNNNNNNNNNNNNNNNNNNNNNNNNNNNNNNNNNNNNNNNNNNNNNNNNNNNNNNNNNNNNNNNNNNNNNNNNNNNNNNNNNNNNNNNNNNNNNNNNNNNNNNNNNNNNNNNNNNNNNNNNNNNNNNNNNNNNNNNNNNNNNNNNNNNNNNNNNNNNNNNNNNNNNNNNNNNNNNNNNNNNNNNNNNNNNNNNNNNNNNNNNNNNNNNNNNNNNNNNNNNNNNNNNNNNNNNNNNNNNNNNNNNNNNNNNNNNNNNNNNNNNNNNNNNNNNNNNNNNNNNNNNNNNNNNNNNNNNNNNNNNNNNNNNNNNNNNNNNNNNNNNNNNNNNNNNNNNNNNNNNNNNNNNNNNNNNNNNNNNNNNNNNNNNNNNNNNNNNNNNNNNNNNNNNNNNNNNNNNNNNNNNNNNNNNNNNNNNNNNNNNNNNNNNNNNNNNNNNNNNNNNNNNNNNNNNNNNNNNNNNNNNNNNNNNNNNNNNNNNNNNNNNNNNNNNNNNNNNNNNNNNNNNNNNNNNNNNNNNNNNNNNNNNNNNNNNNNNNNNNNNNNNNNNNNNNNNNNNNNNNNNNNNNNNNNNNNNNNNNNNNNNNNNNNNNNNNNNNNNNNNNNNNNNNNNNNNNNNNNNNNNNNNNNNNNNNNNNNNNNNNNNNNNNNNNNNNNNNNNNNNNNNNNNNNNNNNNNNNNNNNNNNNNNNNNNNNNNNNNNNNNNNNNNNNNNNNNNNNNNNNNNNNNNNNNNNNNNNNNNNNNNNNNNNNNNNNNNNNNNNNNNNNNNNNNNNNNNNNNNNNNNNNNNNNNNNNNNNNNNNNNNNNNNNNNNNNNNNNNNNNNNNNNNNNNNNNNNNNNNNNNNNNNNNNNNNNNNNNNNNNNNNNNNNNNNNNNNNNNNNNNNNNNNNNNNNNNNNNNNNNNNNNNNNNNNNNNNNNNNNNNNNNNNNNNNNNNNNNNNNNNNNNNNNNNNNNNNNNNNNNNNNNNNNNNNNNNNNNNNNNNNNNNNNNNNNNNNNNNNNNNNNNNNNNNNNNNNNNNNNNNNNNNNNNNNNNNNNNNNNNNNNNNNNNNNNNNNNNNNNNNNNNNNNNNNNNNNNNNNNNNNNNNNNNNNNNNNNNNNNNNNNNNNNNNNNNNNNNNNNNNNNNNNNNNNNNNNNNNNNNNNNNNNNNNNNNNNNNNNNNNNNNNNNNNNNNNNNNNNNNNNNNNNNNNNNNNNNNNNNNNNNNNNNNNNNNNNNNNNNNNNNNNNNNNNNNNNNNNNNNNNNNNNNNNNNNNNNNNNNNNNNNNNNNNNNNNNNNNNNNNNNNNNNNNNNNNNNNNNNNNNNNNNNNNNNNNNNNNNNNNNNNNNNNNNNNNNNNNNNNNNNNNNNNNNNNNNNNNNNNNNNNNNNNNNNNNNNNNNNNNNNNNNNNNNNNNNNNNNNNNNNNNNNNNNNNNNNNNNNNNNNNNNNNNNNNNNNNNNNNNNNNNNNNNNNNNNNNNNNNNNNNNNNNNNNNNNNNNNNNNNNNNNNNNNNNNNNNNNNNNNNNNNNNNNNNNNNNNNNNNNNNNNNNNNNNNNNNNNNNNNNNNNNNNNNNNNNNNNNNNNNNNNNNNNNNNNNNNNNNNNNNNNNNNNNNNNNNNNNNNNNNNNNNNNNNNNNNNNNNNNNNNNNNNNNNNNNNNNNNNNNNNNNNNNNNNNNNNNNNNNNNNNNNNNNNNNNNNNNNNNNNNNNNNNNNNNNNNNNNNNNNNNNNNNNNNNNNNNNNNNNNNNNNNNNNNNNNNNNNNNNNNNNNNNNNNNNNNNNNNNNNNNNNNNNNNNNNNNNNNNNNNNNNNNNNNNNNNNNNNNNNNNNNNNNNNNNNNNNNNNNNNNNNNNNNNNNNNNNNNNNNNNNNNNNNNNNNNNNNNNNNNNNNNNNNNNNNNNNNNNNNNNNNNNNNNNNNNNNNNNNNNNNNNNNNNNNNNNNNNNNNNNNNNNNNNNNNNNNNNNNNNNNNNNNNNNNNNNNNNNNNNNNNNNNNNNNNNNNNNNNNNNNNNNNNNNNNNNNNNNNNNNNNNNNNNNNNNNNNNNNNNNNNNNNNNNNNNNNNNNNNNNNNNNNNNNNNNNNNNNNNNNNNNNNNNNNNNNNNNNNNNNNNNNNNNNNNNNNNNNNNNNNNNNNNNNNNNNNNNNNNNNNNNNNNNNNNNNNNNNNNNNNNNNNNNNNNNNNNNNNNNNNNNNNNNNNNNNNNNNNNNNNNNNNNNNNNNNNNNNNNNNNNNNNNNNNNNNNNNNNNNNNNNNNNNNNNNNNNNNNNNNNNNNNNNNNNNNNNNNNNNNNNNNNNNNNNNNNNNNNNNNNNNNNNNNNNNNNNNNNNNNNNNNNNNNNNNNNNNNNNNNNNNNNNNNNNNNNNNNNNNNNNNNNNNNNNNNNNNNNNNNNNNNNNNNNNNNNNNNNNNNNNNNNNNNNNNNNNNNNNNNNNNNNNNNNNNNNNNNNNNNNNNNNNNNNNNNNNNNNNNNNNNNNNNNNNNNNNNNNNNNNNNNNNNNNNNNNNNNNNNNNNNNNNNNNNNNNNNNNNNNNNNNNNNNNNNNNNNNNNNNNNNNNNNNNNNNNNNNNNNNNNNNNNNNNNNNNNNNNNNNNNNNNNNNNNNNNNNNNNNNNNNNNNNNNNNNNNNNNNNNNNNNNNNNNNNNNNNNNNNNNNNNNNNNNNNNNNNNNNNNNNNNNNNNNNNNNNNNNNNNNNNNNNNNNNNNNNNNNNNNNNNNNNNNNNNNNNNNNNNNNNNNNNNNNNNNNNNNNNNNNNNNNNNNNNNNNNNNNNNNNNNNNNNNNNNNNNNNNNNNNNNNNNNNNNNNNNNNNNNNNNNNNNNNNNNNNNNNNNNNNNNNNNNNNNNNNNNNNNNNNNNNNNNNNNNNNNNNNNNNNNNNNNNNNNNNNNNNNNNNNNNNNNNNNNNNNNNNNNNNNNNNNNNNNNNNNNNNNNNNNNNNNNNNNNNNNNNNNNNNNNNNNNNNNNNNNNNNNNNNNNNNNNNNNNNNNNNNNNNNNNNNNNNNNNNNNNNNNNNNNNNNNNNNNNNNNNNNNNNNNNNNNNNNNNNNNNNNNNNNNNNNNNNNNNNNNNNNNNNNNNNNNNNNNNNNNNNNNNNNNNNNNNNNNNNNNNNNNNNNNNNNNNNNNNNNNNNNNNNNNNNNNNNNNNNNNNNNNNNNNNNNNNNNNNNNNNNNNNNNNNNNNNNNNNNNNNNNNNNNNNNNNNNNNNNNNNNNNNNNNNNNNNNNNNNNNNNNNNNNNNNNNNNNNNNNNNNNNNNNNNNNNNNNNNNNNNNNNNNNNNNNNNNNNNNNNNNNNNNNNNNNNNNNNNNNNNNNNNNNNNNNNNNNNNNNNNNNNNNNNNNNNNNNNNNNNNNNNNNNNNNNNNNNNNNNNNNNNNNNNNNNNNNNNNNNNNNNNNNNNNNNNNNNNNNNNNNNNNNNNNNNNNNNNNNNNNNNNNNNNNNNNNNNNNNNNNNNNNNNNNNNNNNNNNNNNNNNNNNNNNNNNNNNNNNNNNNNNNNNNNNNNNNNNNNNNNNNNNNNNNNNNNNNNNNNNNNNNNNNNNNNNNNNNNNNNNNNNNNNNNNNNNNNNNNNNNNNNNNNNNNNNNNNNNNNNNNNNNNNNNNNNNNNNNNNNNNNNNNNNNNNNNNNNNNNNNNNNNNNNNNNNNNNNNNNNNNNNNNNNNNNNNNNNNNNNNNNNNNNNNNNNNNNNNNNNNNNNNNNNNNNNNNNNNNNNNNNNNNNNNNNNNNNNNNNNNNNNNNNNNNNNNNNNNNNNNNNNNNNNNNNNNNNNNNNNNNNNNNNNNNNNNNNNNNNNNNNNNNNNNNNNNNNNNNNNNNNNNNNNNNNNNNNNNNNNNNNNNNNNNNNNNNNNNNNNNNNNNNNNNNNNNNNNNNNNNNNNNNNNNNNNNNNNNNNNNNNNNNNNNNNNNNNNNNNNNNNNNNNNNNNNNNNNNNNNNNNNNNNNNNNNNNNNNNNNNNNNNNNNNNNNNNNNNNNNNNNNNNNNNNNNNNNNNNNNNNNNNNNNNNNNNNNNNNNNNNNNNNNNNNNNNNNNNNNNNNNNNNNNNNNNNNNNNNNNNNNNNNNNNNNNNNNNNNNNNNNNNNNNNNNNNNNNNNNNNNNNNNNNNNNNNNNNNNNNNNNNNNNNNNNNNNNNNNNNNNNNNNNNNNNNNNNNNNNNNNNNNNNNNNNNNNNNNNNNNNNNNNNNNNNNNNNNNNNNNNNNNNNNNNNNNNNNNNNNNNNNNNNNNNNNNNNNNNNNNNNNNNNNNNNNNNNNNNNNNNNNNNNNNNNNNNNNNNNNNNNNNNNNNNNNNNNNNNNNNNNNNNNNNNNNNNNNNNNNNNNNNNNNNNNNNNNNNNNNNNNNNNNNNNNNNNNNNNNNNNNNNNNNNNNNNNNNNNNNNNNNNNNNNNNNNNNNNNNNNNNNNNNNNNNNNNNNNNNNNNNNNNNNNNNNNNNNNNNNNNNNNNNNNNNNNNNNNNNNNNNNNNNNNNNNNNNNNNNNNNNNNNNNNNNNNNNNNNNNNNNNNNNNNNNNNNNNNNNNNNNNNNNNNNNNNNNNNNNNNNNNNNNNNNNNNNNNNNNNNNNNNNNNNNNNNNNNNNNNNNNNNNNNNNNNNNNNNNNNNNNNNNNNNNNNNNNNNNNNNNNNNNNNNNNNNNNNNNNNNNNNNNNNNNNNNNNNNNNNNNNNNNNNNNNNNNNNNNNNNNNNNNNNNNNNNNNNNNNNNNNNNNNNNNNNNNNNNNNNNNNNNNNNNNNNNNNNNNNNNNNNNNNNNNNNNNNNNNNNNNNNNNNNNNNNNNNNNNNNNNNNNNNNNNNNNNCCAGGGTTCTGAGCCAGTACCGGCGAGCCGGACAGGGCAGCTCATCAGCGCCCGGGATATGGCCATGCAGAAATTCGAAGAAGGGATGCGGTTAATCTCGGAAGCGTCGGAACTGTGCGGTCTCTCTCTCTTCACCAGCAGAATTATGCAGCCCAACGCATTTGGTCTTCCGTCGTCACTGGATCGCACCATCGAGGAGGGGCGTAAGGAAATTGACCGTAAAACGTGGAAAAGGCTCTTTGAAGAAACAGGTATGGACCGGTACTGGAACCATAAGCAAAAAGAAGCCTTTAACGAATCCCTTCGTACGGATCCGCCCGTCGCTTCCCTGGAGATTGTTAAGGGAACATTACAGCATGCACTGGCTAACAGACGAGACACCCTTGCAGAAGGTTTCGTTGATGTTCTCAACAAGCTTGACCGAAGTTTCAAAAGCAATGCCAGGCAATATACAATGCCAAAAAAGCTTGTTCTTCGGGGGATTTTTCCTGGTGTGAACGTGCTGAGGTACAACGGTTTCTCGCAGGACAATCACTTTTGTTTACGCGACTTTGAGAATATTGTATGCATCTGTTCTGATACTCCAACACCTGCAACCGGCGGTGGGCTGAGTATGGTCGACAGGCTGACGGCCATGAGAAATACAGAATTCACAGGCGAGGTCAGTGATGAGAATGGCTGGCGGTGTCGCCTGTTTGAGAATGGAAACGTTCATATTTGCATCGACAGTATCTCGCTTCTGAATGCTCTGAACGATCTTATCAGCATATATTTTGCAAACCAGCTTCCGGCCGCAGGAAAAAAATGATGATTGAAAATGATAAAGAAAAAAGCCTGAACGATGCTACCCCGCCAGAGGTGCAGAATGACATCCGCAGCGAATCCACTGAAAAATCAAAGGAAATGGGTCGTTCAAGGTACTCATCTATCGCGATGATCGATTACTTCAATGCAATCGAACGTCTGTGCAAAGAGAAAGAAATTAACCCGGAAAATATCGATCTGAGCTTCAAAGTTCACTGGCTCAGAAACGCTGTTGGCGGCTCGTTTGCAAGGTCACAGGAGATGTTCGCGGAGTACCAGAAGTATGTTAAAGAGGTTCCTGAAGAGGCCCGTTACCTGGATATACCCGATGAGGTAAAGGTTGCACTCGGCGATATTATCTCGTACATCACCTGGCACTACCGTAGAAGCTATACCGCAATACAGAATGATAGTGTTAAAAAAGCTGAAGCACGTAGCATGCAGCTGGAGGAGGAGGTAACGCAGCTGTTACAGCGGCTTGAGCAAAGCGCTACCGATATGGATGAGCTGAAACTTGAGAATCAGGCACTACAGGGTCGATTAGAGATCCGGGACAGTACCGTCAAGGAGTTAGAAACAAGGCTGAATGTTGCCGAAGCAGAACTCGAAACCTGCCATCACCAGTTAGATAGCACACGGCATGAATTGAGCCTCGCACAGCAGTCAAATGACTCACTCTCCCAGCAACTGGCTGAACGTAAAACAGAGATCGCTGGTCACCTTGAATATCAAAAAAAGCTGAACGAAGAGATCAACACGCAGCGTTCTGATAACGCCGGTCTTTCCAGACAATGCGACCAGTTAAGTCAGACTGTGTCAGATACAAAGGCAGAGAGGGACAGGTTTGAACAGGAATTGATTGCTGCACAGAACCTTTGTACTGAGCTGAAAAGTGCACTGTCCGGGAAAGAGGGTGACCTGGTGGCGGTGAATGCCGAGCTTACTGAACTCCATAAACTAAACGAGTCGCTGAGCGCCGACCTGAATAAAGTAACTTTGGTCAGCCAGGGCTATGAAGCGGAAGTGGCTGAACAAAGCAATGAACTCAAAACGCTCCAGGCCAAAGTAATGAAGCTGGAAGCTACCCTGGAGGCGGAGAAAACAATCTCAGAATCCCTAAAAGGCACCATTGATACATTAACTGGTGCAATGGCAGGGGGAGGTACTGGAAAGTCAAAACAGCCGCGTAGCAGAAAAACATCATGATAAATGAAGCCAGGTTGATACACTTCTCTGCATCCCCTGGCACATAAGAACTTCTGCGGACATTCAGCCCGTCCGCAGGAGTTTTCGTCCTTCAGTCAACAAATGCACTACCTTTTTTGAGTCTCCACTTTCCAGAGCAGAAAACACGTTACCGATTCTACCAACAGCTTGTATCTGAGTGATAACCCCAGTCTTGTAATCATCTAGGATCCCTGACAGGAAAGCGTTCAGTTTTGTCTGTTCGCTTAGCGAAAGCATGTAGGACATTTTTTCTCCATTTTAAGCAGGTGTGTCAGTTGAAAGAGGTTTGCGTGATTCTGGAAAATGAGGCAGCACCATAGTTTCAGATGCTGTGGTCGCATCCCAGTGCCACCATCCATAAGGCCCATATTCACGGTTGTAATAATCTTTTTTGAGTTGCTTTCGGGCCAGATAAGCAGGAGTGGCCATACCAAATACTTCCATCGGGAACGGCTTATCGCTTTTTGTGTCGAGCAGGTAGAAGTCAGGGAACACCTCACTAATACTCGCATCATAACGCATGGGCTTAACGTACTGCCGGTGCTCTGCATCCAGCTTTTCTGCAACAACCGCCTCATAGGAGGAGTCCAGAGGTATCCAGTTCTCGCTAACGTGCATCAGCACAATTTGATGAGCTCTTACAGAAGGGCCTCTGCCGGTTACCGCAGCTGGTGACGTCAACGCAAAGACAACTATTTTCGCCCCGGATTTCCATGCTGCGTACTCCGATGAAAATCGTTTCTTTACGCTATCCCAATGGACTTCTGAATTGAAAAAAATCAGCGGTAGCCCCCCAAAATTCCGCAGGGGTAAAAATTTAAGTGGCTTCTCATGCTTTTCAGCATCGTAGCGAGGTAAAACTGACAGGAGCATGAGACGTTTATCACTCATCGCCTGTGATGAAAGACGCTGAATTTGCGACTGAGCGACAGGTTGTTTCGGGTCAGGTACACCAATGAATAAATGGTCACCTATGCAGGCTCTGCCGGTACGAATTTGTTTAGCGGTTTCAAGCAGACGATACCGTACCAGTGAATCGTTACGTTTCCCTGCCATTTTCGGGTACCAGACATTCAGACCAGACTCTGTCCACAAAAGACTAAGCAAGCCCAGGAGGGTCATTGAGGCCTGACCTCCTTCTGGTCGCTGAACATGGGGCAGGGGAGGCACTTCTGATTTTTCAGGAGGATCTTTCTCTGTCATACCGATACCGAGCCTTACAGCCATATCACCTTCGGTTGTAATCCGGACCACACCACTCGCATATCCTTTCAGGCCGGTATGCCGGGCATCAAGGGAGAAGAATACACAGGAAGGATCATGCTCAATGCCCGTGTTAGCGGCTTTGACGAGAATAAAGGCATCACCGTTCGGTAAAGCACGAACATAAAGTCGCTTTTCTCCTTTTCCACGACATCCGCAGGTGATGACTGATTTTTGACCTGAGGTGTGGTGTGCCTTTTTAAGAGCCGACTGCCACCCTTTAGCAAACTCATCCTGCGTTTGAAAGTCAGGTGAATACCTTTTGACGTTTGGATCGTCGTCGTAAGCAATCATCACTGCGAATTTTTGGCTCATAGTAGTCTCCTAAACAGGAAGTTTAATATCCCAACCAGAGCAACACTTCCTGAGCGTCATACTGTTCCTTTACGCCCATGTCGCTAAAGAATTCTTCGAAATCTGTTTCGGGAACGCAATGCCTGGACAGTTCTTGTAATGCTCGTTCTTTAGATACCGTCTCACCTTCAGCTGATTCGAAATACGTCATGGTTGACCTCTGACATTATTACAACAATCTTAAGCATTTAAATTGATGAAGGAGCTCAGGTCAGCTGACTTCGTCGTAAAACTGCCGCAAGCGCTGGGAGGCTGCAAATTCAATTCGTGACTTCAGCAGTTTGGCGACGGCCGCAAAGACATCAACGACCACGGAGTTCCCAAACTGTCTGTAAGCCTGTGTATTGGACACAGGGATACGGAAAACACTTTCCCCGGGTTTATCGAAGCCCATTAGCCTGCTGCATTCACGTGGCGTTAGCATGCGTGGCCGACGGTCCATGTTGTATGTGTTATGGAAATCAGTTTCTCCCAGTTCATGAGACCAGCCCCGATCAATAAGAATTTCAGATCCGTCTTTCATATAGCGGCTTGAGAGGGTTCTGGTGACACTATTAACATTGGAAGGATCTACTAGTCCAAAACCAAAACCATTGCCTTTTGCCGCATGTTTCTTTGCATAGTTGTATAAGTACTCCCAGAGTTTAGGGGAGAGGATGTATTTACTATCTACGCTCGGATCCAGTAAATCTGAGAGAGAAGGGCGCTTGTCCGGATAAAAGTCTTTAATGTCTCTCAGAGTAAAACCGTCTTTCAGACGTAGGTCGCGGCGAAAACCAATAAGGACGATACGTTCACGGTGCTGGGGTCGGAAATGACGGCCATCGATGACTTTAGGATCATCCGCGCCCGTGCTTTCGCTGTTTGCGACGTCGTAGCCAAGCTCATCGAGCGTTTTCATGATGATGTTAAAGGTATTACCCTTATCGTGACTCTTCAGATTTTTTACGTTTTCCAGAACAAAAATTGCAGGTTGTTTTGCCCGGATGATCCTGGCCACATCAAAGAAGAGCGTACCCTGAGTGTCGCACTCGAAACCGTGTTTGCGACCCATAGAGTTCTTTTTACTGACACCGGCGATGCTGAATGGCTGGCATGGAAATCCCGCAAGAAGAACATCATGATCCGGGATAGAGGCATCGATAAATTTGTATGCCTCGTCATCAGTAACCTCGGGCCGGTTGCTAAGAGTGATGTCACGGATGTCTGAATTGAAGCGGTGCTCGTTCTCATCGCAATACCAGTTCGCCCGGTAAGTACGGCTGGAATAAGTATTCCATTCGCTCGTGAAAAGACATTTACCACCGATGGCATCAAATCCGCTTCGCAGTCCACCTATCCCTGCAAACAGATCGATAAAGCTAAAGTGCCTGTCCTCATAATCAGCAGGTCGTGAAGGTATTAAAGTCTGTAGATAGCGTCCATCTGCGATACTCAGCTCACAATGCTCAGGTATGCATGTAACCTGACGTTTAAGGGATGCACGGGACCAATTACTGCCATTTTCATCATTTAATACCTGAGCCAGATATTTCAGGTCATAAATGGTCGAAGCTGTTAACAAAGTTTTGTGGATCAGAGATGGTGTTTTATCCACATCATTCAGGTCTGTCTCAAGATCATGAGTGTAACGTTTCATCCAAACTCTCTCAGGAATAATATCTTTGAGATAGATTAACACGCTTAATTTGGATTATTTTTTGGTTCAGGTTCTAAATTTATTGTGATTATTCTGCCTTTAAGTTGCAAAAAGATTGGTTTTAAGCCCGCCCATGAAATAATGACTTGTTAAAATACTGCCTGTAAATAGGCTTGTGGATACATGTCTGTACTCAACAAATCAAGGTGAAATGATGTTTTTTTTAACAAAGTTACTTTTGCCCATCATGATTGTTGTATTCCCAGTGGCGTCCTGGGGGAACTCAACAACTTTTGAGGCAAAGGTGGTTAAGATTGTTGACGGTGACACCATAACTGCGTTGGATGCTCAAAACACAACCATCAAAATACGGATGTATGGTATAGACGCTCCTGAATCTAAACAGGCTTTTGGCCAAAAAGCAAAACAGGCCTTAACCACAGCTATAGCAACTAAAATCGTTACCGTGATAGACCATGGTACGGATATCTATGGCCGTATGTTAGGTACCATCTGGTTAGATGGATATGATATCAATGCCTCTATGGTGGACAGTGGATATGCGTGGGTTTATCGGTTCGAAGATAACGCCATTGTCCCTGGCTATATCAAATATGAATCCGCAGCACAAAAGGAGGCAAAAGGGTTATGGGCAGACACCAACCCTGTCCCACCATGGCAGTGGAGACAGGCAAACGAAAAGCCCAGAAAGGTGAAAGAGAAGAAATAACCATGATGAAAGAGCCTCATCCGTTACTTCAGTTGGTACTAAACGATTCCGGTCGTCTAACCATGCCTGTTTATTATAGAGATCAACAGTATTGCCCGACTTGCCTTACAAAGGTGTTGAAGAGTGAGGATGGAAGTTTGGCGCACCTCGGGGAAATAAATCAAAATACATGTAGACCTTCTATTTCAGTAGTTGTGACAAAAGCAATTATTGAAATGTTATGTGACGGGGAAAAAATATATGTAAATCCAATACGACACCGAGGCCGGGTGCTGGCACCCTCAGTAATTTTTTCTCCCGACACTCACACTTTCAAACCGTTTATAAATACAGACTATCAGCCTGTGGGAGCAAACTGGAAAAGTGAAAAGGGATATAAACTCGGTCTGTTTTATCTCAAAGATCGAGCCAACTCTATCAATAAAGAGGAATTTGATTTCATTGCCGTTATAGACCCTGAGGCAATGCAGAAAGAATTTATTTCGGCCTGGTCTGAGGTTGATGAAAAAAATCCATTGGAAACGCTGAAGCAGATCTTACGATCTAAAAACAACTCTTCTTTATGGGTAAAATGGCCTGGCAAAATTGAGCATGCGCAAAAAGGAAATTACAACGAAAATTACTGGTTCGATTATCAATCTGATAATCAGGAAGTGAACTGTACGGTCTCTGTTGTAGGTATCGAAGGTAACAGTTCCGGTGAGACAATTTATAGATTGCAAACTTTGCTAAAGCGTAAGCTCAATGAATATCAACTGGTTCGGTCTTTAGGGACTATTATGCTTCTTGATAATACCGGGAATATGATTCCATCAAACCATCCTTATTTTGAAGTCATCTCAAAAGCATGTATAAATGGAGTGCGTGACTTTGTTCGTCAAAACCCGTGGGTAGTCTGACGGTCAACTATAAAGCATAATATAATTAGTAATAACAAGGAACAGACATGAATGAAAACTCAGTAATCTTAATAAGTTTATTTTGGTTTTTTTTGGGATCGAGTGTTGTAGCTGGTTTTATGGATGCATCATTATATTGCTGGATTTTTGCAGCCATAAGCGCATTGTTTCTTCTTTCGGTGATACAAACACCAAAGGAGTTAACGGTATCTATTAGTCATATGACAAGCAAAACGCTGATCTCAAAGACAGATGATGGATACACATTTAGCATTTCACCTTACGGAGACGGGTACCGCTTATCAGTCTCGCCTGAAAATCGTCACAATGGTACCCAAAGCTTTGACGGCTGGTTCCCACGTTTTTTTTCCGAACCACAGTATGCCAAATCATCTTTAACTAAATTTCTCGGTGAGTCCTTAGTATGGGAAGAAGATTCAAGTAATGCTCTATGAGATTACTTATTATAAATTTTTCTATTAATCTCCATGGAGTGATATATGAATTTGGCCTATTTTTTATTTTTGTCTATAACTGTTATGCTTACGAGCTTTATTATTAAATCACTTGTCGTATTGGTAAAGTTCAAATTACTTCGTGATGAACGTCTCGAATATACCAGCAATAAAAATATTGATGAGATGTACGATTTAATGAATGCGAAGGAAGAAATCCTCATAAGGCATCATAAGCAGATGTTGGCATTGCATCTTTCACTATTAATATTCGTTCTATTTATTGCTTACATTTACTAAAAATAATTTTATTCAACATTTCAACAAAGGGTTTTCAATGGAAAGCTTCGAAACTGAACAAATGATTCAATATGCTTTCTACATAAATATCGTAATAACGACTGGTTTGGCATGGTTTTGCTTGCGGTCAGGATTGCATTACAATTTTTTCAGAAAAGCAGAGAGTGCCAGAACAAAAGGGCTGAGTAGTACCTCTACTGAACACGGTCCAGCAATAGTGAGACTAAAGAAGCTACAAGCATTAGTAGATTTTATTAGTAACTGTGCTTTTCTAATCCTTTCAATTGGCACAGCTTATATTTTGTATGTTTGGAGCCACAGTTAACTCATACGAGGTAACTTCGGCAGGTAACAACTTCTAATGCAGGACTTTAATAACTCTAAGGGATTCTACATGAAAAAAGACGATCTAATTACGCGTTGTAAATTACTTAAAGGCGAACGCGATGAGTCTATCTTTACCATATTAATTGGGATAGTAGTAAAGCTGGGGCTGGTAGGCCTGGCATTCTATCTGTTGCTTGGTTCCACGATTGATTGGTCAAGCTGGAAAACTTATGCCGCCATGTTGATCTTGGGAGCATTTCTCTAAAATCTTGAACCTTTTTTCACTCATTACAAGCCATGACCTAGTGCGTAGATCATACGATCTTTAAACCTTATGTCATTGATTTATAAGTACATATAACAAAGATTATGTTAAATACTGTATGTATGTACAGCATCAACAGTTGCCCCCCTCATATTGAGGTAATTGCTACATTCATACCACTATTCTTCTTATAGTATCGACATCCTGAATTATTGCACCCTACTGCTTTGTCTTTAGCTGTTCCGAATTAAAATTCATTGCTCAATTTGGATCACATGACGATCAGCGTATTCCTTTGCTTTATCAAAGTTAAGTTTTTAAAACATAAGATATGTAATGACAAATTCTCAATCTGATTTTCCTTTGAACGATCAAAATTTTCAGGCAGATTTGCTGAAAATCAAAAAGGTTTTCGCCGACCTTATAACGCAGGCATCAGATGGTAAGATACCCATAAGGTCTTCTCATGTACACGGCTTACACCATTTCGAGGAGCTCTACATCCGGGCAAGAGCAGGCATGTGTTCGGTCCTGGGATATCCGGTCATGGTTGTTTCAACTATCTCAGTTAAAGAGCCCGGCACAGGCATTTTTAGAGCGCTTCTTGCAGAATTGAAATGTATTGCAGATGAACAAAATTACATTTTGAAAATTGAAAATGTACTGCCTCCCCTATTCCGCAAATACCTTATTCAAGAAGGTTTTGTTTTCCCAGGTGAACCTTGGATGTGTGGTTCCGGCTATTGGTTTAAGAACCCACAAGTACTTCATGAAAATATTGAGTTATTATCTGTTTAAGTCGATCTAACAATTTCACTGGAGCTAACATGTCCCCGGAATTGGTATCAGACATTGCAAGAGTGGCGCATGAAAAGCTACTTTCAATTTTAACGGAGTGCGGCATAGAGAAGACGGCAGGCACTTGCCTTTTTGCAAGCTATCTTGTGTGTTATTTAGCAAAAACTAAAGGTCTAGATGCTGTTGTCCGTGGGGGTAACGGTGCAGATGATGGCGGTATATTTATAGAGTGTGGTGGCTTTGGCCATTATTGGTGTGAGTTGAATTTCGAAGAAGTGCAATATTATATTGACATCACTTCCGAACAGTTTGGGTTTCATCCATACATAGTGAAACTCGCCAACGATATAACAGGATGGCCTCGATATATTCCTGGTGATCAGGAAACGGTCGATAGTCATTTAGAACAATTATTACGCGACGGCTATACAGAATAGGCTGCGTATACCCTATCGCAGCCTTTCAGGCTCTTAACCCTTGTGACCTGTTAACGGAACCACTCAGGATGACGCTGCCGATCAACTTTGATAACCTGCGAATTAAATTCAACGACATCCGCTGGAGTAAGCATTAATTCATCAGGATTTACAATAAATGGTCTTAAAACCACTTCGCCACCGTCTTCTTTTGCACCGTAGATATTAATAAGAAAGTGCAGTCGTTGATTTCCTTCAGCATTGCGTTGCCATTCTCTAAAAGTCAAAGTTTGTTTAATATAGTTTGTTAAAAGAAATGCGAATTCAGATTCTTCCGTTTGTGAGATACCGATTTTGTTAGACATTTTTTTTAGTATCTTTCCGAGCATGGACACACAGGCATCTAGACTTAACGATGTTGAAATTTTGGTCGTATTAAAATCCTCCTGCGAAAGTGAAATCATCCATGTATTATCTTTATGATAGTCGGTAATATAAATAAAATGAGATGTAAAAGGCGTTGAGTGATTGAACTCTCCTAAGTTCCATCCATACTGACTCACTGTATTTGAGCTAAGTTCTTTGTCGGTAATGTTCATAATTCATACCTTTCGATAAAGTCTGTAATGATAATTAGCTATCTCAAAGGACCAGAACAACTCTTGAAATAACCACACTCGAAGAATTTATCATATTGAACACCCCTACCTAATAACCTTGCCGACTTAATAAATCACAATAGCCCTCCCCTGACATTTTAAAATGCTACTTGAATTTTTGATAGCTTATGGTTGTTTTATGTTCTTTGTGATACGCATATGTCATCTTCTCTTTCCAGTACCAATCTTGTAGATCCTGCAAGTCTAGCCCATTTTTCTCACGTATGCTTTCGTGTAATTCGCTAAGCGCGAGTTTATCATTAGGTTTATAAATGGCTAATTTTTCTTCAAATAAATCCAGCCAACGTTTCCCCATCTTACGACGCAAAACAAACACCATCGTGATAAATGTAATGAAATGCACAGCAATTAGTTCCAACTTATGCGATTGCTGACCAGATAAAATTACTATTGTAACAACAGGGATGGCCGTATATAAAGCAATCAAAGCGACCATAAGTTGGTATGGTTTTTMMMRWMYYASAAMCMRRARRGKTGGSCCAGSSNACATATGTTACATAAACGCCCACATAGGGGAGCCCGCAGAATTCGGAAAAAATCGTACGCTAAGGTTTTCCGGGCATCCGTAAGGGCCGAAACTTCCCGTCTTCCAGTCTGCGGCTCTGCCGCCAGACGTAATCGCCGGTTAGGTTGATGTGCTCCCAGCCCAGCGGCGACAGGAATTGCAGCAGCTCGCCGTCCACCGGCTTGCCGGCCTCGACCAACCCCTGGGTGGCGCGTTCCAGGTACACCGTGTTCCACAGCACGATAGCCGCCGTCACCAGGTTGAGGCCGCTGGCCCGGTAGCGCTGCTGCTCGAAGCTCCGATCCCTGATTTCCCCAAGGCGGTTGAAGAACACCGCCCTGGCCAGCGAGTTGCGCGCCTCACCTTTGTTCAGGCCGGCATGCACGCGGCGGCGCAGTTCAACACTTTGCAGCCAGTCCAGGATGAACAGCGTGCGCTCGATCCGGCACCGCCGCRYCSGGCGGSGGMYWTTCCGYYCTGRCKCGGGTAGCTGCCGAGCTTGCGCAGCATCAGCGAGGCGGTGACGGTGCCCTGCTTGATCGAGCTGGCCAGGCGCAGGATGTCGTCCCAGTGGGCACGCACGTGCTTGATGTTCAGGGTGCCGCCGATCAGCGGGCGCAACGTCGGGTAGGCTTGCACGCCCTGCGGCACGTACAGCTTGGTTTCGCCGAGGTCGCGGATGCGCGGCGCGAAGCGGAAGCCTAGCAGGTGCATCAGGGCAAAGACGTGATCGGTGAAGCCGGCCGTGTCGGTGTAGTGCTCCTCGATCCGCAGGTCGGACTCGTGGTACAGCAGGCCGTCGAGCACATAGGTGGAATCGCGGACGCCGACATTCACCACGCGGGTGCTGAACGGCGCGTACTGGTCGGAGATATGGGTATAGAACAGCCGTCCCGGCTCGCTACCGTACTTCGGGTTGACGTGCCCGGTGCTCTCGCCCCGGCCACCCGCGCGGAAGCGCTGGCCATCGGAGGATGAGGTCGTGCCGTCGCCCCAGTGGGCGGCAAAGGCGTGGCGATACTGGTGGTTGACCAGCTCGGCCAAGGCCGCCGAATAGGTTTCGTCGCGGATGTGCCAGGCTTGCAGCCAGGACAGCTTGGCGTAGGTCAGGCCGGGGCTCGACTCGGCCATCTTGGTCAGCCCGAGGTTGATCGCATCACCGAGGATTGCGGACAGCAGCAACGTCCTGTCTTTGGCCTCGGCCCCGTCCTTCAAGTGGGTGAAGTGGCGGCTGAAGCCCGTCCAGTCGTCCACGTCCATCAGCAGTTCGGTGATCTTGAKKYCMRCACTTTGCAGCCAGTCCAGGATGAACAGCGNTGCGCTCGATCCGGCACCGCCGCATCCAGCGGGGTGATTTTCAGCCCTGACTCGGTGAGGATGGCATCGGGCAGCTCGTTGTCCTTGGCCAGGCGGGTGACGGTGGCCAACTGCTCGTCCAGCAGCTGCAAACGCTCTTCCAGGTACTGGTCGCTGTTCGGGTTGATCGCCAGGGGCAGGGCCTGCTCGCGCTTGAGTGCGGCGAACTTCTCGGCCGGCAGCAGGTAGTCGTCGAAGTCGCGGAACTGCCGCGAGCCCTTGACCCAGATGTCGCCGGAGCGCAGGGCGTTCTTCAGCTCGGACAGGGCGCAGATTTCGTAGAATTTCCGGTCGAGGCCTTCCGGGGTGATCACCAGCGGCTTCCAGCGCGGCTTGATGAAGGCCGTGGGTGCATCGGCCGGCACCTTGCGCAGGTTGTCGGCGTTCATCTCACGCAGGGTCTGCACGGCTGCCAGCACGCCTTGCGCGGCCGGCCCGTGCTGTTCCCCAACTTTTCGCTCGGCGAAGAGTATGAACATGCGCCGCCGGCGACGAATCGCCAAATCTCACCGTATCTCCCGAGCGGACGATTTCGCACCGGTCTGCCCGTCGAAGGGCTTGCGATCGAACGGGGCGACCTTTTCTATGCATGTCCGCGAGCCAGCGTCTTTTATGGCACGGCGCTCGACGCCGACCTTCGGACGCGCGGCGTAAGCACGCTTGTCATGGCCGGGATAAGCACCACCGGCGTTGTTCTTTCAAGCGTCGCCTGGGCTAGTGATGCGGACTACGACGTGCGTTTGGTCCAGGACTGCTGCTACGACCCGGATCGGGATGCCCACGAAGCTCTGTTGCGTTCCGGGTTCGGCGGACGTGTACAGGTCGTGTAATTTTCGGGCCTCGCATGATCGCGGCCATAGCCGCAGGTGGATTGGTGCGAGGCAGGGCCAGTCCAAGTCAGGGTGCGGTCATCGCGGCGCCTGCAACTCTCAAAAACCCATCGCCGTAGCGGAGGTCTTGTAATCGCATGTCATTACGCACGCCCGATTTATTGTTCACAGCGATAGCACCTGCCATTTGGGGCAGCACCTACATTGTCACCACCCAATACCTGCCGAACTTCTCACCGATGACGGTCGCGATGCTGCGGGCGTTGCCGGCGGGTTTATTGCTCGTGATGATCGTCCGACAGATTCCAACGGGAATCTGGTGGATGCGCATCTTCATCCTCGGCGCACTTAATATTTCGCTATTCTGGAGCTTGTTGTTTATTTCGGTCTACCGCCTGCCGGGCGGGGTCGCGGCGACGGTAGGCGCTGTGCAGCCGCTGATGGTCGTGTTCATCTCTGCCGCTCTGCTAGGTAGCCCGATACGATTGATGGCGGTCCTGGGGGCTATTTGCGGAACTGCGGGCGTGGCGCTGTTGGTGTTGACACCAAACGCAGCGCTAGATCCTGTCGGCGTCGCAGCGGGCCTGGCGGGGGCGGTTTCCATGGCGTTCGGAACCGTGCTGACCCGCAAGTGGCAACCTCCCGTGCCTCTGCTCACCTTTACCGCCTGGCAACTGGCGGCCGGAGGACTTCTGCTCGTTCCAGTAGCTTTAGTGTTTGATCCGCCAATCCCGATGCCTACAGGAACCAATGTTCTCGGCCTGGCGTGGCTCGGCCTGATCGGAGCGGGTTTAACCTACTTCCTTTGGTTCCGGGGGATCTCGCGACTCGAACCTACAGTTGTTTCCTTACTGGGCTTTCTCAGCCCGGGGACCGCCGTGTTGCTAGGATGGTTGTTCTTGGATCAGACGCTGAGTGCGCTTCAAATCATCGGCGTCCTGCTCGTGATCGGGAGTATCTGGCTGGGCCAACGTTCCAACCGCACTCCTAGGGCGCGTATAGCTTGCCGGAAGTCGCCTTGACCCGCATGGCATAGGCCTATCGTTTCCACGATCAGCGATCGGCTCGTTGCCCTGCGCCGCTCCAAAGCCCGCGACGCAGCGCCGGCAGGCAGAGCAAGTAGAGGGCAGCGCCTGCAATCCATGCCCACCCGTTCCACGTTGTTATAGAAGCCGCATAGATCGCCGTGAAGAGGAGGGGTCCGACGATCGAGGTCAGGCTGGTGAGCGCCGCCAGTGAGCCTTGCAGCTGCCCCTGACGTTCCTCATCCACCTGCCTGGACAACATTGCTTGCAGCGCCGGCATTCCGATGCCACCCGAAGCAAGCAGGACCATGATCGGGAACGCCATCCATCCCCGTGTCGCGAAGGCAAGCAGGATGTAGCCTGTGCCGTCGGCAATCATTCCGAGCATGAGTGCCCGCCTTTCGCCGAGCCGGGCGGCTACAGGGCCGGTGATCATTGCCTGGGCGAGTGAATGCAGAATGCCAAATGCGGCAAGCGAAATGCCGATCGTGGTCGCGTCCCAGTGAAAGCGATCCTCGCCGAAAATGACCCAAAGCGCGGCCGGCACCTGTCCGACAAGTTGCATGATGAAGAAGACCGCCATCAGGGCGGCGACGACGGTCATGCCCCGGGCCCACCGGAACGAAGCGAGCGGGTTGAGAGCCTCCCGGCGTAACGGCCGGCGTTCGCCTTTGTGCGACTCCGGCAAAAGGAAACAGCCCGTCAGGAAATTGAGGCCGTTCAAGGCTGCCGCGGCGAAGAACGGAGCGTGGGGGGAGAAATCGCCCATCAGCCCACCGAGCACAGGTCCCGCGACCATCCCGAACCCGAAACAGGCGCTCATGAAGCCGAAGTGCCGCGCGCGCTCATCGCCATCAGTGATATCGGCAATATAAGCGCCGGCTACCGCCCCAGTCGCCCCGGTGATGCCGGCCACGATCCGCCCGATATAGAGAACCCAAAGGAAAGGCGCCGTCGCCATGATGGCGTAGTCGACAGCAGCGCCGGCCAGCGAGACGAGCAAGACCGGCCGCCGCCCGAAACGATCCGACAGCGCGCCCAGCACAGGTGCGCAGGCAAATTGCATCAACGCATACAGCGCCAGCAGAATGCCATAGTGGGCGGTGACGTCGTTCGAGTGAACCAGATCGCGCAGGAGGCCCGGCAGCACCGGCATAATCAGGCCGATGCCGACAGCGTCGAGCGCGACAGTGCTCAGAATTACGATCAGGGGTCTGTTGGGTTTCACGTCTGGCCTCCGGACCAGCCTCCGCTGGTCCGATTGAACGCGCGGATTCTTTATCACTGATAAGTTGGTGGACATATTATGTTTATCAGTGATAAAGTGTCAAGCATGACAAAGTTGCAGCCGAATACAGTGATCCGTGCCGCCCTGGACCTGTTGAACGAGGTCGGCGTAGACGGTCTGACGACACGCAAACTGGCGGAACGGTTGGGGGTTCAGCAGCCGGCGCTTTACTGGCACTTCAGGAACAAGCGGGCGCTGCTCGACGCACTGGCCGAAGCCATGCTGGCGGAGAATCATACGCATTCGGTGCCGAGAGCCGACGACGACTGGCGCTCATTTCTGATCGGGAATGCCCGCAGCTTCAGGCAGGCGCTGCTCGCCTACCGCGATGGCGCGCGCATCCATGCCGGCACGCGACCGGGCGCACCGCAGATGGAAACGGCCGACGCGCAGCTTCGCTTCCTCTGCGAGGCGGGTTTTTCGGCCGGGGACGCCGTCAATGCGCTGATGACAATCAGCTACTTCACTGTTGGGGCCGTGCTTGAGGAGCAGGCCGGCGACAGCGATGCCGGCGAGCGCGGCGGCACCGTTGAACAGGCTCCGCTCTCGCCGCTGTTGCGGGCCGCGATAGACGCCTTCGACGAAGCCCGTCCGGACGCAGCGTTCGAGCAGGGACTCGCGGTGATTGTCGATGGATTGGCGAAAAGGAGGCTCGTTGTCAGGAACGTTGAAGGACCGAGAAAGGGTGACGATTGATCAGGACCGCTGCCGGAGCGCAACCCACTCACTACAGCAGAGCCATGTAGACAACATCCCCTCCCCCTTTCCACCGCGTCAGACGCCCGTAGCAGCCCGCTACGGGCTTTTTCATGCCCTGCCCTAGCGTCCAAGCCTCACGGCCGCGCTCGGCCTCTCTGGCGGCCTTCTGGCGCTCCTGCTGCGGCGTCCGCTCGTGGGCCGTGGCGCGGGTCCGCGCGCCGGCCTCGTGCGCCTGGCGCTCGCGGGCGAGGTCCAGGGCGCGGAAGTCGGACAGGCCGAACGGGGCCAGTTGCAGGTAGGTGCGCAGTTCCTGGGCATGCTCGCGACGGGTCACGTCGCGCTCGCCGTACTTTGCCCAGCTCGCCGGCTCGGCCTGGACTTGCTTCGCCACCCACAGGATGACCGGCTCGGGCAGCTCGCTGTCGGTTCCCAGCGCGTAACCGGGGTAGCGCAGCAGGCAGAGCTGCACGGCGAAGCCGAGGCGGTTGGCGTCGCCGCGTCGCTGGCGGATCAGCGACAGGTCGGAGTCGTTGAAGGTGTAGTAGCGGATCAGGTCATCCTGGCTTTCCGGCAGCGCAAGCAGGGTGTCCCGCTCCGTGGCCGAGAGGATCAAGCGACGCGGCATGTGTCAGTCGTCCGTGCGGAGGTACTGGTAGAGGGTTTCCCGGCTGATGTTGAACTCGCGGGCAAGCTGCGCCTTGGGCTCGCCGGCCGTCGCTCGCTGCCGCAGGGTAGCAGCCTGCTCATCGGACAGGGCTTTCTTGCGGCCCCGGTACGCGCCACGCTGCTTGGCCAAGGCGATGCCCTCACGCTGCCGCTCGCGGATCAGGGCGCGCTCGAACTCAGCGAAGGCCCCCATCACCGACAGCATCAGGTTGGCCATCGGCGAGTCCTCGCCAGTGAACACCAGGCCCTCCTTCAGGAACTCGATGCGCACGCCGCGCTGAGTCAGCTTCTGTACCAAGCGACGCAGGTCATCGAGGTTGCGGGCCAGCCGATCCATGCTGTGCACCACCACTGTATCGCCTTCGCGGACGAAGCTCAGCAGCGCTTCGAGCTGGGGGCGCTGGGTGTCCTTGCCCGATGCCTTGTCGGTGAACACCTTGCTCACCTGGGTTTGTTCCAGCTGGCGTTCCGGGTTCTGGTCAAAGCTGCTGACCCGGACGTAGCCGATGCGGTGCCCCTGCACGATGTCTCCTTGGTTGAAGGCGGCTTAAGTGCACTTTCTGTTCCGTTGTGCCTCAAAGCCCATTTCTGTCAGGCTGAAATCTATAACCTTCGCGGGCATGTGTCAAAAAATGGGAAAGCAGACTCTATTCTGACGAAGCGGCGCGGCCCTGCCTGACATCAAGTTAGGGTATACTCAAAATTGACAATCAAAARGYATCTTAAYCCRGYTTGACGCTGGTTTCGGTCGCAGTGCTGGCCCGCGCCTGGAAGCGCTGATAGCACTCCAGCCCGCAGAAATGCTCCACGTACTCGGCCCCTTCCGGCGTGAAGGCGGCATCGAGCGGGATTTCCTTGCAGCACACGCAGCAACTGGTGCTCGGTTCATTGGCGTTCATGGTGGTGTTCCTCCATTGGTTGACGAAGCCGACGAAGGCCGCCGCCGGCATCGGCCTGGCGAACAGGAAACCCTGCACCGTGTCGCAACCCGCCTGCCGCAACCACGCAAGGCAGTCGGGTGTTTCCACACCCTCGGCTACCACCTCCATTGTCGTTTTCAGAAGACGGCTGCACTGAACGTCAGAAGCCGACTGCACTATAGCAGCGGAGGGGTTGGATCCATCAGGCAACGACGGGCTGCTGCCGGCCATCAGCGGACGCAGGGAGGACTTTCCGCAACCGGCCGTTCGATGCGGCACCGATGGCCTTCGCGCAGGGGTAGTGAATCCGCCAGGATTGACTTGCGCTGCCCTACCTCTCACTAGTGAGGGGCGGCAGCGCATCAAGCGGTGAGCGCACTCCGGCACCGCCAACTTTCAGCACATGCGTGTAAATCATCGTCGTAGAGACGTCGGAATGGCCGAGCAGATCCTGCACGGTTCGAATGTCGTAACCGCTGCGGAGCAAGGCCGTCGCGAACGAGTGGCGGAGGGTGTGCGGTGTGGCGGGCTTCGTGATGCCTGCTTGTTCTACGGCACGTTTGAAGGCGCGCTGAAAGGTCTGGTCATACATGTGATGGCGACGCACGACACCGCTCCGTGGATCGGTCGAATGCGTGTGCTGCGCAAAAACCCAGAACCACGGCCAGGAATGCCCGGCGCGCGGATACTTCCGCTCAAGGGCGTCGGGAAGCGCAACGCCGCTGCGGCCCTCGGCCTGGTCCTTCAGCCACCATGCCCGTGCACGCGACAGCTGCTCGCGCAGGCTGGGTGCCAAGCTCTCGGGTAACATCAAGGCCCGATCCTTGGAGCCCTTGCCCTCCCGCACGATGATCGTGCCGTGATCGAAATCCAGATCCTTGACCCGCAGTTGCAAACCCTCACTGATCCGCATGCCCGTTCCATACAGAAGCTGGGCGAACAAACGATGCTCGCCTTCCAGAAAACCGAGGATGCGAACCACTTCATCCGGGGTCAGCACCACCGGCAAGCGCCGCGACGGCCGAGGTCTTCCGATCTCCTGAAGCCAGGGCAGATCCGTGCACAGCACCTTGCCGTAGAAGAACAGCAAGGCCGCCAATGCCTGACGATGCGTGGAGACCGAAACCTTGCGCTCGTTCGCCAGCCAGGACAGAAATGCCTCGACTTCGCTGCTGCCCAAGGTTGCCGGGTGACGCACACCGTGGAAACGGATGAAGGCACGAACCCAGTGGACATAAGCCTGTTCGGTTCGTAAGCTGTAATGCAAGTAGCGTATGCGCTCACGCAACTGGTCCAGAACCTTGACCGAACGCAGCGGTGGTAACGGCGCAGTGGCGGTTTTCATGGCTTGTTATGACTGTTTTTTTGTACAGTCTATGCCTCGGGCATCCAAGCAGCAAGCGCGTTACGCCGTGGGTCGATGTTTGATGTTATGGAGCAGCAACGATGTTACGCAGCAGGGCAGTCGCCCTAAAACAAAGTTAACCCCTAAGGAAGTATCGTGAAACTATCACTAATGGCAGCAATTTCGAAGAATGGAGTTATCGGAAATGGCCCAGATATTCCATGGAGTGCCAAAGGGGAACAATTACTCTTCAAAGCGATTACCTATAATCAGTGGCTTTTGGTAGGCCGAAAGACTTTCGAGTCAATGGGGGCTTTACCCAACCGAAAATATGCCGTTGTAACTCGTTCAAGCTTCACTTCCAGTGATGAGAATGTATTGGTATTTCCATCTATCGATGAAGCGCTAAATCATCTGAAGACGATAACGGATCATGTGATTGTGTCTGGTGGTGGTGAAATATACAAAAGCCTGATCGATAAAGTTGATACTTTACATATTTCAACAATCGACATTGAGCCAGAAGGTGATGTCTATTTTCCAGAAATCCCCAGTAGTTTTAGGCCAGTTTTTAGCCAAGACTTCGTGTCTAACATAAATTATAGTTACCAAATCTGGCAAAAGGGTTAACAAGTGGCAGCAACTGACCGCCAAAAGTGTCACTTGTTTTGCCAAAAAGCCGGCAAAACAAGCGCCAATTTTGTCGGCAGCTGTGCCAGACGTTATACATCAAGGAGAATCCATGCCTAACCCACAGATCGATTCATTCCCACCAGAAGTGGCAGAGAGACTTCAGTACTATGTTTACCGATTAATTGATCCGAGAAACGGGGAAACCTTTTATGTAGGCACTGTTGCAAATAGTCGGTGGTGATAAACTTATCATCCCCTTTTGCTGATGGAGCTGCACATGAACCCATTCAAAGGCCGGCATTTTCAGCGTGACATCATTCTGTGGGCCGTACGCTGGTRACGCTGCCGACGACAGCAATCGTGTGTAGATCTCGGTGGGCGGGGAAGCGGTGACCATCCAAATTTCGAACCAACTATCAGAGKTSMWAAGCGTCATTGAGCGCCATCTGGAATCAACGTTGCTGGCCGTGCATTTGTACGGCTCCGCAGTGGATGGCGGCCTGAAGCCATACAGCGATATTGATTTGTTGGTTACTGTGGCCGTAAAGCTTGATGAAACGACGCGGCGAGCATTGCTCAATGACCTTATGGAGGCTTCGGCTTTCCCTGGCGAGAGCGAGACGCTCCGCGCTATAGAAGTCACCCTTGTCGTGCATGACGACATCATCCCGTGGCGTTATCCGGCTAAGCGCGAGCTGCAATTTGGAGAATGGCAGCGCAATGACATTCTTGCGGGTATCTTCGAGCCAGCCATGATCGACATTGATCTAGCTATCCTGCTTACAAAAGCAAGAGAACATAGCGTTGCCTTGGTAGGTCCGGCAGCGGAGGAATTCTTTGACCCGGTTCCTGAACAGGATCTATTCGAGGCGCTGAGGGAAACCTTGAAGCTATGGAACTCGCAGCCCGACTGGGCCGGCGACCGGTATGTATGTTCAGCCGCCTGTTACAGTCAGGCGCACTGGTACAGCCGTTTGCCGCAGAAATCACCCTCGGCGGCTACTGGCTGACGCGGTTACAGTCCCGTACGGAAACCCCGGCCATGCAGCAATTCGCCCGCTGGCTGCTGAATACGGCGGCGGCGTAAAACTCACTCACCTTCCAGGCTTTTTACCCGCAAATCATCACCTTCACTGATGCGCAGCCGTTCACTGCCGCAGTGCGGACAGCATCCGGCGTGCTGCATGATTTCGGCCTCACGGCTGCAATCCCAGCACCATGCCTGTGCCGGGATAACATCAATATGCAGTGTGCAGCCCTGCGCCACGGTATCACGGCAGGCGATATCAAAACAGAAATGCAGTGCACTCTCCTCAACATCCGCCAGTGCGCCGACTTCCAGCCAGACATCCGTTACCCGCGCAATGCCGTGCTGTTCAGCCTGTTCGCGGATAATGTCCGCCGCACCGAGGGCTTTACTAAGCTTGCCCCTTCCGCCGTTGTCATAATCGGTTATGGCATCGCATTTTATTTTCTTTCTCTGGTTCTGAAATCCATCCCTGTCGGTGTTGCTTATGCAGTCTGGTCGGGACTCGGCGTCGTCATAATTACAGCCATTGCCTGGTTGCTTCATGGGCAAAAGCTTGATGCGTGGGGCTTTGTAGGTATGGGGCTCATAATTGCTGCCTTTTTGCTCGCCCGATCCCCATCGTGGAAGTCGCTGCGGAGGCCGACGCCATGGTGACGGTGTTCGGCATTCTGAATCTCACCGAGGACTCCTTCTTCGATGAGAGCCGGCGGCTAGACCCCGCCGGCGCTGTCACCGCGGCGATCGAAATGCTGCGAGTCGGATCAGACGTCGTGGATGTCGGACCGGCCGCCAGCCATCCGGACGCGAGGCCTGTATCGCCGGCCGATGAGATCAGACGTATTGCGCCGCTCTTAGACGCCCTGTCCGATCAGATGCACCGTGTTTCAATCGACAGCTTCCAACCGGAAACCCAGCGCTATGCGCTCAAGCGCGGCGTGGGCTACCTGAACGATATCCAAGGATTTCCTGACCCTGCGCTCTATCCCGATATTGCTGAGGCGGACTGCAGGCTGGTGGTTATGCACTCAGCGCAGCGGGATGGCATCGCCACCCGCACCGGTCACCTTCGACCCGAAGACGCGCTCGACGAGATTGTGCGGTTCTTCGAGGCGCGGGTTTCCGCCTTGCGACGGAGCGGGGTCGCTGCCGACCGGCTCATCCTCGATCCGGGGATGGGATTTTTCTTGAGCCCCGCACCGGAAACATCGCTGCACGTGCTGTCGAACCTTCAAAAGCTGAAGTCGGCGTTGGGGCTTCCGCTATTGGTCTCGGTGTCGCGGAAATCCTTCTTGGGCGCCACCGTTGGCCTTCCTGTAAAGGATCTGGGTCCAGCGAGCCTTGCGGCGGAACTTCACGCGATCGGCAATGGCGCTGACTACGTCCGCACCCACGCGCCTGGAGATCTGCGAAGCGCAATCACCTTCTCGGAAACCCTCGCGAAATTTCGCAGTCGCGACGCCAGAGACCGAGGGTTAGATCATGCCTAGCATTCACCTTCCGGCCGCCCGCTAGCGGACCCTGGTCAGGTTCCGCGAAGGTGGGCGCAGACATGCTGGGCTCGTCAGGATCAAACTGCACTATGAGGCGGCGGTTCATACCGCGCCAGGGGAGCGAATGGACAGCGAGGAGCCTCCGAACGTTCGGGTCGCCTGCTCGGGTGATATCGACGAGGTTGTGCGGCTGATGCACGACGCTGCGGCGTGGATGTCCGCCAAGGGAACGCCCGCCTGGGACGTCGCGCGGATCGACCGGACATTCGCGGAGACCTTCGTCCTGAGATCCGAGCTCCTAGTCGCGAGTTGCAGCGACGGCATCGTCGGCTGTTGCACCTTGTCGGCCGAGGATCCCGAGTTCTGGCCCGACGCCCTCAAGGGGGAGGCCGCATATCTGCACAAGCTCGCGGTGCGACGGACACATGCGGGCCGGGGTGTCAGCTCCGCGCTGATCGAGGCTTGCCGCCATGCCGCGCGAACGCAGGGGTGCGCCAAGCTGCGGCTCGACTGCCACCCGAACCTGCGTGGCCTATACGAGCGGCTCGGATTCACCCACGTCGACACTTTCAATCCCGGCTGGGATCCAACCTTCATCGCAGAACGCCTAGAACTCGAAATCTAACGTCCGTTCGGGGGCACTGTTGCAAATAGTCGGTGGTGATAAACTTATCATCCCCTTTTGCTGATGGAGCTGCACATGAACCCATTCARWKKYSKKSWKYWKSWKYRYSWSRKSRKKSWSYBSSSSRYRSKYYKRYRSCTGTCTCTTATACACATCTGACGCTGCCGACGACAGCAATCGTGTGTAGATCTCGGTGGTCGCCGTATCATTAAAAAAAANNNNNNNNNNNNNNNNNNNNNNNNNNNNNNNNNNNNNNNNNNNNNNNNNNNNNNNNNNNNNNNNNNNNNNNNNNNNNNNNNNNNNNNNNNNNNNNNNNNNNNNNNNNNNNNNNNNNNNNNNNNNNNNNNNNNNNNNNNNNNNNNNNNNNNNNNNNNNNNNNNNNNNNNNNNNNNNNNNNNNNNNNNNNNNNNNNNNNNNNNNNNNNNNNNNNNNNNNNNNNNNNNNNNNNNNNNNNNNNNNNNNNNNNNNNNNNNNNNNNNNNNNNNNNNNNNNNNNNNNNNNNNNNNNNNNNNNNNNNNNNNNNNNNNNNNNNNNGTATTTAATTTTACAAATAACGCAAATTTCTTTCAGGCGTTATGGCCCGTGCCGTTCTGCTTAAGATAATCACTGATGCTCAGGCCGGACAAGCGAATTTTATCCGAAACTTCCCTGAACTGCTCTTTCCATCCATTTGTCAGATGTCTTTGTGACGCGATTTTGCAGGCGACGCTGAACGGCGTTCTCCCCAGTTTTTCGGAAAGCCAGAAAAGATGCTTACCAATATCATCATTCGGGACGCCATCGAGCGCATCCAGTAATAAAGTTTCCTCTTCAGCCACCCAGGCCTGGCGGGCATTCGGAAAGCGTGGGTCAGGTACAGGTGCCTGTTTCTCTTCCTTCGGTTTCGACGATGCCGGTACCGCGGGCTTTTTCATGCCGACGCGCGCTTTCATGGCGCCGATGGCGGCCACGGCCCGCACCAGGGTTTCACGCTCCTGGCGCGTGAGCAGGCTGTCCTCGCAAATCAGGGTGTTCAGGTTATCGATCAGGGTGTCCAGTCGGTTTTCAGTGACTTTCATGTTTTAGCTCTTGTTCCTTGTGGTGGTTGGGTACAGTCCCGGTTCTCATGCTCCAGGCCGGAGTTCGTCAGTCATTTTTTGCAGCGCGAGCCGGTCACGCCAGGATGAACGTGGCCTGCTGAAGACAATGGGCTCAGGGCCTCTCTCCTGCTTCGGCGTCGTTCCACACCATCACCGTGGCCAGATGCTCCGCCACCTCCCGTCCCGTGTAACCGGCCAGGATAGTCAGCGCCCGTGAGGCCGCTTCACGCGACAGCGGACTGAGGAACCCGAATCCATCCGTCATCAGGGGCCACTGCAGACGTTCAGTCCAGCGCTCTCCGGGTTTGCGGGCACTGTTGCAAAGTTAGCGATGAGGCAGCCTTTTGTCTTATTCAAAGGCCTTACATTTCAAAAACTCTGCTTACCAGGCGCATTTCGCCCAGGGGATCACCATAATAAAATGCTGAGGCCTGGCCTTTGCGTAGTGCACGCATCACCTCAATACCTTTGATGGTGGCGTAAGCCGTCTTCATGGATTTAAATCCCAGCGTGGCGCCGATTATCCGTTTCAGTTTGCCATGATCGCATTCAATCACGTTGTTCCGGTACTTAATCTGTCGGTGTTCAACGTCAGACGGGCACCGGCCTTCGCGTTTGAGCAGAGCAAGCGCGCGACCATAGGCGGGCGCTTTATCCGTGTTGATGAATCGCGGGATCTGCCACTTCTTCACGTTGTTGAGGATTTTACCCAGAAACCGGTATGCAGCTTTGCTGTTACGACGGGAGGAGAGATAAAAATCGACAGTGCGGCCCCGGCTGTCGACGGCCCGGTACAGATACGCCCAGCGGCCATTGACCTTCACGTAGGTTTCATCCATGTGCCACGGGCAAAGATCGGAAGGGTTACGCCAGTACCAGCGCAGCCGTTTTTCCATTTCAGGCGCATAACGCTGAACCCAGCGGTAAATCGTGGAGTGATCGACATTCACTCCGCGTTCAGCCAGCATCTCCTGCAGCTCACGGTAACTGATGCCGTATTTGCAGTACCAGCGTACGGCCCACAGAATGATGTCACGCTGAAAATGCCGGCCTTTGAATGGGTTCATGTGCAGCTCCATCAGCAAAAGGGGATGATAAGTTTATCACCACCGACTATTTGCAACAGTGCCACGCAAAGACGTAATGAGCAGTGTATCCCCTGCCACAATACCCTCTTCAGGGATGCTGTCAGTGGACGTCCAGTACTGACCCGCCAGCAAAGAATGAAATCGCTCTAAACGGTCAATGCTATTTTTGCTGACCAGGTCACCCATATACTTTTCCTTCCAGATTCGTGTGTTAGGTGAATCATACCAGATTGCCCTTGCCGTCTAATAACGCAGAAAACTGTGAATCCAAAATTCCTTAAATTCAAACCTGTCCAATATAAAAGATGGCTCTTTTTCTTATCCAGTGTTAAGCGATAATGCTCAATTTTATTTCATTATTGTCAGAATCAAAATAATCTGAAAATAAAAAAGGCTTCAGAATTGAAGCCTCTATATTATACAACGTGAATGTATTTTATTTATCTTTCACCGGGTTCATTTCCCAGTATCTTTCACGTACGTTTTCTTGGCAATGGTCCGCTCGCTCCGGCGTGTCCCTTTTACGAGTAGCAAATGCTTCAATTACGGCATTCAAGTCTTTTTCTTTGATTTTAGATCCAACAGGCAAGTTTTCTTCAAACTCAGTCCTTACCAGTTCTTTCGTTTTTTTATAATCGGTTTCACTTTGGATTTCAGGTTTTAAACAAATATCGGCAACCATCACATCTGATTTGCCCGGGATCGGTTTTTTCCCGTTTTCAGATGCAAGGACCGCAGAGGAGGTAAAGGCGACAGACAGAGTTGCACATAACAGAAGGTATTTTAATTTCATGACTCACTCCATGATTATCAATGATGGTTGCTCAGACACATCATTTATACCATGCCTGTCACCGAATACGAGATCCCCATATTTTGGCTTTAAATATTATCCAATAGGGTTTCATACACCTGGCTTCTGAAAGCAAGGTTCAAGGAGCTTCAGGGGGAAATCAGATTGTTGTCGACCCAGTACTTGTGCAAACCTACCACCCAATTCCTGGAAATGGACGAAAGTTCATGCGCCAGTTCACGACAGCATTCAGGCGTAAAAATACGTATGGGTCCTGAAGTACCGATATCAACAGACATGATAAACTCCAGAATGTTGCCATGGCATAGGTTGTTTCTCAGCCTGACAATTTCTGCTTCAGGTGTTCTCCCGGCTGCTACCTTAACCAACATATCCTGCTCGGCTGGAAATGAAAGTAATTCTACCGGCACCCCTTCCTGCTTGGCCTTTCTCAGTAAGGCATTACTCATTACGGAGATACCCTCCAAGTCCACCAGCTCAGGAGCTGCATGCTGATCGTTAACTGTTGGTTTCAGCATCAGCGACTTCAACGTAACCATGAGTGATGTTTCAATCCCGTTCAGGAAGCTCGTACAGGCCGGTATCCATAGTTCGTGATGCAACGCCTCGGTTGCTTGTTTAAAGAACCAGTCAATCACGGGGACAGTGTGATAATCATAATAGTGATTTATCTCGCTGAATCTTGACATATAAGCATCGTACTCAGCCTGGTCTTCAGGAGATAAAAAATTTGGTGGGAGGGGCATCAGAATCCTTTCATCCTAGCTTGTATACCTTCTTCGTAGGCCAGCTCGCCATTATCGGTAAAAGATGGTTTTTGGTGTTTGTGACAAAGCTTAATTTTTCGTCAGGCTCGATAGCGTTACCGGAGAGATTTGATCTTTTCTCTGTAACTCGCAATACTGTTTATACATACAGTATGAGAATTCGAGTGTAGCTATGTCTGTTATCCTTGAGCACATTAGCAACAAGCCTTACGAAATGGCACCTTTTTTCAGTGATTTACTGAGCTGTGGAGTGATGAGTCCGTGCGCCGGGCATGAAGATAATGAATTAAATTTGCATGAATATGTAGTCCGTAACCGCCCCTCAACCTTCTTTGTCAGGGCGGCGGGCCTCAGTATGATCAATGCCGGTATCAATGATGGCGCTATTCTGGTTGTGGATCGGTCTTTAACGGCACGACACGGCTCTATCGTCGTTGCGCTGGTGGATGGAGAGTTCACGGTAAAGATCTTACACACGTATCCTGAGCTGCTTTTGATGCCTTCTAATCCAGCCTATAAGCCGATACGTGTAAATCCCGAATCCCTTGAGATATGGGGCGTCGTCACCTTTGCACTGAATCAGTTTAGCCATGTACATGCACGTTGATATTAACGGGGCCTATGCGGCATTTGAGTGTGCGATGGATCCCAAGCTGGCAAAAAAGCCGCTCATCATAGCCAGCAATAACGATTCGTCCGTCATTGCAATGAATAAACTGGCTAAAAGCGTTGGTATTAAGCGTGGGACCCCAATTTTTAAGTGCAGGGATTTGATTCAGCAACACCAGATCGAAGTCCGGAGCTCTAACTTTACTTTGTATGAAGACTACTCAAATCGCTTCCATGAAACGCTGGAAAGCTTCGCGCCTCAATCGAGTCGATATAGCATAGATGAAAATTTCATGTTATTGAAAAACATGAACAAGATAATAGATTATGAAGATTACGGCCGGTTGATCAGAAGTACACTTCTTCATAATCTGTCCCTTACCTGTGGTGTGGGGTGTTCAAGCACCAAAACCCTGGCTAAATTATGCACCTATGCGAGCAAACGATGGGCAGCTACAGGCGGGGTTGTAGTTTTGACTGATCAGGCCAGGATCAGGAAGCTCCTGGGCCTTATCAGTACCAGAGAAATATGGGGTATTGGTCAAAAGATCAGTGAACGCCTGTCGGCTTTCGGGATCATCACTGCCGGTGATTTTTATAATAGCGACGTTCGCTTTTTACGTAAAAGCTTTGGCGTTGAAATCGAGCGTACCTGGCGGGAACTGCATGGCGAACCATGTTTCCGGCTGCATGAATCCCCTCCTGTCCGGCAACAGATTATCGTTTCCAGAAGTTTTGGTCAGCGCCTTAATGAGATAGGCAAGCTACATGAGGCAGTTTCATTTTTTACCGCCCGGGCGGCAGAGCAGCTGCGCAAGGATGGCTCGTGGACCCGTCAAATCACAGTCTTCATTCAGAGCAGCAATTATGCGCAAGGTGAAAACCGCTACAGCAATTGTGGTATCGAGCCGCTTACCGCTACACAGGACACCCGCGATCTGGTTGATGCAGCCATGACCATCCTGAACCGCATTTACAAACCCGGGATAGCGTATGCGAAAGCTGGGGTAATGCTCTCCGCTATGACTGACGGCACAGAGCAACTCAGCCTGTTTGATGAGCGCCCGGCCAGGCCTGGCAGTCAGGCACTGATGAAAGTTATGGACCGGTTCAATAAAGAAAAGCGCGGAGCTCTGTTTTTGCTGGGGGAAGGCATTCAACAGGATTTTCGTATGAAACAGGCCATGCTATCACCGAGATATACGACCCGCTGGGATGAATTACTCGTTGTAAAAGCGTAGCGGCCATGACCGGCATGGCCGTACTCATCAAAAGTGAAAGTAACTTTAGGCCCCGCGAGCTTTTTCGATTGCGCCCTGCAAAGTTGCTGCGTCCATAGCCCCGGGGATAAATGTGGTAGTCGCCGCATTCGGCTTTTTCATATTCATAATGATGAAGCCGGGTGTGCCGGTGATCCCAAGCGCTTCGCCCAGCTGCATGTTGCCGGAGATCACGTTTTCATATCGGTTTTTTTCCCTGTCAGAAAACGTGCTGTTAAACCCTGACTTATCCACCACAGTATTAAAGTCGCTGAGTTCGAATTTGCGTTGAGAGGTCATGAAGGTATGAGCCACAGCCATCAGGTTGTTGTGGTATTTACGATAGGCTTCAGCACCGAAATTCTGATAGACGTGCAGACCCGTAGCGGCCCCCATGGCAGATACAGGTTTTGAACCGGCAAAAATCGGGAATTCTTTAAAGAAGAATTTTACATCTTTGCTCTGATTCATTACCGATTCAACAACAGGTGTAACCCGCATGCAGTAAATACACTGATAGTCGAAGAACTCGATTACCGCGACGTCGGCGTCATCCGGGCCGATGTTTGGCGTCTCCTTGGTATCCAGCAGAGCTGGCGCATATGGAATTATTCGTTCCACTGAGGCACTTACGTTCTGATTTTCCAGCGCCTTACCTGCTTCCACTAAATAATGGGGATTTTTTACCAGGTAAGTAGCGGCAATTTTGCCAATTTCTTCCTCACTGAGCACCTTCGGTTTAAAATAAGTTGCCGCGATTAACGCCGAGGCAGCGGTAGCAATTACCGCAGAAATTAAAATCGTGGCCATCGGTTTTAAATAAAATTCTTTAGACATAGCTACCTTTATGCTTTTCAGCCTGTTAGTTATTAACCTGCGATGGATTATACTGGCCCGGTAAATCGGAATTATTCGTGAAACAATGCTTTTTGGAGATTAAAGGATGATTAGGCAGGGCTTTATACTCACAACCGCAATGCTTTTGAGTGGTTGTGGATATCATTTCGCAAACCAGGTAGATGCGTACGATCTAATGCCTCGTCCTGTTACAAATAAAAGGTTTCAGATAGTCCCTCCGGACGAAAGTATTCAGTCCAGAATGTTTTCAGGCCGTTTTGCTGATGGATTAGCAAAAAAAGGAGTCATTATTTCCACTCACCAGCCAGATTATGTGCTCAGGTTCCGAATGAGCAGCTCACAGGAGAACATGCAGTATAGCGAGCAGCTTCTTACTGGGGTGACAGGCTACGTTGTAGATAAAAAGACAACGAGAACTGACAAGCATGGCGAATCGCATACTGACTATGACTACAGGCCGGTCGATGGGGTAATAGGCACTGAGACGATGTCGCAGATGCACTATATGCGACAGCTGGATGTCGAGGTATACCCGTCAGCGAAAGGAGCAAAGCAGGTTCTGAAAGTGAGTATGCAAAGCAATGCACCTGTGCCGTCAGACAGCATTGCTTATTCAGCAATGATCGACGCCTTTACTGATAAATTTGATGCGCCGCTGCGTTCCGGAAATTATGTTGCAGTGATCCCCTGGAACTGAAAGCAGACGGCGGGAAGAGAATGTTCAAAAGTGACTTTTGGACACGCACATAAACGTGGCTATCGCCCTCCCCCATTAAAATCATAAAGTCGGTAAAGATCGCCCATCGTGATGGAATTGGGCTTATTAATGATTAGATACTGTAACTGTTCTTTATGTTGAGTACTGGCGGCTGCATTCATAAGCACTTCCAGGTAGAACTTGTAGCCTATGCTTCGCTCTGAATACATATACTGGAACTGCATCAGTAAAATGCCTGACATAACATACAACAGCAGCAGACTGAGTAACACAGTGCTATCAGGCTGTTCCAGTGCCATACTGACATACCCTGAACCCAGAATGCACAGAAGCCAACCCGTCATTAGAGCAGGCACCCTACGACTCAGACGTTCATAACAACGTTTTATTACGGGATCCCGGAGATACTTTTTGTCAGGTATCCCCGTTGCCCTGATGACGAAGTTACTGAGTATCGACATCTTTTTTCCTTCTGGACGCTCTCAGTCAATAAATCAGGCCAGGCGCTCATTGAAAGCTACCACGAGCTGCGAATCGGGATTTTTTACCAGTTCGGGCCGGATAACTTTTAGTTGCCTCGTTGGGGCGAGCTCATCTGTAGGCCTGATGGTGGTATTACCCGGCCCCTTGCGGGTACTGTCGGTGTTTACCTTGAGCTTTTTATTTCCCAGGTAGCTTTCCATCTTTTTAGAGATGGTGTCACCTGTGGTCGCAACACCAGAGAGTTCCTTTAGTTGTTCACCTTGATCCATTTGTACCGATGACATCAGAAATACGATTCCTGGATCGTTTTCCGTTCCACAGGCTCCGTACTGACATTGTGCAGCGAAAACGGGCTGTACACCTACAGCAACCAGCATTAACGTACTCAGTAAAGTAGATTTCATACACACCTCTTACAGTCGGAAAAGTTACTTTTGCGCAGCGCCCATTTGGGTCACCAGGTTTTCCGGGCTCAGCCACCCCGTAAATAACTGCGGTTTGCCGCTTAGTGTCACCATGGTAGGAGTACCTTGCAGCGGGATTGTTGAGGCCACCTGGAAATGCGATTTGATAATGTTTAAGCAAGCCTCATCAGGACGTCCTTCCGGGATAGTTGAAACCGGATTCATCGCTGCATCCAGAGCTTCGTTTGGCTTTGCTGAACACCAGATTTTGGCCATGTTCCCGGCTACTACCGAGTTCAGTCCTGCACGTGGGAATGCAAGAAACTTAATCGAAATACCGGCATCAAGATAAGACTTCAGATCATGATGCAGTTTTTGGCAGTATCCACAGGTTATATCGGTAAAGATAGCAAGCCGGTATTTTTCGTTTGGTGATTTGTAGTCGATGGATTTTGTTTTGGATGCGAATTCCCGGACGCCCATTAAAATGGCCTGCTCAGTGGTGTTTACCACATCTTTACCTTTCACGTGGAATAAGCTTCCGGTAAAAATGTAATCTCCGTCTTTGCTCACGTAACTTACCCCCTCCCTGGAAATCACCGTAAAAATATCTTTTACTGGCGAGGGTTCGACGTGCTCGATTGAAAGCCCAATGGCTTTGAGCTTATCCCGGGCTGCATCTGGCAGTACCATTGTATTAACCGGCTCGGCATTCATCGTGAAGGCGGTACTTAATGAAAGAAGTAATACCGATGCCTTAATAATTTTTTTCATTTATGCTCCTTGAATCGAGCACTAATATTATCACGCCCAAAAATTCCAGAATTTTGCTTAAACGCTTAAATCAACGGGTAAAGCCGAAAGAAAGTCGATAGATATATGGGAGAATAGATAAAACGTAGATTCAGTGGAGAAATCGTTGTGTTTACACCACCAGCAGATGATGTGAAACCTATTCCCGTTCCTGATGAGATTTACACTCAGTGCATTACGGATGCCGCCCGCTTCTTCGGAATTGATGCCGAACTGGTTTTTACGTTGTTTGACAATGAAGGCGGTAAGGTTGGTACTTTCAGCAGGAATACTAACGGCACTTATGATATTGGCCCGATGCAGATCAACTCATCCAATCTGCCTGAAATAAAAAAGCATTTCCCGACTGTAACGTGGCGGGTTCTGGCTTACGATGCTTGCGCTAGTTTCTGGGTTGGAACATGGTGGCTCTACAGAAAAATTGTTGATCGCAAGGGCAATGTGTTTGAAGGGATTGCAGATTACAACAGCAAAACCCCAAAGGTACGTGCAAAGTACATATTTAACTTCATGGTAAAGTACAATCGCCGGATCCAGCAGCGTAACGGGATGGGTGAGCTTTATCAATGGACCCAACAACCTCCTCGATACAATGGCCATATAGCTAAAAATGTCCCGGAGCAAAACCCGACTCCTGTTGTTAAATAAATTCAACCTGATATTACAGAAGATCATCGAGTAGCTTGGGTACCCCCCCGCAAAAAATTCGCATAGACTCAGGGGTAATAAATTGTCTTTTTCTGCAAGAAATATATTTAAGATTCTCTCTTCTTTCTTGATGCAGAAAAGCCCTCTTCATGAAGAAGTATGTGTTCCTGAAGAAACAACAGCTGGTTTATGGGGCCCTCTCCCTGATTCGCATGTCGTGCTTTTCTTAGATTTCGATGGGGTTTGTCACAGGTGCAAAAATGAAACCTTTGAGCGAATGCCATTGGTGGAAAAATTACTGGATAAATGCCCTTCCATGGTGATTGTCATCTCCAGTTCGTGGCGTGAATGTGCCAGTATAACTTACCTGAAATCTCTTTTCCGGCTACCTTATAGAGACAAAGTCATAGGTGCTACCGATTCGGTATATTTAAAACCTAATCAGTCAGGTGTGCGGGCTGCTGAGTGTGAGGACTTTGTATTTTCACATCGAGTTAAAGCATTTATCTGCCTTGATGACGACGAATCATTATTCCCGGTCGGTTATCCACATTTGCAAAAAACCAATTATTACACCGGCCTCACCGAATCTGATCTTGCAGCTCTTAACACCAGGTATCATCTGCTTATGAAACGTTGGGCTTCCTGAATTAAAGTAACTTTTACGGAGAGCATGCCCGCATTATCAGTTCTATGCTTCTCCATTTCTGCCCCGGGTCAAAGCATTGCACAGTTGGAAGAAAACATGCCGGTCTCTTAAGCTTGCTGCTCAGTTTGGTTCCGGTGCTGAAAAACCTGCCAACGGTGCTTTAGGAATTCAGTATTGATGGGTTTACGCAGCGGCTTAATAAACTCTCCTTGATATGCCGCTAAATCATGATCTACCGCCAAAGCTTCAGCGAGAATGTTAACCTCCAACGTCACCGGATGAATGGCAATCATGTTTGCGTCGAAAAGATCGTGTATATCATGGCGTAAGAGCAACCCATTTGTATAATGGTCTACTCCTCCGTTACGATGCTCCATCAGATGAGCAGCCTCAGTGCGCTGGCGCAGTCTAGAGCCTGTAATCACACATTGGTCATAACAGTTGTTGCGGACGGCTTCTGCAAATGAGGCCTGATCTGGTCGTGTCTCGACAGTTGTCTTACTACCCTTACGCTTACCCGGTACAGTAGTTTCATCAGGAATATTCGGCTGAAGCTCCTTTTCTTCTATACCATCAGTCTTCATAGCGACCATAATCGCGGCCGGTGGAGATTTAGGCTGATCTTCCTGCGATCTTTCGCGGCCACCAACTGGATACCCTAGAAAACCCTCAATGATCTCTAGTGGAGGTAATGTAGCGTTTGAACGTGCATAAATAGCGAACTCTGCGGCACGTCCGCCGGGAATATATCTACGTACCAGTATTGGAAGAGAGGCTTCTTCATCTGGTTCCTCTTTTTCCGACAGGATTATTCGTTCGGTGAGACGGGCTGAATTTTTTTTCATTTCACTCAACAGTCTATTGCGTTCTTTTACCTTTCGGTCATTATCCTCCAACATCTTACGATGACTAACCTTAGCCAGATGGTCTTCCAGTTCCTGTATATATTCGGGATCGATAGTGTCAATTAGACCGAACGCCATCAACCGCTCCCCCCTTGTTTTACAAGATTCTAGCCGAACGCGAATGTACTCCTTACGCTTGGCCATCAAATGTTCTTTTTGTTTTTTTTCTCGAATTACACGGAGCTGAGTATTGTAATTAGAATAAACGGTTTCGCTATTCTGCTCTGTCTCTAGAGCAAATTTTTGTAGGTGTTCACGTAGTTTTTTACGGGTATTTTTGGGGGCATGCATTACGGTACGCTCAATGTATGAGCCTGTGCAGCGTAAAGAAAGTACAGTTTCAGCATGGGAATAACCAGCATTGAGACGATAGCGGGCAATTTTAAGCAAATTATTAAAGTGTGCACCATTACATATACCTAGTTCTTCCAAGACACGACGTTCTCTATCATTAATAGATGGATGGTTAATATCTTTTACTTTGTTTGCCATGTCCTGTGTCTCAGTGCCTATTCAGCCGGAACATCTACTACATAAAGAACGAGATTGTACAGAAATCAGCTAAGTTTATGAATAAAAAAGGCCGCAAATTTATACTTTGCGGCCTTCACTGTTTAACACCATATTTTAGTAAATACGTTTAATTTTCATTAGGTTATATTTGAAACTCACCTACCTTTTATTTTCATTAAGCCACTGATCCGCTTTATCGACACGTGACTGGTAAGGCTCATTTGTGTTGCTCAGCTCTGACTTCATGTACTGAATGAATTCATCTGCTTTCTGAGGCCCAAAGCGTGGGTCATCCGTCAATTGCTGCCGGATAGCCCTTTCAGAGTTCTGCGCTGCATTCGCATAAGTCGAAACGCCGTCGCTGCTAATACTCTGATACCGGTCACTTACAGCTGCGACGCCATCAGACATCTGCATGTGATTAAGGACTTTACCCTGGAGAGAATCAGGCATATTTGCAGGGTTAGAGGCATCATTTGCTATCGATGTCTGGGTTTGAAGGATGCCCGCTCCCGTAAGCATCTCATTTACCGGTTTCGCCCCAACGCTGGTTAGCGTATCCGAAACAAATTGCTGGCCCCCGAGTAGCGCACCAGAAATCGCGCCCCGCTCAGTGTTGGCCTCTATCTTTTCCCCAACCAAGCGATCTGTGACGGTCTGAGTGCGGTTACCAACGAGACCACCGCCCGACCCACCCTCTCCTAGGTTTGCCCGTACGACTGACTCAAGTGAACCATCAGCTCTGTTATGAGTGTTGAAACTGCTATGGATGCTCTGAACGTCATTCATACTCCAGTTAACGTTATAGTTACCCAGTTCATTAAGGATCTTCTGGGTATCCGCTTTGAGCTGCTCTCTTTCGGCACCGGTAGCCATGGTGCTGGCACCATAGGTAAAGACAGCTTGCTGTGCCAATTCAGCTCGCTTATCGTCCCGGCTTAAGTTCGGGTTGTTGGCAACACGACTAAAGTAGTTATCAGTGTTATTAGATAAGCCACGAACTTGACCGCTCTGATACATACTGTTCAAAGCAGTGGCTCGTTGATCCATTCCATCACCAACCACCCGACCTCCGGTAGCCTTTTCCAGATCGTTAAATGTGCCTTCTGCATTTCTGACATCCTGACCTGAATTGACGACTTTCTCTACACCCTGATTATTCAGTACAGGGCCATTCGTTTTGAGAGAATTGAGCACATTCCTTTCTTCATCAGAATAAGTGCGGCCCACGTTGTTGTTATGTATTCCCTGAATATCGCCTTTGCCCGCGTTATCAAGGTTATACGGAGTAAAGCCAGCTTCACTTTTTCCAGGGACACGCTGAGTCGCGTCCTGAGCGTTGGAGGAAAGACCGAGTTTAGCCTGCGAATCAACACTTCCACCCAGTTCCCCTACGCGTGACGCACTCATCACGCCAGACGTATTTACGCTGTCAGGAGTTCTATCCTGTGCCTGAGTGATAGTATTAATTCCTGACCCTTCGCCTGAAATTCTGTCGAGCTGATTGGTGATAGGTAGCAGCTGCTGTGCATTACCACCGAAGTCGGAAACCAGACTTTTAAGCAGGCTGGAGGTTTCACGGAGATCCTGTTTATTACTTTCGGCCGTCTCTCCCCGGGCGGTATCAATCGCAATTTTTTGCTCACTGAAATCTCGTGTTGCAGCCACAAGCGCGTCAGTACGTTGAAGCTGCGAACCAAGCTGATTACTGGCCTTGAAGGTATCGTTATAGGAGTTGAATTTCTCCATAAACGCATTCTCATCCAGCCCATTCTTACGAGCAAAATTCCTTACATCATCATCACTGAAGTTTTTGTTGCGAATAGAATCGGAGAACCTGTCCAGGTTAATGCTTTGTTTAGAATCAAGGCTCATTCCACTATTGGAGCTGGCGTTAGTCGATACCGATGTAGAAATGTTTTGCGCCATCGTCTGTGTCGCCTGGTTCATTTTCGACGATGCTTCTTTAAACGCATTAGTATTGGATATCTGATCGCTGCTTACCTGAGACGCCGCTTTACTGAACTGGTCAGTCAAAGCAGAATCCTGGCTAAGCTGATTCGTGATTGCTTTTGAAAGGTCATTTGAAAGCGAGTCACTGCCTGTATTGGTCTTAGATGCGCCGCTACTCAATTGCCCTGCTACAGCTGCTTTCAGCCCGGCTCCGTTGCCAGTTCCAGCACCTCCATTAAGCCCAGCGTTTAGAATAACATTTGAAGCAATGCTGGCCATCTGAGACGCACTCACCCCATGTTTCGTTGCAATACCTTCTGCTACAGAGGCACCAATCTTATCCGAGATCTGCTTCATTGTTTGCAGGTTGGTTGAGAACTGCTGGCTCGACTGTCCTGACCTTCCAATTTCACTCATCTGACTGTAACCAGCCTGGAATGAATTACTTGCCGCACTCATAACTGATGAGGTTACAGCTGATCCTTGCCCCTGGCTGTTAGCGATACTTGAACCAGCATTCCACATTCCAAGACGGAAATTACTTGAATCAACTGCGCCGCCATCGCTGTATCCCTGACCGGTACTGGTCAAGGCGGTTCGTGTCACGTCACCAAATGAAGATTTACCGCTGTTAGGGCCATCCCATACTTTGGGCGTTACATGACCAGTATCCACCGGCGCATCGGGGGTCACTCCCTTAACCGCATTCATCATCGGGTGAATCGACTGTGTCATCAGGAATAATGTGAGTACCGGAATCAGAGCATAAAGCGCGGAAGCAACAGACAGGTATGAACTGTATGTTTCCGCAAGCCCTGGGAGCCCCATCCACGTGACGGCATTATTCTGGCTGTTGAGGGTGCTCCAGGTATCCAGATCGGCCGTCGCGACTTTCTTCACATACGCGTTGACCATTACTGCCGTAAGCGGCCACATATTCACGAAGAGAATAAGTTGCAAATATTTCGCCGCAGCGGCAACACCATTACCACCTAACGCCAGCAGCATAAGCAAAGCAAATGGAGCAACCATGTAAGCAAACATCTCAAGGAATGCGATTGCTGCTCCAGACAGTTGTAACCACAACTGGCCCTGTGAAGCCATTGTGTTGGTTCGCTTCAGAGAAGCCTCAAACAACTGCATATCGGAAGCCAGACCGAGTGGGGTCTTATATTTGCTTGCGCCATTTCTGAGCTCATTCATTATGAACAGGTTCAGGGTGGCGTCATACGAACCAATAGCCTTACCGTACATACCATTTGCTGACGCCATAACATCAGTAAAACTTGCGCCGGTAGGTGCACCATTTGCTTCGTCTGGAGTAAGGATGCCGTTTGTCTGTCCTATAAGGGAAATAGTCTGGCGAGCTTCAGCTGTACTGGTAACCTGTTTCACAGTTGACCAGACCTCATCACACGTACCAGATTTTGAACCGTTAGCGCCAACAATACTGGCAGAGGCATTCTTCAGTGCGCCTTTCATCGCCTGATTAATCCGGTCCATGCTATCTGCCAGATTAGCTGAGAAAATATCGTTAAAAATAGTTTCTTTACCGGCAATATTTGCGCTTGAGTTTTGGGTAGCCTTCAGGCAGTTGTATGCAAGAGACTGAACGGTAGCACATACGTTCATTGGCCCTAGCCCGCTGGCCGGTTCAGGAAATGCAGAACAGTAGCCCTGGCTATCGCCGCCCCATTGCAAAAACTTCACGAATCGGATCATCGGACCGAGGGTGATGTCATCGTCCAGAGTTGTTGCAGACAGGTCCACCGGAGAAAGCGGATCAAACGCAGTTTTATAATCCTTCAGCAAACCCTGGCTTAAGTTAGTGGTGACGGTGGCCATCGCAGCAATAAAAATTGGAATTCCGTCGACGTTTCTGACCTCTCCCGACTTTACAGATTCAATAGTTACATCCACTCGAACCATTGCCATCATGAAAAGGATCAACCCCAAAAACCAGGAGAAAAACGGTAATTCATTTTTGGTCGGAGCCTGAAGCCATAGCCACGTTTTATAGAATAGGCTCACACCTGCTACAACGGCGGCCGTGGTCAGGAACTCTTTTACACCAGTATATTGAGAAAAGATTAGGGCAATACCGGTAAAAGCCGACCAGACAAAATCAATATCACCCAGGGTATATATGTTGTAATCCATGTCAGACCTCAGTTACGTGTGCCACGAATACTTTCAGTGAAAGCCTTCCGTTGCAGGCGACGGTTATCCCAGGTTGAAATGACGTCCGAGCTGGTACCGACCTGGCTGTGCGATAGCTCATAGGCGGCTTTAACCTGTTTTGAGAGATTGTCTGTTAATCGGTTGAGATCATCCCTTTTACCCGACAGCGACTCACTCGGTATGCTCATGGTTGAAATTTTGGCCTCAACCTGGCGCAACATGTTGATTACGAGGCTCGTCGCAGCAATAGTGCTTATGTCCTGAATGTATGCGTACCCTTCCGGTGCTTCGAATGTTTGCAAAGAGTCGATAATGGTCGGGATGCCGATATAGGAGATAATGCGTAATTCATCATCTGAAACACGAACGTCGTTGATGATTTTTTTCTGTACGTTTAAAAGAAGATCAGAAATGGTATCCTTCAATCCCTTAAAACCACCGTCATTAACTTCTGACATGACAAGGCACTGAGCCTTTCGTGGGGATGATGGATCTGGTGCCGGAGAACACTTGAGCATTTTAATTGATCCGCCAGCTGGTGGCCCCATGATGTAATCCGTGACAGTCATGGCAGACGGGCGGACTTCCATTCCCGCTTTTTCGCCTTTGCTATCCCAGTTGATAATGACAGTACCCACGAGAGACATAAGTTGTTCTGCCAATTTATAACCGGATAACTCCGTTACCCCTCCGATGTTCATTGTTCCCTTATCAATATCCATGAACGACATATAGAAGAGGTTACCACTGAATTTTTCAGCGAACTCTTCGGGATCCTTTGCTTTAACCTGAGAAGTGACAGCTTCAGGTGACTTTGTCATCGATGAGCCAAAATCAGGAATGAGACCATTAATCGATCCCAGAATTGAGGCTGGTCCAGAGCTAACTGAGTTAGCGAACTGGCTTGGCGTACCCACGTTTTCAGAAAGGAAAGAGTAAGTTGCATTGCATGAATCTTTCGCAAATTTATTTAGCGCTTGCAGTTTGTTTTGGATGTCATTAATCGTTGCAGCACAGTCAGCACAAATAGCTGAAACAGCAACGTTAAAAGCATAGATAGCCGCACCCTGGGCAATACCACGGGCCACCTGCACAAGCTGGTCCCCGTTGATCATGCTGAAGGACCCAAGAAAAACGTCAATACCATTACAACCGACAGAAGCTTTTGGAAACGACATGGAAACAAGGTTGGTATTAACGTTTGTTGTTCGGTAAGACATTGACCCGCCAACTATGCCTGTACGGGTTGCTGTGGAAAAGGTGGCCGGGCTGGTAGACGTCATCATGCCATTGAAAATGTTACGCATTGCGTTGTCTGCATTTGCAGTCGGGGCTAAAATTGCAGCACAAACAGAAAGAGACAAAAGTAACTTTTTGAAGTTGAAAACGGCATTACTGCGCATAAGTGCCTCCAAAACTGCCGCCAGCATTGAGATAATTGACCGGATCGGCCGTAGGCATGTCATAGCCTTCGAGTTTTTGGTCCATTATTTTTTGAAGTAAGAATGGGTCTGATTCCATTTCGGATTTATTAACGGTAATAACGCCATCATCACCGATGGTATATTGCCTTTTAATATCTAGAGTTGACTGAAACGAAGCGTCATCGATCAGATTCATGCCCTTCGCGGCAAGTATAATAGTGTTCTTTAATTCATCAGCGGAGATCATGCCTTCACTAATGCGCTGAGCTGATGTCCCATCCTTTGAAACCAGGAAAATTGTAGGTACCTCTCGAATTTTAAATTGATCAATAATTTGTGCATTGGGGATGTTAAAATCCTGAAAAAGGCCATTATGCAATGGCCTTCCATCCATACTGATTGGAAGAATATCTACCGAATAATAGTTCTGCATAAATTGAAGTATTTGGCTCTCTTCGTGGCAAAACTGGCAAGTACTCTGGAAAAAGAAAAATAAACCTGACTTAGTAAAGATATCTTTCATTACCGTTTGCTGATTTTTTTCAACAACAGTGCGGTGAGCATCCAGTGCCACCTTTTCCACTGGTTGCCTGCGTTTTTCAGACATCATCGGGTTTTTAAGAAAATAATCTTTTGATTTGTCAGAAAAACGCGTACTGATATCCAGCATTAACCTTTGCGCCGTGTAATAACGTGATAGATTTTCTGCGGTAGGGTTATCCATTGCCTGCGTTAACAGTCGAGGCATATTCTCTTTTAGCCATTTTGAATTTAAATCTACCTTTTCCTCTTTTGAAGGCGAGCTAGCAGCACCGGTTGGTGGCAAAACCTTTTCTTCTTCAGCTTCGCTTTTTTTAGCAGGATCGTCATACCAGAAGAAACCCTTCTTATAAGCCTGGCCTGATACAAAGGGCGTATCTTTTATTAGGGGTTGCTCAGGGCTGGCGTGGGCACCAGTAATTACCAAAGACATAAGCAAAACCATCTTTGAAGGCGCTAATGCAATACGAGTCATAGACCGTTCTCCTTTTCTGATGCGGTTATGATGGCATACAAAAAAAAGGTTAGAGCTCGTATAGCATGGTCGTTTTTATGTTGAAAAGGACGGAAAAGGAGTGCTGACTAAGAAGATAGTCTCGGTGATGGAAAGATCATCCATCTTGCACATTGTGAAAAATCCGGTGTAACAAAAACATGGTTTTATCGAATATCTAAAAGCAAATATTGCTTTGAAAACAGGTGTATTAAGAGCTGAAAAAAATCATCACCAGTAACGCTGTTTCTATATTTCAAAGAAGGAATAGCTAAGGATCAAAGAAGCGAACTTAGGCAAGAATATAAAATATATTAATTGAAAGCGATTAAGAAGTCGTCATGCATAGAAGGTTTTAGAGAACCTAAGTAGTTTTACGTTTTCAACAGAAAAAAAGGTGAACATTTTTTGGAACGAAGAAAGACTGTATAAAGAAAAATCAAATTATATCTTTACTTGTCAAGAGTTAATATTTAAGTTGTAACTAATATTTGATTGTAAAGCAAACAACAGAATTTGACTTAAGTCAATATTTAGATTCAGACAAGGCAAGTTTCGCGATATCTTTTTTAAATTTAATCTAATTCTTCTTGAGAATACCTCTCTATGGCTGAAGCAGTTGAAGATAATCTGCAACGTGGACAATAAGCATCATTTGTCACTGGCACAATGTATGGGCGTTTACATTTTTCGCAGGCACCTAGTTCTTCAATTTCTTTCATAGAAGTAAGGATTTCTATTATTTTATTAACTTCCGGTGCGCATACAAAGTATCCCAGATTATGAAGGACACTCATTATTCGGTTGAAGTCAATTTGCCGAAAACTCGCTTCCGGATTTATTGGATCAAAACCAAAATAGTTAACTGCGACATCAATAACAGCAGAAAAAGCTCGGCGGTTATCTGTGCGTTTGCTCCAGCCCCGGATACCTTTTTTGAGTTTTGTTTTTGCACCAGGCTCAAAATCGATATTTTCAGCAACATGATTACCGTACAAAATTCGTATTGTATTTTTATTTGCCCCAAGCGACATAGTCCTTGCTGCTCGCAATAGAGCATTAGCTTTTGTTTGATCGACCTTTGCCATATTAATAATCCTTTAACATAACTTTATTTGTTAAAGTGTTGAACACATCCTGACGGTGACTGGTGAACATAGTGTCATAACGTAATAGTTCCATCAAATCATCACTAACTTTTCCTAACCGGATGTCAGCAGACAATTCATAAGCCCAGGCAAAAACTTTCGTTTTAAGTGAAACACTCTCTTCAATATGCCCTTGTGAGAAAGCAATTGTACGTGGGAAAAGAACGACATCGTTAATTGTTTTTAACGATGAATAACCAATGTCTTTAATAGCATCAGCTGTAGTTGGTTTTAAACCAAAGAAAACACTTACAAACTCTGGTGCGAGCATTGAGATAAAGAACACCTGCATAAAGTAGTCATTCTGTATATCAACACATTTAGAACGCAACTCATGAATCTTCTTGGGATTATAGATATCCACTGTACCATTCAGAAAAGTCACTTTTTCACCGGCATCGTAAATACCATAGTCAATATCATTTGTATCATATTCACGAATTACATTGGAATCACCGTCCAAGACCGCAGAAAAAAACCTCTCCCATGTAATTTCCTTTCCGAGTGTACGCGGAACCAAAAAACTACCTGGACGTGTTTCCACTTCAAAAGCTAAATCAGCGGCTGTACTAAATCCTTTCCCAAATAGGCGACGCTGGAGAAGAGGAGTCCCAGTTTGATATGCAGAAGATCCATGCACAGGCAATAACATTAAAAATGCACGGTAACTACGAATAAGCGAAATCTCAGTGCGGAAAAGTTTACCGAGTAAGCTACGAGTTAAATTATCAGATTCTGACATGTGCTGATTGTCCTTGCGCCATTACAATTGTTCAAATCTTCAACATGGATTTTTTGTTAGGTGTTCGGTAGGGTGAAAAGTAACTTTTAGTATTTTCTTAAGGCTTGAATAAGCCTTAAATCTATCCCTTCAACCACACCGCTTACTTGTAACACTTTTTAACCAAACTGACCAGAATTTTATCAAAATTTCTTCGCATGCTAACGAAATGTGAAGCGATTAAAAAAAAACCTAAATCCAGCCCCTCCCAACGTTGGATTAGAATAACGACGTCTTTCACTGACCGTCATAAACTGACATTTTTACTTTTCATCAACCTCATGCTTACATAGGATCACTAAACAAAGAAAAGTGACCCTATGAATACCTCACATAGGGTCACTTATGTTTGAAAAGTGACCCTATGTAATGTCGTCATAGGGTCACTTTTTATAAAAGTGTCACTATGGACAAAGTTCCATAGGGTCATTTTTTTTGGAAAAGTGGCACTAGATATATGTATAACTTTAATAGAGCAATGCACATTATCAAAAGCAATAATCCACAATGGTCATTCCCTCAAAAGTAACTTTAGAGGGTAGCGATGGAAGTGAGGCTAAACTCGCTGTTACTGTTTCTGAAGGCCCCTCCCGAATGGGGGAAACAGCGAGTGCATTACATCTGTTCAATTCCCTCATCAAAGAGCATTCAAAAATCTTCTGTTCGTGAAAAAAAACGGAAATTTCCTCCGGTATAGTAATTTCACATCAGGAGGCGTCATGAGTAATTCGAATCTTATAAGTTCTATAGAGCTAACACGTAAAAATTTACGTGCTCAGATTGAAGGTTTGCGTGTTGAGGCTGAAGATCTCATTACAAAATACTGGATCAAGTGGAAGGAACGAAACCACCAAGAGATTAACCTTACCCGACATAGCAAAGTTCCAAAGAGGGAGTATCTGGGTTCTTACGCACCAAAAGTTGAGCTAATTGGTAATGCCAGAAAAGTAACGATCACTTGGCATCAGTTCAGCCCTTATAAAACAAGAGCGCCTAGTCACATGTCAAAACGGGTGCAACCAATGAAAAGTGGAAAATATTCTAAGAACTGTTTTGTAAACCATGCCAGCTGGGAATACGAAATGATTTCTGAAACGGAAGCATTGCTGGAGCCTTACAGAGAAATGCTTGAGCTCTATCATTCAGCATATATCGAACTTGGACGAAAAATCCGTCAATACTCAAAAACTAAGGTGGCACAATGACCGACGCAATTATCACGGACAATGAGCGTATTAACATTGAACCAAAAGATGTAATGGTAAAAGGTTCAAATAAAAAGCAAGGCGTAAACGCTCAAACTTCTACTCAACGTAGACCAGAGCACCAGGGTATGGCCAAAGTTATTATTAACCCCGGCACCCCAGATTTTAACCGGTTTTTAACTGCCAGAAATGGAGCAGTCATCAGAGGTTTTGATGATGTGAGTATCGCTATTTCCTCTCTCTTTAAAACGGTTGATGCAGTTAAACATCCTGACCTTGTTCAGGCTATTCAGGATTGGTTCAACGAGCTGCATGAAGAAAACAATAAGATGAAAGAAAATCTTGTTGCTTATATTAAGTCAATTGAGTTCGACAAGAATGACTCATTCATGTCATCAACTCAGTTTGTACCTTTCAGTTTTGAACCAGTACAACTCAACTTCAATAACCACAACACCATGAGGTTTTACAAGTACATCTTCGAGATGAACCAGCTCATGAACACAATGTATGAGTACAACTCATTGGGTTTACTGGCTGTAAGCGACTATCCGGTTATGTCTCACAACATTATAAAGAGTATTAATTTATATGTTGAGAATGTGAAAAAGACTCTGAATGTTTCTCGCCGTAAGGATGGGCCATACAGTCCAGCAGAGTTCATCACCAAAGTAATGCAATATAAAAGTGTGCAGGCATACATTGCAGCCGAACTGTCAGGCAAACGTCGATAAGGTATGATGATGAATTTCAGGGCGCTGTATTTATGTATTAAACGGATTTTGGGGATATTCTCATCTCAGGAGAATGATGCAACCTCTGTAATGATTGAGGATATATCAAGCCTCTCTCCTTTTGCGCAGATTCTAGGAGATCAGAAGTACACTGTTCCTGATCATCCAAATCCAGAAGTCCTGAAATTCATCGAGTATCCAACTCGTCCGACGGGCATACAGACATTTAATGAACAGTCAATCCTGTCTCTGTATCGGGAAAAGCTGCACTCAATTTCAATGATGTTAGCTATCAGCGATAGCGACATCAGGGACGATGCATATACATTTACTAATTTAGTATTAAAGCCCTTGGTTGAATATGTTCGCTGGATACATCTTTTGCCAGCTTCCGAAAATCATCATCATAATGGTATTGGTGGGTTACTTTCTCACAGCCTGGAAGTGGCCATACTCTCTTTAAAAAATGCGCATCACTCAGAACTGAGACCAATCGGATATCAAGATGAAGAAGTAGTCCGTAGAAAAGTATATCTCTATGCTGCGTTTATCTGTGGTTTAGTCCATGATGCCGGAAAGGTTTACGATCTCGATATTGTAAGCCTGAATTTAGCTAGTCCGATCATTTGGACGCCAATAGACYARAGTCTTCTTGACTGGGCACGTGAAAATGACGTGGTTGAATACGAAATCCACTGGCGAAAGCGTATTCATAATCAACATAATATCTGGTCCAGCGTTTTCCTTGAGCGAATCCTAAACCCGGTATGTCTTGCATTTTTGGATCGGGTAAATAAAGAACGTGTTTATTCAAAAATGATCACCGCCCTAAACGTTTATACTGATGGGAATGACTTTTTGTCTAAATGCGTGAGGACCGCTGATTTCTATTCTACTGGTACAGACCTTAATGTTTTACGTGACCCTATCATGGGTCTGCGTTCTAATGATGCAGCAGCAAGGGCCATTAGTACCATCAAGCACAACTTTACCAGTATCAATATCAACAATTACAATGCTAAGCCTATGCACATCATTATCGTAAATGGTGAGGTATACCTTAACGAGAACGCATTCCTTGATTTTGTTCTCAATGATTTCGAATTACATAAATATAACTTCCCTCAGGGAGAGGCTGGTAAGACGGTATTGGTAGAATCCCTAGTTCAACGTGGTTACGTCGAGCCCTATGATGATGAGCGTGTCGTTCACTACTTCATTCCGGGTATCTATTCGGAAAACGAAATATCAAACATCTTTAGAAATGGGATAGGGAAACTAGAATTCTATAACCTTCTTAAGCTAAGGTGGATTGGTTTAATCTTTGATTCCTATAAAATCCCTGACTCAGTGCCGGGTCTTTTTAGCGTTAATGCCAATAAAGACTTTATTTACATTGACGAGCAAAAAACAGTTACTGAATACAGAAGACCAGTGCCCGGTCGGGACGCTATAACTAAAATTACTGATACTGTTGAGACGGCTGTTCTTAAGGTTAATGATTTAGGCCGCTCCACTGCCTCTATTGATGTTGATATACATTCTAAGAAAAATGAAGGCTCATCCGACGATTTTGAGAAGAAAGCCGAAAGTGATAATGAAATTGATAATGACACGCAGATAGTTAAATCTGAGGGTGAGGAAGCAGCTGATCCTGTCATTCCTGATATAGAAGAAAGTGAAGATGAATCGGCAAAGGACACGGAATCCCATGTCCTGGTCAACCAACTTCATGAACTCCTTTTAAGCGCTCCACTTTCCAATGACTATATAGTGTGTGTAGATGCTGTCCCCTACCTCAACATAGATGCCACTATGGCATTGCTGCCGGGATTAGATGAAAAAGCATTTAGTGAAGAGCCCTATTTCCAACTGACATTCAGAGAAGGCTCTCTCGATGGAATGTGGATAGTAAGGGACATTGACGATCTGCGTTTAGTCCAGCTCGGCGATAACTGCGCCGGGTTCCAGCTCACCTATCATGAGCCAAGAAGGCCAACAACTTTAAAGTCACTTTTCAATACTTCTATGTATCAGGCATTAGTGATTAATGATGAGTCTTCTGTTGAAAACTCTGCCCCACGTCCAAAGCAAACGCTTGAGCTGCCTCCCCCACGTGTAAATGCAGTCGAAGAACATTCTGGCGACGTGGAATATCATGGAACCGATAGTGCATCCGCGACTGGTCCGCTGAAAACTGAGGCTGTGGAATATGAACATTATCAACATCTTTTTGAGGAAGAAGATGAAGAGCATGAGATCATTGATTATACCGATTTCACACAGCTTAGTGTTTCTCGGCCAGAAGTCGGTAGTTGTGCAACAAGCTCTTCGGTCCATAATGAAAAGCTTCTCCCCGAGCCGTCAGAATTACCAGAACTTAACCGAGAACAGAACGCTGATCCCCAGGGTACGATTGAACGCTCTATGGATGTTTCTGTAGGACAAGAAAACTCAGAACCAGATACTGAGGGTAACTGCCCACCACCAGCTGAAGTTGTGTATTCCCAGACCGAAGCAGCCGCAACCAGTGTGATGGCAAGTGAAGAGCCCGCCTTACCTCCTGTACTTGAAGAATCAAATGGAGAGCATGCGCCCACAGACGCTAAGGGGCATCATCTTTCGCCAGCACTGGCCAGACTGTTCGCCCCAACAGCACCGGTAGAAAAACAAAATCCCAAGCGCAACCGGAATAAATCATCGGACAAAGCAGAAGTACAAAAACCAGCATCACCTGTTTCTGGTCACAATCTGAACAGTAAAGTCTTTGCAACTACTGAATCAGACCAAAATGGTGAATTCTCGCTTATAAGCGAAGGTGACGTTACAGAGCTTGAATTTGTAGAAATTGCGTCAGTACTGCATCAAATTCTGTCCAAAATGGAGGTGGCGTTTAAAAGAAAGCGCAAAAACAGATTTATGGTAAGTACTCCTAATACTCTCTATCTGACCCAATCTTGCGTGGAAAAATTTGGGTCGCAGTTAGAGGCTCAAGATCTTTTCAATAAGCTTCCTCAGTACCTCGTTAATTCTGGTGCTGTGATCAATACAAAATGCCATGCATTTAACATGCCTACTTTGCTGGCCGCATCAGACCGGGCGAAAGTGGACATTGAACGAATTATCAATAACCTGAAAGAGGCTGGGAACCTATAATGTCAGATTCGAAGAGGACTAACCTCCATGCACAAGAGAATTTTTATCGGCCTATTCTTGAGTATCGTAGTGCCTCAATACTTTTGATTTGTTCGGTTTCTATGCTTTATATGGGACTTTCTTCAGACGGACTGGACATCGCCCCAATAGTTCTGTTCACCTCAATATTGCTTTTTTTGCTGTGCCTTTATCGTTGCAAAACAGCAGCGCCATTCTTGATGGCTCATTGGCGTGTATTCAAGCGACATTTCATGTTCGTTAGTCTTGATTCACTGCGTGTAATTAACAAAAGTAACTTTTTCTCCAATGAGCGAAAGTATCGTCAACTGGTTCAGGATTATCAAAATAAAAATAAGGATATACCCGAGCGAAAGTCCTATTTTTGTGATGGGTTTGAGTGGGGCCCGGAACATGCGGATCGGGCATATCAAATAGCTAACCTCTCCAGTGATAAACGTGAGATCGAGTTGCCATTCGTCTTCAACCCAATTAAGAGACATTTTGACGCAATGGCTCGTAAGATGGGCGGCAGCAATGCAATTTTTGCTGTGGAACGTAGGGAACCCATATTTGTAACTGAAGACAATTGGTTTGGTCATACTCTGATAACCGGAAACGTGGGTACCGGGAAAACGGTGCTACAGCGTTTACTAAGCATTAGCATGCTTCATCTTGGTCATGTTGTTGTTGTCATAGATCCAAAGAACGATGCAGAGTGGCGAGAATCTCTAATGGAAGAGGCTAAGACCCTCGGTCTTCCTTTCTATAAATTTCATCCTGGCCAGCCAGCATCTTCGGTCTGTATTGATGTCTGCAACACCTATACTAATGTTTCTGACCTAACATCTCGTCTTTTGAGCTTGGTGACAGTTCCCGGTGAGGTTAACCCATTCGTTCAGTATGCCAAGGCTCTCGTTTCCAATGTGATTTCCGGGCTTTCTTACATAGAGAAAAAGCCTTCTATTTATCTGATTCACAAGAACATGAAAAGCCACATGTCTATTGTGAATCTTACAGTCAAGGTAATGGAGTCATGTTACGCGAGATATTATGGTTACGATGTCTGGACCGAAAAAGTTAAGTACGTCGCTAACGAAACCTTGCCGGTACGTTTCAAGCGTCTCGCTGAATGGTTTACGGCTCATTTCATGAATTACGAGGGGTCCGAACAAATAGACTGGTTAGATACTGTTTCCCAGCTTATTGATTACTCAATGTCCGACCCAGAGCATATGGCTAAAATGACCGCAGGTATTATGCCTGTTTTCGATATGCTCATTGAAAAACCTTTAAATGAGCTTTTATCTCCTAACCCGAACTCAGTATCATCAAGAGAAATTGTAACAAGCGAAGGGATGTTCAGCACTGGCGGGGTGCTATACATTTCGCTTGATGGCCTTTCAAACCCCGATACAGCAGCTGCTATTTCTCAATTAATAATGTCAGATCTGACCTCCTGTGCCGGTAGTCGCTACAACGCTCAGGATGGTGATATGTCAGCTAATTCCAGGATAAGTATTTTTGTTGATGAGGCACACTCAGCCATTAACAACCCTATGATTAACCTTCTGGCGCAGGGTCGTGCAGCGAAAATTGCACTGTTTATTTGCACCCAAACCATCTCCGACTTTATTGCTGCGGCAAGTGTTGAAACTGCCAATCGAATTACGGGGCTCTGCAACAATTATATAAGCTTGCGAGTCAACGATACTCCTACTCAGACGCTTGTTGTAGAGAACTTTGGTAAGAGTGCGATAAGCACAAATATGGTCACTTATACGACCGGTTCAGAAACATCTTTGCCGCATAATAACTTCTCAGGTTCAATCTCAGAAAGAAAGCAGACAACTTTAGAAGAGAGTATTCCAAAGGATCTCTTGGGTCAGGTCCCTATGTTTCACATAGTTGCTAGGCTTCAAGATGGCAGGAAGGTTGTAGGCCAAATCCCTATTGCTGTTGCTGAGAAACAAATGAAGCCAAACACAACTCTGTCGGAAATGCTTTTCAAGAAGGCCGGAAAAGTTACTTTGCGTCAAAATCTCGATATCAAAAATCTTAATAAATTTCTAAGGAAGTTGCATTGATGGATGAAAAAATTGTCCTGACGCGCCAGCAAATTTTAAGCTCTGCACTAAAAGTCAGCAAATGTCGCTCGCTCGTAAAAAGGCGCTTTCAGTCTTTGGGTTTAAAGTACGCAGATTCTCAGGAAGTTCGAGATCGGCTAACTAAGATAGAAAAAAACGCGTTTCATCATTTGGGAAAATTTTGTCAGAGCAACGATATCGATTCCCTATTCTCCATGGCAAATACCCTGTCTGAGCTTTTCCTTTTAAAGGGAGAGTTGATCACGACTGATCCCTTTGGGGACCGTGAAACCAGCTACTGGTCGGTACCACAAGGTTCATGCCATGAATGGATTCAATCGCTGACCACCAGCGAAGGTCCTGAACGTAAATTCGTTAGTTTCCGTATTTCTTTCGATAACAATGACGAACGGTGTGATCTTGTAAAGAAGAATGCCCGTATGCTTGGTTGTTATCTTTTGCCTTATTTCGTCGATTTGACACGCACGGTGGGCGCATTCATTAATTTGCCAGGTAGTGTCTCTTTTAAACAAGTACAGCGCATCAAACCCCAGATTCATCCAGAAACAACACATAGTCATATAGTTACTATTGAGGACTCTCCCTTTCTTTCTCGGTTAAAATTTAAAATCATTACTGCCATAGATCGGCTTCCTGACCCTAATGGCCTTTATACAAACACCTTTAACAGCATTATTGACCGTGCACTGCTGACTCATCTCAAAACCGAACAGGAAAAAATAGATAGTCCAAGAGTCTGCAAAAATGTGATTTCGGCTTTTGCCGACTCAACTCTTTCTCTGCCGGTGTTTAACATCGGCCTAAACGAGCAGTACAGATACTGGACGCCGTGGGGCATCAACTTTATAGAATTTTCCCGCCAGGCCGCAAAAGCAAGGACCGCTGTATTTGTTCCTGATGTGGGACAGATCGAGTGGAAAAGCGCAGAGCATAAAGAACTGGCGGAGTTAAGCCTCATCGACCAAATCATACCTAAACAGTACCACTGGCTCCTGGGTATCCCGACGATGTGGCGTAACAACTATTGCAATCACGATCAGAGGCTAGCTCTTTTTCGTGAATGGAGGGAAAGCAATGGCTGCGGATAATACAAGCAGAGCAGCAGTGCTCAGAACAATGCTTTTTTTTGGCATGGTCATTTATTTTGGTTACAGCCTGGCTTTCCAGAATACTGAGGAGCTCAAATATCAGATTACTCAGGAGGTTAATGCAAGCCGGTCCATCATATCAAATGACCGTTGGAAGTCTGTTATTGCAAATAGTGAAGCGACTTTAAATTGGTTGGTACATGACTATAAGTTAATTGACTATCTGAATACTATTCTGATCCCTGACACCAAAAAACCAGCCAGAGGTATTAACATTGTTGCTGAAAAATTTACCTCTATTAATTACACTATGGCCAAAAACATACCCCTCTTACTTTATCAGTCCATTTTCCGGTGGAACTTAATCCTGGGGTGGCTAATCGTTTTTCTGCCCTATCTATTTGCCATGCTAGCAGATGGAATGTACCAGTGGAAATTGAAGAGGTACGTATTTGGTAAGGTTACAGTTCAGTTTTATCGTATTTGGTTTCGAGCATTTTGGGTGATCAGTGCTTTAACGATGGTCTACCTGGTCATGCCGAATATGTCACTATTTAACAATATCGCTCAACTTTTCCCACCAGTCGCTTTATTGATACTGGGAATTGCATTGAATCGCTTGTGGTCTAACTTTCAAAAACTCATGTAAAGGTGGTCAGATGTTAAGCAGTAAAAAAAGGAAGTCCCCTACAAATATCAAAGAATCGCTCAATGATAACGCTGACCGTTTTTATAAGATGTTTCGCATTCATACCACGGCAAAAGTTGCTATGTCGCTAATTGCCATGACCGCTGTAGGGTTTTCTTTCTACAATCTTTACGAACAATGGCAGGACGCTGAAGGGAAGAAAGACCATATAGCTGTAATACGGATTTCTGGCGAGATGGGTACCGGCTCGGAAACGGGCGATGGAACAGTGATCGCAACAGCTCTTGCCAAAGCTTACAATAATCCCCATGCCAAAGCAGTTATTATCGAGGCAGAGTCAGGTGGTGGTGGTCCCTCTGACGCCATCATTATTTACCGCCAGATAAACGCGCTTAAAAACCACCAGCCACAGATTGAACGCGTATCAGATGCCGGTTGCTCTCTTTCATCTGTAGCCGCTGACAAGAGTAACAAAACCGGGAGCACAGAACGTGGCGATGAAGCACGGTCGAAGCAAAACTCCCTCGAAGTACTCTCCAGCGGTACCGGTCGTTTTTTCTCTGATATCGCAGACTCATATAAACCAATCATCGTTAGTGTGAAAGGCATATGCGCATCCGCATGCTATTACGCGGTATCGCCCGCTGATGCAATTTATGCCGACAGTAATGCCCTGATCGGTTCTATCGGTGTGCGTATGGACCACTGGAATCTGTCAGAGATCATGAGCACAGTAGGCGTCAAGAATGAGCCCCTTACGGCCGGTGAGTTCAAAGATGCTCTTGACCCCTTCCACCCATTGTCCGATTCAACGAGGGAGTTCATGCAGAAGGAGATCCTGAACACGATGCATGAAAAATTTATAACTGATGTTGAACTTGGACGGGGTAAAAAGCTTCTCTCGCGTCATGATGCCGATGCTGTTTCTCTCTATTCAGGCCGTGTATGGCCAACACCTCAGGCAGTTAAGTACGGCCTGGTGGATGGAGATCTTACGTCAGTAGAGATCCGTACACGTCTTTCAAAAATGTACTCCACTGACACGTTCAAAAACTACAATGAGCCTCATCGTAATCTCCGTTCTGCACTCGGCATGCTGATGAGCCTGTCTTCAAATATTGAGAGCCTTACCGGTACCACTACCCGCTTGGTAGAATCTGTTAATGCCACCAGCTACCCCTCTGTGAGGTAACATGGATGCTTTCAATCTGCTGTGGAGCATTACGGGGGTAGCTTTCATTATCCTTATTTTCGTCGTGTTGCTGTGTCTGTTGGGTTTTATGACCTCTGCCATAGCGGAACGGCGGACTGCAAAGGCAATTGAATCTGGGCTTCCTGAAGAAGCTCAGGGGCTACTTAGTGATCTCACCTTTCAGTTGTCGGCTCATAGCACTACTCAGGTTGATCACATTCTCGTAGCCCCACATGGTATATACGTCATAGAGCAGAAAAACTACGTAGGCAAGCTCTACGGTACTCTGGAGGAAAGCCACTGGCGGAAATGGACTCAGTCCCGAACCCTCAAGTTGCAGAACCCGTTTAAGCAAAACCAGGGGCACATCAGGGCTATTCAGTCTGCTCTTAAGGCTAGAGAACTGGAATGTATCAATGTCGTCATCATAAACGGACGTTGTAAGTTTGATGGCATCAAGCCGGAATGGTTATGTATGGGGATGGACGATTTTATCCATAAAGTCAAACAACGACGAGGGCTACGGTTGTTCACACCGGAGTCTGTTCAGCACATCTGTTCGGTGTTGAAGTCAACAAGGAAGTCGCCAGGGCTCTATACGGACCTTACTCATATTCACAACATAACGACAAAGTACAAAGCCCCGATGAAATTCGAGCAACGAGTAACATACATTCTGCTCAACTTTATCCATTATCTGTGGGCAAGTCTGTTCACTAAGCAGAAGCCTTAGCGCTCTATCATTGGTAAGGCTGTAAAATGTCTGCAAAAGGCCCCATCGGTAAATTGTTGGGGCTTTTTCTTTGCGTRRTKCTTATTTATTGGTGAGAACTACGTTCCATGGCAGGAGTTCATCAATACGGTTGGAAGGTTATTCCGGCAGTACGCTCAGGATATGGCGCAGATACGCTTCCGGATCAATGTCGTTCAGAAGGCAAGTGCCGATAAGCCCATACAACAGTGCACTGCGCTCGCCGCCGAAGAACATAAAGTTTTTATTTCCGAGACAGATGGCACAAAGGGCTTTTTCCGCGGCATTATGTCTGCCTCCGCCTGACCGTCAACACTGTAATAACAGAGTGCGCCCCACTGATTCAGTACACAGCTGAACCATTCTCCCAGTCTGGATTTTTGGATAGCGTGGCATTTTTCTCCACCATGCATGCATGCAGTGAGTCCAGTAACAGTTTGCTCTTCTTCTGCCTGACCACAAGATGTGCTGGACTGGTAAACGATGGGGATACCTGCTTACGCGAGAGCAATAAGTGGCTGGCCACAATTCTCGGTACAAAACTCTGCTGAATAGCAGCGATTTTCCCAGCGTGGTGCGTCGTTTGCATTTTACTGGTTCTAAGTTAACAATTATCTGTTCACTAATGACTACTCTAAAAACTTGTATCAGGACTATCACTTATTTAAGTGATATTGGTTGTCTGGAGATTCAGGGGGCCAGTCTATAAACTTTTTACAAAAGGATGAATGCAGAAGGTTACTCTAATGGCCAGAGTGATGACAATGATGGTCAGACGTTGACCTGCAGAAACTGCATTTTAATTGGTCTATAAAGTCTGCAAGAGGAATCAGGGTCAGATCAGTGAGTCTTATCGCGGCCCGAAGCTATGACTGAAAGAAGGCTGGATACAGAATTGCAACAATTTGGCAATGTCAGAACACAGAAGCTTTGCAAGCAGGTGAAAGGTTATGTCTAGCAAAAGGAGTATATCAGAATACATCTACTGATGTACAAAACACAACAATAGCTTCATGATATATAAATACGTGATGACGAGTGGTACTCCGCATGGTTATTTAACTTCTCAGCACCACTAATGATCCTGAGCAACTTCGTATTTGGGCCATTGCCATGGAGTAGAAAGCTGTGTCTGAGAATGCAGAATTTGAGAAAAGAATTCGCTTTCTTGGAGAGCTTCTGAAAATGGCNNNNNNNNNNNNNNNNNNNNNNNNNNNNNNNNNNNNNNNNNNNNNNNNNNNNNNNNNNNNNNNNNNNNNNNNNNNNNNNNNNNNNNNNNNNNNNNNNNNNNNNNNNNNNNNNNNNNNNNNNNNNNNNNNNNNNNNNNNNNNNNNNNNNNNNNNNNNNNNNNNNNNNNNNNNNNNNNNNNNNNNNNNNNNNNNNNNNNNNNNNNNNNNNNNNNNNNNNNNNNNNNNNNNNNNNNNNNNNNNNNNNNNNNNNNNNNNNNNNNNNNNNNNNNNNNNNNNNNNNNNNNNNNNNNNNNNNNNNNNNNNNNNNNNNNNNNNNNNNNNNNNNNNNNNNNNNNNNNNNNNNNNNNNNNNNNNNNNNNNNNNNNNNNNNNNNNNNNNNNNNNNNNGTGTATAAGAGACAGAGCTAATCCTGAGTAAAACGGTGGATCAATATTGGGCCGTTGGTGGAGATATAAGTGGATCACTTTTCATCCGTCGTTGACAGTTTTTATAATGCGGTCAGGAGTTTTTACAACATTGTCAGTGAGTTACGGCGGGATGTTTTTGGCTGACGCCAGTCCAGCTTATCGAGGAGCATTGCCAGTTGCGAGCGGGTAATGGATACCTTGCCGTCACGTACCGCAGGCCAGATGGCACTGTTGCAAATAGTCGGTGGTGATAAACTTATCATCCCCTTTTGCTGATGGAGCTGCACATGAACCCATTCAAMSKMYRSYRKKWYSWSMRYSRSRKSRKKSHSHRSRSYKYWVRMBCTGTCTCTTATACACATCTCCGAGCCCACGAGACATGTAACGTTATCTCGTATGCCGTCTTCTGCTTGAAAAAAAAANNNNNNNNNNNNNNNNNNNNNNNNNNNNNNNNNNNNNNNNNNNNNNNNNNNNNNNNNNNNNNNNNNNNNNNNNNNNNNNNNNNNNNNNNNNNNNNNNNNNNNNNNNNNNNNNNNNNNNNNNNNNNNNNNNNNNNNNNNNNNNNNNNNNNNNNNNNNNNNNNNNNNNNNNNNNNNNNNNNNNNNNNNNNNNNNNNNNNNNNNNNNNNNNNNNNNNNNNNNNNNNNNNNNNNNNNNNNNNNNNNNNNNNNNNNNNNNNNNNNNNNNNNNNNNNNNNNNNNNNNNNNNNNNNNNNNNNNNNNNNNNNNNNNNNNNNNNNNNNNNNNNNNNNNNNNNNNNNNNNNNNNNNNNNNNNNNNNNNNNNNNNNNNNNNNNNNNNNNNNNNNNNNNNNNNNNNNNNNNNNNNNNNNNNNNNNNNNNNNNNNNNCTGCTCAACTTTATCCATTATCTGTGGGCAAGTCTGTTCACTAAGCAGAAGCCTTAGCGCTCTATCATTGGTAAGGCTGTAAAATGTCTGCAAAAGGCCCCATCGGTAAATTGTTGGGGCTTTTTCTTTGCGTAGTTCTGATACGGTTTATCCTGTGGAGCATTATGGCCACCAGCCAGCTGGTGACTGGCCAACGCTTTGTATGACGTAGCCTACTCAGGGCAGGCTATTTTAGAGGGACCGATTTTTATCCGGGCTAATTTAGAAAGAGATAATTTGAACTTAGGCGGGCTGACCACCAGCAGAGAGGTAAATCACTAGCCGGTGATATTGACAGAAGTCGTCAGGGGTTTAACGCCGGAATATTTTGCCAGGCCTCCTGCAAGGTCTGCAAGACTTCTACAAGTGATAGTGACGGCCACAGGACTGTTTCCGTCATTATCACTCCAGGTGGCTCGCACTCTACTGGTACCAGAATTAAAACAACACGAGTTCCTTTTACCTGGTAGGCAAGGTTTACTGCCGGTTGGCGGTAGGAGGCCAGTACACCCTCACCATATTGAGCAGGGTTACTTGCCCAGTTCCGCACCATTGCATACACCTGAGGCATATACCGACTATCCAGATCCCCTTTGGGCCGTCTGAACGGCACGATTTCTTCTGAGCGGTAGGTGGTCGTTGTTGTATTGGTTGTCATCTTTGTCACCTCCCCTGTTCGTCCATTTAGAGTTTTAAGCTGCTTTACACATCACACTCAACTGATTATTTAAGCTGGTCATCGTCTCTGGCCAGCATAGCCCAACCATTCGACTGGTTTTCGCGGGAGTAAGGATTCATTTCAAAATAACTATCTACCGCGTCGCTGTCCGCAACAGAACTGTTGTTAGCTCTCTTTGAACCCTGAACCACTACAGCATCAACCTCTGCGGCTTTCCCGTTGCGCTGTACCAGGATTTTAACCGTCTTGGGCTTACGTCTTGCGAGCAGTTTGTTGGCGATAAAAAGCACAACAATCCAGGCCAAAAGCACGTATAAAAATTTATTCATAATGCCCTCCTTTGTATGTGATTATTATACCTGCTTCCATTGCAGGCCAAACAGGTTCGGTGTATGAAAAATAGACTTCTCTCCGGCGTATAGCAATCTACTTACTGATCTGTTTTCGTATCAAACTGTATGGCATAACCGAGGGGCGTACGTGGTGAGTCAGAAAGTTACTTTTCCGTAATAGTTAATTTCAGATCCTTCTTCCAGTTACGCTTCAGTATAAAACCGATACCCTCTAATTCAGCATCCTTCACGTTTAATACGCTTCACTTTAAGGCAGGGCTTTTCGGTTGATATGAATTCTTTTTCCGGTTGCTGGACATGGGTTTCATCCTGATAGTTAAAATTGCAGGCTATCAGTCACCACCACCACCTCCTCCTCCTCCTCCTCCACCGCCACCATCACAACCACCAGCTATGCTATTTTCACCATTACAATCACCTCCGAGGGGGTTCAAATGGCTGCTCCCCTGTAGATGGTGTCCTTGCCAGATCGAACCCGAACCAGCGCCTCCTGAGCGTCTTTGCTTGCCCTGAGGCAATTGTGCAGGCTCACCAGCACCGGCGGTCCCAAAAATGTCCCGGGCAATTTTATAAAGAAGGTAAAAAGGTACGCCCAGCATCATAAAAAAGATTACTGAAAATATTACACGTTCCATTGATGATCTCCTGTCTTGTGAGAGACCAGTTATATCAGGGTGATTCAGTATTTCCGTTTAGAAAAGAGTACTAATTTGGCCCTGTTCGATCTTAATTTGCCATCCGGGAAAAAGTCATAGGGATAGGCCTGCCAGAGTCAATAACTTCCAGTGATCTGGAGGAGACCCCGGCTCTCTGAGCCCTCATGGATGGTACGGCTTTACCCCCTGTAAACAGATTCACGTTCSRCRSKWYMRRCATCSACSCTGGATTTGCCCCTATATTTCCAGACACCTGTTATCACTTAACCCATTACTGGCCTGCTGCCGCAGATATTCCCGTGGCGAGCGATAACCCAGTGCACTATGCGGATGCCATTCGTTATAATGCTCGAACGCCTCTGCAAGGTTCTTTGCTGCCGTTAACCCGTCTGGTTTAGGCATGATACTGATGTAGTCACGCTTTATCGTTTTCACGAAGCTCTCTGCTATGCCGTTACTCTCCGGACTCCGCACCGCCGTGTTCTTCGGTTCAAGCCCCAACATCCGGGCAAACTGCCGTGTTTCATTAGCCCGGTAGCATGAACCATTATCCGTCAGCCACTCTACTGGAGACGCCGGAAGCTCGTTGCCGAAGCGGCGTTCCACCGCTCCCAGCATTACGTCCTGTACTGTTTCACTGTCGAAGCCGCCCGTAGTGACTGCCCAGTGCAGTGCCTCACGGTCACAGCAGTCCAGCGCGAACGTGACTCGCAGTTTTTCTCCGTTATCACAGCGGAACTCGAACCCGTCAGAGCACCATCGTTGATTGCTTTCTTTCACGGCCACTTTGCCAGTATGTGCCCGTTTCGATGGCGGTACAGCGGTTTTTCGCTCAAGCAACAGCGCATTCTGGCGCATGATCCGGTAAACACGTTTGGCATTGATCGCAGGCATACCATCAAGTTCGGCCTGTCTGCGAAGCAGCGCCCATACCCGACGATAACCATACGTGGGCAGCTCTCCGATAACATGGTGTATACGGAGAAGCACATCCGTATCATCTGAGTGACGGCTGCGGCGACCATCTTTCCAGTCATCGGTTCGTCTGAGAATTACGTGCAACTGCGCACGCGACACCCGGAGACAACGGCTGACTAAGCTTACTCCCCATCCCCGGGCAATAAGGGCGCGTGCGCTATCCACTTTTTTGCACGCCCGTATTCAACGGCTTCTTTAAGGAGTTCATTTTCCATCGTTTTTTTGCCGAGCAGGCGCTGGAGTTCTTTAATCTGCTTCATGGCAGCAGCAAGTTCAGAGGCAGGAACGACCTGCTCTCCTGCGGCCACAGCAGTAAGACTTCCCTCCTGGTATTGCTTGCGCCAGAGAAATAACTGGCTGGCTGCCACACCGTGTTGCCGGGCAACAAGGGAGACCGTCATTCCCGGTTCAAAACTCTGCTGAACAATAGCGATCTTTTCCTGTGTAGTACGCCGTCTGCGTTTCTCCGGTCCTAAGACATCAATCATCTGCTCTCCAATGACTAGTCTAAAAACTAGTATTAAGACTATCACTTATTTAAGTGATATTGGTTGTCTGGAGATTCAGGGGGCCAGTCTAMWCGMYWWCYGACGTCTCATATTTGCTGACGCTAATCCGACGTCTCATTGCCGTCTGCTTGTTTTCTTTAAAGGGTGTATTAGACGAATATCAAATCGGAATGGTAGGGGATGTGTGGGCACCATGCCCGGCCCTCTTTGAGCATCTGAGAGATTGGAGACCTAGCCGGGTAAGATAGCTACTTTCTTACGGGTTACCCTTCAAATCCAAAGACGAAACGGACGCTGCCGTTCTCCACGTGGAGACGCTTTACTTCTTCGACAAATTCCTGGATCACCTCTCCGGCGTTATCGGGTGGTATGGCTGACAAAATTTCTTCCGAAGTCAGCCATGAGTATGAATGTTCACCGAATAAATCATCATCTTCGGACGGTATATCATCAGGTAATCCGCGTAATGCGTGGATAAAAACTGCTGATGTGCTCGCCCTTTCACGATCTACATCAAATCCGAGCCAGGCAAAGTGGAGATATGATCGGTCCCCTTTATAATTGCTTGATAAATTAATCCATTTACCAGGCTTTTCTTCCCTTTGAAATCGCCAGCAGATATCAACGCCCATTAAGAAACTCCATTACTATCGTTCGTATGAGATAACTATCATTTCAGAATACTATGACTTCTTCCCGTATAGAACTAATCGCTCACGCCAACTGGGCGAAGCCAACCGGTTCCGCCACTTCGCTCATTGGTTTTTAGGCGTAAGCACTGAAGCCAGTCTCCATGCTAACTGGCGAGCCTGCGAAAGTCAGACTCGTTGTTATAAAGCGGCATATCGTAAGCGGTGTCTGAAATGAACATGCGGATCTGCTCAAGCGTCATGCCACAATGAAAACGGTTTACGCTCACATTGGCCCGGGGGAAGTCAGCACAAAACGCATTCAAAACATTTTCATGGACAATGCCAATGTTGATCAACGCAGCTGGCCCGTTGTCACGGAAGGATACGACACGGAATCCCCCATACCAGCCTGAATGGGAGAAAAATGAAAATGCGCCGGATGCCAGACCATTAGACAGGTCATAGCGCAATTTCCCGCACAGAGACTGGCTGTCTTTGCTGTACACGCGATTAATGAAAATACCGGGACCAACTTCTACCGGCTGCTTGTTGCTTGCTAAACACGGAAAGCCCACCAGCGAAACCTCCCTTTCTCCTGACCAGTTTACCTGATACCCGGCAGTGAGAAAGTCCGTCAGTTCTACGCCAGAAAGAGCATTAATGGCCGCGATATCGGTAGTCAAAATATTTACGTTTTTCATATTCATCTCATCTTTATTCTAAAGTGCGTTTTTTGTCTATCAGCCCGAGGATTGAAAATTTGAATATTTAATGTGACAGATAAATACCTGTCACTTTTTCAAAAACAGCCTGTAATTGAATATCGAGAGAGTTCATTTTAAAATCCACCAGCTCAGCTTTATTATCGCAAACCAAATAAAAATAGGAGTCAAATGCGTCTGTATCTTCATCTTTAAAAATACGGAAGGAATTAATTTTATCATGCCCTTCAAATTCGGCATGAATACCATAGCGAACCGAGCCGTCATCGAACTGAACAACCCGTCGTACAGAATTAATCCGGACGTACTGTTTTAAGGCCCTCGCGAAATCGGCATTTAACGCCAACGCTCGTAAGATTGAATCAGCGGTTTCATTCTGCTTTTTACGATCGTATTCAAATATCCCACAGCCGGTGTTACGAAAGACCGGCTGAAGAGCATTAACCAGGTTGAAGGAATCCACGTTTCTGTCGTTTCTGTACATGAGATATCTCCTGCCCCTCCGCTATACGAAGGGGCTTGATAGGGTTACTGCCAGGCTGCGATCACTTCTTCGCACTGGAAATGAGATAAGCACTGCTGGAGTAGAAGAGCCAGCACCGCTGTGTTAGGGACGCGATTGTTACACCACGCGTTGAAAAGCAGCTGCCATGGACCGGCATAATACCCGGCCAGTTTCTTTTTTTGTTTAGCTGTACGGCAGCGGGAAATGGCCTGCTGATAAAGGCTTTCATTCTCATCACCAGCCCGTTTTTGCAGAGTGCGATAAATATACGAATAAAGACTGTCAGAACAGTTTGAAGCGTACGCCAGTTGTTTTTTCATAATACCTCCTGTTTAGAAGTATTATATGTAAACAGCCTCAGCGGCTAATAACCCGTAGCAATATAATTTGCATTTTTTCTATTTCTGAAGACGCTTTTTAAATTAATATTTACTGAGTTATCACAACTTATTATTCTTCCCGTCTGCTGTTTTATTAATCCCCCAGTTAGTAATCACGCCAAGTCGGCGCAATTTTTCACGTTGTTCATAAATAAAAAAATCGCCAAGGCAGTCTTTTAAAACTTCACTATCCTGATATTTTATTTTTTGAAGCATCCTCGCAACTATGGCGCGTTTCAGGAATATGGCTGCATCAGACTCAAGCATTTGTGAGGACTGTCTGACGGTCTCCTGCATGTCGACGATACTGCTGAGCTTTCGTCTGACCACGCTTAGCATAGTGTCCGGGAACCGCTTAGCGGCTGAATGTAACCCGCAACAACGTTACGCATTGTTTTACTCACTGCAATTTTCCATTTAAGTCTGTTTGTTCCACCAGCTGCTAACATCAGCGTTATTCATCCTGAGGTTTCGCCCGCGATTGACAGATCAGAGGCAGCATGGATGAAATTGCCAGAGTAGATCACTGCATACGCGAATAGTGGTTTGTATTCAGTTCTGCGTTTGCCTGCTTTTCCAGTGCTGTCATAACCCGGCGGAGCATCGCCAGAGCCTGAACAGGCGAGCTCCCAAACTGCACTTTCACTTCAGCCGTATCATGATCCTGAATCAGGTCGAGTATATTCACTTCGATCCCTGCCCCGTTTTCATCTTTTGCCGTGCACTGAATACTTACCCGGGTCACCGAATCCGTCAGGACTGGCAGTGGGTTAGTTTTGTCTACGTTGATAACAGCCTTCTTCATTGCCCTGTTTCCCCTTGTCCTGAAAAAGTTACCGACCCGTCCGGATGGAGGGGTCGGTCAGAAAATCATGACTGTCCCTTGTTCATCTTATCAGCATGCTTACGCAGGTACTCTTTCAGGTCAGCATGAGCGTTGATGATATCGTTCATTTCATCATTGGTCAGAACAAGCGTGTAAGTATCAGTACTGACAGATTCACCTTCTTTAAGCTTGGCTTCTTCAGCAATACGTTCAAAAATCGGGATCGCGGTGTCTGCAATGACGGTCACAGTCTTTTTGTTCAGAACGCTGGACATGGAAGGTGCTTTACCTGCCGGGTTCTGTTTAGGAGCGCTGTCCTTTGGAGCTGGAGCCGGTTCCTGTACCGGTGGCGTATCCAGCGTCTCCGTATTGCTTTCATCGTTCAGTTGATCCGGTACCGGGGTGTTATCGGTAGTATCATCTGCCGGTTGCTCAGCACCGATGTTTTCCGGAGTCTGCGGATCTGCCATGCGCTCTTCTACCTTGGCAGCTTTGACGAATTTCAGCGTGTTTTTCGTCGCCTTGCCATAGATGGAGATCGCTTTGTTGATGTTATCTACCGCATCCTCACCGCTGTACATATACTCGTCCAGTGCAACGTACATGCTCACCTGATCGCTCACAAGCATGGTCTGTAGTTCAGAAGGCAGGTCCAGTACGCGAACCATCTGGCGAAGATGCTGCTCTGATTTACCACGTTTTTTTGCCAGTTCCGCAAAGGTCTTAGGCTCTTCTTTATCTTCAACCAGACGCTTAATTGAAAGCGCTTCAGCTACGACAGACAGCGCCAGGTTGGAGTTGCCGGTCAGGGTGAAGAGTTCTGCTTTTGAAGCGCTACCGCGAAACTCTTCGCAGCGAATACGAGTAATGCGTTCACGCCCTTCTGCTTCCAGCTGGCGGTTTGCAATAGCGATGGAACGGATACGGCAAGCCCCCTGACGCAGTACAGGTACGCCATTAACCATCTGAACAACGATAGGCGTCACGCTGAACGGGTCTTCCATGTAGGCATCGGCCAGGCTGTTCAGGTGTTCCACAACGTGAGGCATTGAATAGTAGAGCTCGCCCATACCGGCCGTGCGGATGTTAAAGCCTTCCTGCTCTACAACAACCGAAGGGTCAATGATAAGGCCGTTGCCTTTACGGGCACCGTTACCAGTGCGTTCCAGGTAACCACGAAGGCTGATTTCGTTGCTGTTGTTTTTTACTTCAGTTTCGATTGCGGACATTTTTGTTCTCTTTTTTGGTTGGTTGTTTAACTGCGCTACAACACAACAATACCAGGTTCGACATTTTTCCTAATAGGTTGCGGAGAAGAAAAAGTAACTTTTTTTAAAAATTTTCCTGAGGCAATACTACTCGATCCGTCCGTTTTAAATCTTCACAACAGTGGGCCGTTTTTACGTTTAAGCAAAATAACTGGTTCAGAAGGTGACTCAGAGAGAAAAGTTACTTTTCCGGTTGTCTGGGCCAGTGATGGGAGAGTGGCAGGACAGGAATGGCTAAACCGGTGCGGGTCTCTTGTAAGTCGCAGGGGATTCAGGAGATATAGAGGTAAACTGGTACGTTCAGTTTTTGGATTGAGCCGGGCTTTTGGCCCGGGCTTAAGGAAGCAGAAATTTGAACGAACTGGCAGGTAATGCTTTATGCCGCCGACAGCTGGCCGTCAGTGCTTTGCTGTTCTGGTTTGACAGTTGGGGGATAACCGGCAGTTAGCCGCTGGCATTCCGCATCACAGAAAGCCCTGAGGTTGCTGAAGACGGACTCCATGAAATCAGCATGAGCATACGAGTCTACAGGACGTGTCTTGTTATCTTTCATCTTGTTCTCCTCAATCATTATTAAAACCAGCGGATTTAGTTTCTGGCGCTCCATCTGCTGACCGGCTTTCCCAGAGAGCAGCGATGTGTCGGGTTCTTTTTCTCATTTTATCGTTTTCATCGGGCCCATCCGGGCGTATAAGAGACCGATTTGGCATGTTTAGGAAACGTACTGGCGTAATTAAAAGCTGAGGTTGGATTTGGAATAAAAGGATGCTTTTCCCGTTTGTCGGGTCTTTCGCCACCGCTGCACGATGATTCTGTCAGGCATTCTGCGCCCTCCCAGGCTGCACATCTGGAAACAAGCGTTGGGATGTTCCCTTCCCCTGCTCACCGTAGAAAGATCGGCAAGTCCCGACGGTCGTTCCGTACGAGCCGGGTCCAAATAATGAATAAATAAAACGCCGCTTCAATTGTATTGACAATAGAAGTCAGGAGGATCATAGTGTCATTCATGGTGCGGCTTTCGCACCACCGCCCCGGCGGTACCGGGCAGAACTGGAGTACCTCATGAAACTTTCCCGTCAGACGACTTCTGATACTTCTGTTGATGGCCGTTCACGCGCATATGCCTGGGGCCGTGTCCATTATTTCATTATCGAACATGCACCAATGGCTGAGCTGGTCGCTATTGACGAGCTGCTGGAAAAAGCTGGCTGGAGCAATGACGGCTGTCCGAACTATGAGAAAGATGACGAGTTTGGTAATGCTGGTTACAGCTGTGGTTACTGGATCGATATTGACAGCGTGGGAAGCTTCAAGGCTGACTACAAACGTCTTAAGGGGGAGATTAGTGCGCATATCGCCTCAAAGGCGGCAGAGGTGGAGATCCGCGTACTGGACTCGATGTCCGACAAAGAATGTAAAGATGTTGCCTCGGTGGCATCTACTGTTCGCCGTGACTTACGTACGCAGTCCGAATCGCTTCATTCACTGCGTACAATCGTAACGGTTGATCATTACAATCCCTATGTGACCACCAGCCGCCCGCTGAGCATTTCCGCCTGGACACTTATCCACGACTGTCTGAAAACAGGCACCATCAATGACGTCTGTTCACGGTTGAGTTCATTAATCCTGCACTCTGAAGCCGCGATTGCCCGTTGTAAGGGAAGCTCCGACTACTCTTCGGAACACGCTCAGCTATCGTTTTTTGCTGGTAACGACTATGTCACCAGACGCACCCTTGTTGATGCAGCTCACGAAGAGGCTCTGCGAATGAACCGCCGCTTTGATGAACGCATTGCAATGAACGCGGATTCTGATGCCAGAAGGCTCCAGTGCGAATTCAACCTTAGCAACCATGTCGTACAGCGTAGGACCGTTGAATCTGCTCATATCCAGGCACTCAATGAAGACGTCACCCGTTCACAGGCGGAACCACGCTGCCCTGGAAAGCTTCTTCTGAATATGACCAGTCATGAGGAAGTGCGGGACTCACTGAGCGCCTGTTAGTCCAGCGACACCCCCTGCGGCTCTACTACCGGGCCGCAGTCTGCTCCTGCCCAGATGGTGCCAGTGGTGTAATGAATTTGTTTAATAAGGCTAAGTATGATGAATAAAGAACAACTAATCGACAAACTGGAACGCGTGGTATGTGGTCAGTACTCCTACGAAATGCAGGAGCTTGCGTATTCGGCCCTCTGCTGCATTAAAGGCACCCCGGACGACTGCGCTAAGTTCCCTGTTACGCGTCCGCTGCCTGACACCTTAGTGGACGTATGGGACGAAATCGGGCAATACCTTGGCACAGGCAAAGCCATTGAAACTCGCAGTTGCGGCGTTTCGCTTCTGCTTCATGGACACTGCTACGATTCAAATCATGTGCTTTACTGGCGCAATGCTGGCGCACTTCCAGCAGCTTGCGATACGCCACTGGCTGGTGGGTCTCGCAAACTGTTCACCTGCTCAGCCTGTGGAGTGGACGGTCTGGATGAACCACCTGAAACCAGTTGCCACTGCTGCACAGAGGGGGCCCACTGGGTTGAGAGCAGGCTCTTCACCTCCGGGCAGGCAGACCCTGAAGAATTTAGACCCGTGGCGGTCGTGAAAGAGTGTGCAGGCTCAACGCCGGATGATCGGCTCATCTGGAGTGTGATTGAACAGCTCAACGGCGAACTGGCGGAAGGCGATAAACTATTTAAGCGACGCTGACAGATCACGGCAGCATTTATAACAGACGAACTCCAGAATAATTTAAAGCAACCATGAACATGAAAAAGCCCAAAGCTGCATTACAGAATGCCATGAAAGAAGATGTGCCAGCTGTGACACAGATTCAGATGCGATCTACGGTTTCCAGAAAGGTTCGCTATGTAAAACAGGCAAATCGAGAGGGTCTGAAATTATCTGAGTGGATGTCGCGGCATCTCGACGCTGTCTGTGATACCGCAGATGAGATTCATAAAGGCAAACGCTCAACTCCGGTTGCGCCTGGGAAGATTCCCCCAGAGGTATACCAGGTGATATACGATCAGTGCGGCGGGTTCGTGGAGTGTGATGCTAATGCCCAGGTTATCTGGGAAGCCTGCCGTAATGCCATTCTTAACGGAGACAAAGGGTAAACGGCAGGTATCGCCTGTCATTTTACCCTTGTGAGGACAATACTGATGAACCATGAGAGCCGAACTGTATACCTGAACACGGCCATTGAGGCCCTGCTGAAAGCTGAGGCGGCTCTGAACGATCTGGCATTAGCCTATGAGCTTAAACCTGATGAAAAGGCAAGCGCATGCCATCCCAGAACCGGCACACTTTCCACTGCGTCCCAGGTAAAAAAACTCCGCCGTGTCCTTGAGAAGCAGAAGGTATGAAGGGCTGCATCAGCCAGGCCCGGATATAAATACATGCTCTGCCAGGTGAGTACCACTGCCCGGTAGCCGAATGATAAGTTTTGATTTCACGGTTGCAATTTCTCCCTCTGGCATCACTGCTCCACGATGCACCCCGATCAGCTTAGCGTCTGAAAATGAAGATGCACCGGACCTGCATGAAGCGGAACGGTGCCCAGCTGAGTGTTTGTGGGCACAATGAACCGCAATTTCATGATGGGAATGAAAGATGGCTGGTGGCCCGCTGATATGAACGCTTACCCTGCATAACGTTACTAACCACAATCTTTTCACTAAAAGAAAAAAGGGTTCCTCCGCTTTAGAGGAACCCTTTCAAAAGGTGCCGATGGCATACTAATCCACACCCTGAAAAGAGGGGGGTTGCCCCCATAAGCGCTAACTTAAGGGTTGTGGTATTACGCCTGATATGATTTAACGTGCCGATGAATTACTCTCACGATAACTGGTCAGCAATTCTGGCCCATATTGGTAAGCCCGAAGAACTGGATACTTCGGCACGTAATGCCGGGGCTCTAACCCGCCGCCGCGAAATTCGTGATGCTGCAACTCTGCTACGTCTGGGGCTGGCTTACGGCCCCGGGGGGATGTCATTACGTGAAGTCACTGCATGGGCTCAGCTCCATGACGTTGCAACATTATCTGACGTGGCTCTCCTGAAGCGGCTGCGGAATGCCGCCGACTGGTTTGGCATACTTGCCGCACAAACACTTGCTGTACGCGCCGCAGTTACGGGTTGTACAAGCGGAAAGAGATTGCGTCTTGTCGATGGAACAGCAATCAGTGCGCCCGGGGGCGGCAGCGCTGAATGGCGACTACATATGGGATATGATCCTCATACCTGTCAGTTCACTGATTTTGAGCTAACCGACAGCAGAGACGCTGAACGGCTGGACCGATTTGCGCAAACGGCAGACGAGATACGCATTGCTGACCGGGGATTCGGTTCGCGTCCCGAATGTATCCGCTCACTTGCTTTTGGAGAAGCTGATTATATCGTCCGGGTTCACTGGCGAGGATTGCGCTGGTTAACTGCAGAAGGAATGCGCTTTGACATGATGGGTTTTCTGCGCGGGCTGGATTGCGGTAAGAACGGTGAAACCACTGTAATGATWGCAAATACAGGCGGTCTGTTATANNNNNNNNNNNNNNNNNNNNNNNNNNNNNNNNNNNNNNNNNNNNNNNNNNNNNNNNNNNNNNNNNNNNNNNNNNNNNNNNNNNNNNNNNNNNNNNNNNNNNNNNNNNNNNNNNNNNNNNNNNNNNNNNNNNNNNNNNNNNNNNNNNNNNNNNNNNNNNNNNNNNNNNNNNNNNNNNNNNNNNNNNNNNNNNNNNNNNNNNNNNNNNNNNNNNNNNNNNNNNNNNNNNNNNNNNNNNNNNNNNNNNNNNNNNNNNNNNNNNNNNNNNNNNNNNNNNNNNNNNNNNNNNNNNNNNNNNNNNNNNNNNNNNNNNNNNNNNNNNNNNNNNGGTATGTGTAATGGCAGCTCACCGCTTCACGTGTTCGTTGCCGTTCTCGGATACAGCCGAATGCTGTACATTAAATTCACTGACAATATGCGTTATGACACGCTGGAGACCTGCCATCGTAATGTGTTCCGCTTCTGTGGGGGGCCGCGCGAAGTGTTGTATGACAATATGAAAACTGTGGTTCTGCAACGTGACGCATATCAGACCGGTCAGCACCGGTTCCATCCTTCACTGTGGCACTTCGGCAAGGAGATGGGCTTCTCTCCCCGACGGTGTCGTCCCTTCAGGGAACAGAATAAAGGTAAGGTGGCACGGATGGTGCAGTATACCCGTAACAGTTTTTACATCCCATTAATGACTCGCCTGCTCCCGATGGGGATCACTGTCGATGTTGAAACAGCCAACCGCCACGGTCTGCGCTAACTGTACGATGTCGCTAACCAACGAAAGTATGAAACAATCCAGGTCCGTCCCTGCGATCGCTGGCTCGAAGAGCAGCAGTCCATGCTGGCACTAAAAGCGGCGAAAAAAGAGTATGACGTGCATCCTGGAGAAAATCTGGTGAACTTCGCCCCCCTGCATTATCCACTCTCCATCTATGACTCATTCTGCAGGGGAGTGGCGTGATGATGGAACTGCAACATCAACGACTGATGGCACTCGCCGGACAGTTACAACTGGAAAGCCTTATAAGCGCAGCGCCTGCGCTGTCACAACAGGCAGTAGACCAGGAATGGAGTTATATGGATTTCATGGAGCATCTACTTCATGAAGAAAAACTGGCACGTCATCAACGTAAACAGGCAATGTATACCCGAATGGCACCTTCCCGGCAGTGAAAACGTTCGAAGAGTATGACTTCACGTTCGCCACCGGAACACAGCAGAAGCATCTCCAGTCGTTACGCTCACTCAGCTTCATAGAACGTAATGAAAATATCGTATTACTGGGGCCATATGGTGTGGGGAAAACCCATCTGGCAATAGCGATGGGCTATGAAGCAGTCCGTGCAGATATCAAGGTTCGCTTCACAACAGCAGCAGATCTGTTACTTCAGTTATCTACGGCACAACGTCAGGGCCGTTATAAAACGACGCTTCAGCGTGGAGTAATGGCCCCCCGCCTGCTCATCATTGATGAAATAGGCTATCTGCCGTTCAGTCAGGAAGAAGCAAAACTGTTCTTCCAGGTCATCGCTAAACGTTACGAAAAGAGCGCAATGATCCTGACATCCAATCTGCCGTTCGGGCAGTGGGATCAAACGTTCGCCGGTGATGCAGCACTGACCTCAGCGATGCTGGACCGTATCTTACACCACTCACATGTCGTTCAAATCAAAGGAGAAAGCTATCGACTCAGACAGAAACGAAAGGCCGGGGTTATAGCTGAAGCTAATCCTGAGTAAAACGGTGGATCAATATTGGGCCGTTGGTGGAGATATAAGTGGATCACTTTCACTTGCTTTTGGAGAAGCTGATTATATCGTCCGGGTTCACTGGCGAGGATTGCGCTGGTTAACTGCAGAAGGAATGCGCTTTGACATGATGGGTTTTCTGCGCGGGCTGGATTGCGGTAAGAACGGTGAAACCACTGTAATGATAGGCAATTCAGGTAATAAAAAAGCCGGAGCTCCCTTTCCGGCACGTCTCATTGCCGTATCACTTCCTCCCGAAAAAGCATTAATCAGTAAAACCCGACTGCTCAGCGAGAATCGTCGAAAAGGACGAGTAGTTCAGGCGGAAACGCTGGAAGCAGCGGGCCATGTGCTATTGCTAACATCATTACCGGAAGATGAATATTCAGCAGAGCAAGTGGCTGATTGTTACCGTCTGCGATGGCAAATTGAACTGGCTTTTAAGCGGCTCAAAAGTTTGCTGCACCTGGATGCTTTGCGTGCAAAGGAACCTGAACTCGCGAAAGCGTGGATATTTGCTAATCTACTCGCCGCATTTTTAATTGACGACATAATCCAGCCATCGCTGGATTTCCCCCCCAGAAGTGCCGGATCCGAAAAGAAGAACTAACTCGTTGTGGAGAATAACAAAAATGGTCATCTGGAGCTTACAGGTGGCCATTCGTGGGACAGTATCCCTGACAGCCTACAAAACGCAATTGAAGAACGCGAGGCATCGTCTTAACGAGGCACCGAGGCGTCGCATTCTTCAGATGGTTCAACCCTTAAGTTAGCGCTTATGGGGTTGCCCCCCTCTTTGTCAGCTACTTACCGGATTCGTAGGCCAGGATAGCAAATACCTCCCTTGTTCCGTCTTTCATCCGCAACTCGCAAAGCGAGTTTCGTGTGAGCCAGGTGAATATCAACAGCGTTAAACAAACTATTAATATGCACAAAACAATGGGTTGGTTCGGCATTTTCATGGCCTTCTTCTCCTTGCATTTAAGCAGGCAAGAGGCTACGCTGTGTGTGACTAGCATACAGGGGCCTCGSKTTGTACTGACCCCARAAAGTTGGACAGTTAAACACGAGGCATATAGGTCTGATTCCGATATTCAATTGGAGTCAGACCTTTTAATTTCAGGCTAATTCTTCTGCTGTTGTAGTATTCAATATATTCCGTAACAGCATACTTCAGTTCGCTTATATTACTGAACTCATCAAGATAAAAACACTCCGACTTTAAGGTTCCAAAGAAACACTCCACCACAGCATTATCCAGACAATTGCCTTTTCTGGACATGCTTTGTTTAATACCATGTTCTTTAAGGATATTTTGATATCTTCTCATACGATACTGCCATCCCTGGTCAGAGTGCAGAACAGGATGTTCGTGAGGATTAAGCTTTTTGAATGCCTGATCGAGCATATTCTCAACCATGTTCATCACTGGTCTTTCCGAAAGGCTGTAAGAAATAACTTCGTTGTTGAAGAGATCTATTACTGGAGACAAATACAGCTTGCGCCCATTGACTGCAAATTCAGTAACATCGGTAACCCACTTCTCGTTTGGCCGCGTAGCCTTGAAATCTCTTTGGAGAACATTAGGGGCGGTTTGCCCTACCTCTCCTCTGTAAGAGCGGTATCGCTTGACCTTAATCGCTGCTTTMAGTGAGAGGRTTCCCATCAGGCGCTGAACAGCTTTATGGTTAATCTGTTTCCCTTCTCGATGAAGAGACAGCGTTACCCTACGGTATCCGTATCGGCCTCTATTCTCGTGATAAATCTCACTAATACGCTTTTTAACGTCCGCATACTTGTCAGGCTTGCTGAGAGCCTTTAGATGATAATAAAACGTACTGCGCGGTATCTCCGCAGCCCTGAGAAGCTCATCAAGAGGATAAAACTGCCTTAGCTCGTTGAGTACTTTCACTTTTTCGTGGGATGAGCTAAGGCTTTCAGCTTTTTTAGATACATAAGCCGCGTTTCAAGAAATCGAACTTGCCTTTCAAGATCCTCAATGCGTCGGTCTTTTGACAGCTCCAATGCTGATGCCGCTTTTTCTGGATCAACTGATATTGCAATGTTTCTTTTGGTGCCAATCTTGAGCGCGCGTAAACCAGCTTCTCCGCGCTCTTCATAGACCTTCAGCCACCTGGCTACAGAACCACTACCAGCAAGCATAAAGTGAGCAGCAGCCTGATTAAGGGACATGTGCTGCTCGATCACAGCTTTCACGACCTTAATACGCAACTCTGGATCAGCACTAACGCCTTTAGGTTTGGGAATTAAACCTTTTTCTCCATGTTTTTCATAGAGGGCAACCCATGTCCTGACCTGGGTTCGGGGGACACCAAAACGTGCCGAGATGATCCTGTAACCATCATCAGTTGTGAAGTAGTGATTCACGACTTCAAGGCGCTTTTCAAAAGGGTATTTTGGCTTTGACATATYAGGGGCTATTCCATTTCATCGTCCAACAAAATGGGTGCAGTACAGGTTAATTGAAAAATTACTCGGGGCTTTCTGCTTTTACCACAGTCAAACAGTGTTACCGCTGGCTGGGGCAAAAGCCTCCAGCACCAGCGTCATTATATCACTCTGCCCTGATCAGCCAAACACCCTGCCTGCATAAATCATTGATTTATAATTTATTTGACATGAGTCACTTCCGGTTGTCGGAGACAGTCTTTTTACACTAAAGAAAAGGGTAACGGGCAGCTGCTTGGTCGGAACATACAGTGCAGTTCCTGCCCGTTTAATTTCCGGATGCAATGGTAGGATCAGGAGGCACTGGTTCCGTTGATTAGGGAAAGCTTATGTGCCTGAATACGGCTGTATTCGAGATGGGATGGAATATTACAGATGCGCTCCAGTCGATCATGCAGCCTCGTGTAGGTCAGTCGATGAATACCGGACATTTCATCAAGTAGCCAGCGCTTGATGTAAGGGTTACAGGAAAGCCGGGCAAGATCGTCGTCATCCACTTCGTCAAAGAACCAGTACTGCTCCATCGGGACTACCTGAAATATCCACGGCCGGGGATAGTCCCCTGTGACAACCAAAAACCATGCGAGAAAGCATAGACACAGCTCAACGATCATCAGCATCGAAAATTGCGAATAACTTAGACCAGGCACATAGGGTGAACTATCCGCAACATACCCCCTGAACAATTCCGCCACAAGGTAGCCCAATAGCGACAAGGCCAGCATCAGGGTCAGGATTAATCCCCCATTAAACGCTACCGAAGCCTTTTGAACCCGATCAGGTGCTGTCCGGCTGCGATAGTTGGTCACTACTCTTTCTACAAGTGCCCTTATGGCAGCCTGTTCTTTACTGACATCAGCTCCGGAAAAACCGGACGGGCTTTTATTTAATTCAGTCATACCCCACTCCTGTTATGTGCTCTACTGAACAAACACGTAGATCATACAGAGCTCACGGACGCACTCCTGCCAGATAAAGGAGGGAATTTGGCTGTAAGACGGTTAGCCAACAGTTCAGGTTATGCGTGGGATCCGGCCAGTCAGAAAGGATTCCGTTATTAACAGGCAAGGTTAAAGGCAGATGGACGTTGAAATTGTGGATGCTAAAAGGGGTATTACTCTTTTTCCTGCATAGCGGCTTTTTCAGCCCGGGTGGCCAGGCGAGCATTTCCGAAAGGTTCACGGACAAGCAGGGGCTTCTCCTTCTTCCAGCCCCTGATAGCCGTTTCTCCAAAACGACGTGGTGCATTGCCGTTCCAGCGAGCAATCACATGATTATCATGAATTTCTATAATGACAACGGGGTGGACAATGACCGTTGTAATGGTGGTATTTCCCATTTTGGTACGGGTTACAGACCAAACCTGCATCCCGGATTCCAGCTGGCTGATTTTCATATTATATCCTTAAGCCAACACGAACTGCGCCACAAAAATTAATGTGGCGCAATTTACCATAAACAATAAACATCAGATACCCGTGAAGAGATTTCCCTTTATTTTAAAATTCTTCTGGAGAAAAAATGATATTTCCAGAAGAAGTCAGCGAAATTCAGAAACGGCCATCACAATGGTGCTGCGCTGACGCTGGCGTTCTGCCTTGCGCTGCCTGCGGCGATAGATCTATTTTGCGCTGACGTAAGGGCAGTCCTCACGGGTATACCAGCAGCAGCCGCAAGGTTCGGGCCGGGGTTTTCCGGCAAGTCCAAATGGTTTCATCAAGTCACCTTTTTAATATTTTTAATGGCAAGATACTTCCCTAACACATTGTTTTATCGCATATAACGCTGTTGCATAAACAGATACAGATAACCCTCAGGAGAAAACATGCAAAGGTTATCAGTGATAACCGCATCCAGATACCGAGTGTCAGTCTGTAAACGTTTTATCACCAGAAAATGTGCTGCCGCAGCCTTAATGCCAGAACTACCGTTTACAACATTATGTATACCCGCTTCGAATAACGAACGAGCATGAATTACCTTTTCCCGGGCCGCTTCGATCTCCGCATTAATAACGCATTGCCGCGCCTGGATGACTGCCTCTCCGGTTAAATCGCGGAAATTCATTAGAGATGTGATCATGATTAACTCTCCAGATTATGTGGAATCATTATAACAACTGGCATCCCGCCACAAATAACCTGAGAAAAATTCTTTGAAATATTCCTATATATAAGGAATTACAGTCGGAAAAGAAACGATGAAATAGCGCCGACCGCTTAAAATCGATAAATTAAAATGGACGGCACTGGAATGAAAAACTGAAAGTAGTAAGACCGTAATTATCCTTCACGGATGTAAGCTTTATAAGAGGAGTACTGGCAAAGCTTTGCCAAGTACTTCGGCGGTTGTGTCTACGATTTTACGGATGTCATCGATCTGCGAAGGCTTATTCAACACCACCGTAAAAAGCTCTCCTTCGTTATCAGCCTGCTCGCAGTTTCCGTATCGGCTCCCGTCGTACAGCTGCACAATACGTGACATAGAAGACTTTGTTTGTTTCATGGCTTTGCACCTGCTTTTAGGCAGTTTGGTTACTGGTTATCAGAAGCTGGTTTCATGCGCTTCCGGCTGGGACACGAACTGGTATTTGACGCCGCCAGGCACACCTACTGCTTCGGCAATAGAGTCGCAAAGCCGCGATAAATCATTTAGTGTCATCGGATATTCAATATCTACAGAATATAAAGCACCTGCATTTTCAGCATCTTCGATGTTTTTATACTGGGCACTAAATATAGCAATGGTCTGAATTTCGTGGTTATGCATGAACCGGTCCTTATTAAATTATAAAAGCCACCCGAGAGTGGCCTGAGTTGAAACTTAAATCTGTGAAGTATTTTTGAGAGATTTTTTGCGATCCAGATGCCGGGCAACAATGGTTCCGATAACAAGTAGCATGATGACCGCACTGAAGAAGGTGCTGTCAGGGACGCCCTGGAAAAAATCACTGAAACTGTAAACAATAAAAATCAATGCGCAAAAATAGAAAACGATACGAACATAAGGGGTAAAAAACATTTTCATCGGTTGCCTTCCATTCAGGGAGAATTCTCAGTAATTACATCACACCTGAAGAGAAACTATTTTCGTATAAATGAGCATTTTCGACATATCAGAGGGGGGGTTTACTCATAAATGAGGTAGTAAGGGTCACACTTGAGGTGAAAGTTACTTTCCTGGCTGCGAACGAACTATCTCAAATGTTAGAGGTGTGCGTTCGCCTTGAGAGCCTCATGCCCTGAGGAGCTCAACTTGAGCCGATAGTATAAACCTGGCTCCAGATGGCTTGCTGGCTGGCATAACTCCACGAGGCCGAGCCGGAACAGGACCGGAGAGCTCCTGCACGTCACATCATCAGGATTCCCCATAAACGTACGCCGTTCTCTGGCCCGTCTGAAATTGCCAGAGATATCATAGACCGTGCCGGATGCCATCCGTCGTAACACGTAAATCTGTGCCATTGTAAGCTTCTGGGCGGAACTGCTTAAACCTGACATACCTTCCCCTCCTTATATAAAACAATCCGCCAGCAGCTCGACTGGCGGACAATGTTTGACTGGCAACAGCAAGGACATACTATTTAGTGACAAGTTTGATCTTGGTTTCACTCATTCGAAGTCGAAACTCCTGAAAACCCTGCTCTACCGCTAACTCCAGCCACTCAACGGGAATGGTATAGCTACAATCAGACCCACCCAAAGCGGCATCACAAGCGTAATCCCAGTCCTCATCCAGTTTTGGATTCATCCCCTGGGCGTAAGCCACAGTATCGCGGGATGCGGGAGAGCCCTCAAGCTCAGCATTAGTGATCAGGTATACACCATGACTGTGCGCGAGAAGCACTTTTGGCACCAGATGTGTGCTGGCAATTTTTGAGGATGAGGGAAAGAAAACCCTACCAGCTTTACGCGCCTCTTCTTCAGTCTGTCCCTCAGCGTTAAGGAGGGCTCCCCCCGGATAGCATGCCGGGTCATAGATCTGATCTGCGGTGACCGAAAACGTTTTTGCGGTGCGAATTTCTTCGATCAGTTTATTAATATCCGCCATTTCAAATACGAGAGTGGTCACAGGCTTACTCTCCCTCTTCAGTGGACAACATCAGATACTTTGTTGCCAGCAGAAGCTCTCCCACATCCTTGAGGGACAATTCAGCTTTGCCTTCTACGGCAAGCTGCAAGCGCTGTCGAATTGCATGAACAGAATCTGAAGATAAAGATGCCATTTTGCGCAAAACGGCATTAGCCTTTTCTACAGCAGGATACAGAATTTCTGAGTTGGTATTATCTTCGTCATTATCAAAGATAATTTCAGAATCCATATTGATGTTATCTTCAAGCCAGCTTGAAAGCACTTCAAGTAATGACATCACCTTTTCAATTTGCATATCGCCTCCTCTGTTAATGTGAAACAAATATAACAAAGTGGCTTACCCGGCTAATAACCTGAGCAGAAAGTTTTCGCACTTTGTTTGAAAACAACTTTTCTGCTCAGGTTAATGTTAAAGTCGCTGTGTAAAAGATAAAGGGCACTAAAGATGATTTAAGCATCAAACAGACTAAATCGGATTCCGTCTTTTATATCGCTTTTAAAATAGAATGAATGAAATATAAATTTAGCGTTTATGATTGAACGCTGTAGAGGTTGATTTATCCAGTGATATTCAGTTTGGGGCCTTAAAAAGGTTTTATTTTGGATTCGAATTACAAAGGGAGCACCGACATTTTTCTGGGGGCTCCCGCAGAGAAAAAGCGGTGAGGCTATGAAGACGAAGAGGAGGTATTCGACGAAATACTGTATGGCCACAGGAGAGCTTCAGCACCCATATCCTGCCGTCTCGCTCGCCTGTAATGATTTCAACATGTACAACGTCATACCACGTAGTTGTATTTCTCACTTTGTTTATGCTTCCTGACACCGTGTGAACGCAATCTTCGTCTGGATGCGTTCATAGATGGAAAACTGCCTTTCAATGGAACCGGCATTAGACAGTAATTCATGAAGCTCAGCAGAGTCTGTATCGGGAACGATAGCTACAGAAACTCCATATCTCCGTCCAATTTTGATTAGGTGCGCAAGCTGTTCTTTTTCGGATTCTGTGAGCATTGCCAGATCTCTTCCGGACACCTGCTCTATAAACGAACCAAGGTTTTTGGGAAAAAAGGGTTCGGCATCAGAGTTATGTGCTGGGCGCGTCTGCGGCTTATCGAAGCTATTGGGCATGAATAGAACCTATACAGTTAGAGAACTGGAGAATGGATAAAGACTCTATGAAAATCAGTTGTGCTACACTCGAATGCTAATCAAGCTTTATGATGGCTTTAGTAGGGATGGCCGTCAACTTAAACCGATAAGAAGGGAGCCATTTATCGTTAAAGTAACTTTCCCGGATGATGCTCTTTTTACGAAATAAGTTTCTCACACTCCTGTATAAGAGTCGCCCTGGAACGAGATCGACTGGCTTTGCTTAATGAAGAGCGTAGTTGATGTTCATCAACCCCATCAGCGATAAACTGACCGATTTTTGTTTCAAGCCGCTGCATTGCCTCGTAAAGCTTGGCATCCGCATTATTTTTAAGAAACCTCAGTATATAATCAGCAATAATTTGGACGGGAGTGAACTTATACATTATGTATCCTTAAGACGTTGTGTTAAATGATTCAAAAAAATTTATAACCAGACGTAAATTATTATACATAAGTAAGCACTTTAGCTAACAAGCTGGAGGAGTGAATTTCGGTTAGCAACTATATTTTAGAAGCTGATTGCTGAATAGACAAAGCCCGGCTTACCGGGCATTCATTTAATTAGATGCTAGAAATCTGACCCGTCGTCTGACTTTTATTCCAGGCAGAGTTAGGAACTAATAATGATGGCCTGGTCAGTTTGAGGAAGCCGGTTTCCTCTGATAAATGCAGGGTGGTTTAAACGAGAAGAAGAAATGGTCATCGCCAGAAATGTCTCTTCACGCGAACGCAGAAATTCCCCCCATGAATAGGTTTCCCATACGTCGTGAGAAAGGTCGGATTCCTTTATGTACCGGGATTGCATTGTTGGCTCAAAATCGACAGGGGCTAAACTGTCATAGGATGGATGAACACGGTACCCCAATCCCTCCTCCGTCTGATGGTATGCATGTGCCAAAAGGACATCGTGGGAGACCAGGTCATAGTCGTTGTCCTGAACGAGCGTTTTTACGGTATGACTAATTTCCCCAAAGCCGTCTATTTCCCAGAGCGTTATCATTGTGAACTCAGCTAAAGTTCGTGGGCTCTTTACCAGAAAGCCATTTAATGCTCGTCGCCCCTTCAGCATGCCAACGTGGTAGGTCTTGTTGGGATAGGGTTTCATTGCCACCAGCGAATCAGCTTTAAGCTCAAGTGACAATTCAGGGACAGACACGGACATGAGAGTACACTTGTTTTTCATATGGTGAAGAATACGTGGCACAAGATGCAGATACATCATTTTCTCCTTTTATGGATATAACTGGCAGATCCTCAGCAGCATCAAAATAGTTAATAGACTTTTTTAATTGGTTAACCACTGTTGATTGACTTGTTTTATGTCTCTGAGAAATTATTCGTTTTGTTTCTGTTCGTTATACTGCTCAAACCAGAAGACGACCGGTTTTACTACAATATGAAGCAAACCAAAACGTTCTGCGGTACGGAAATTCACGCTATATGCGCGAGCCCGTTCAACCTGTTTGGTAATTTCATTTCTCATTCCTTCAACACTAAAAGCTCCTTTAAAAAGGTTGCAGGGAGCGCATGATGGAAATAAGTTTTCTATTGCATGCAGTTCAGGGTGCATAACCTTACCCGTACTTCGGGCAACATGAGTTACGCCGCTGCCGACCGGGGCTCTCACCAGTTCAAAGTCGCGTCGAACAGGCTCAACATGATCGGCATGCCACCCTTTTTCAGGAAGCTTGCAACCACAATAGGCACAACGCCCCCCAAATTTCATTCGCAGCTCAGCTCGCTGTATTTTAGAGATCTTATTTTTAGGTTTTGAGAACCTACCATCAGGTGATTCCGCTTTGGATAACTTTGCTGAGGGCTCAGGTAACTCAACTAAATTCCCGTTGATATTTATCACCTTGACCATATCATTTTCCGCCTTTACTAATCTCACGGGCACAGGAGCTGGCTTAAGTAACCGCTGAAGTTAACAGCCACTGACTGCCTCTACCCAGACCTTCTGTTTATACTCAATAGGCCACCCCTCTTTATCTGCCCGGATGACGCAATCATTTACCGTGGTGCGTGACCGGATACGAACATCAAGCGGAAGCGAATCGTTATCCACACGAGCCTGTGCCTCATTTAAAATGCGTAAAAACATCTCTTTGGTCATTCAGATACCCCCTCAACTTTGCGAATTTTGATCAGATGAGGGCGATTCAGTTTACAAAGTTGTTCTGTCGCTTCATCAATCGAATTGAACCGATGAGCCTCTTCGATATTTAAAGTCCAGTATTTCGCTTTCCCTTCTCCCAGATCGGACTCAAAATAATTTCGCTTTACATCCATTTTTTTAGGCCTGCCATTTATCTTGACGACATTATGTCTGTCATCAAAAAGAAATTCGTCCCCCTCAAAAGTGATTAATACAAATGGCCCCTCAGGCTTGGAAGTCCGGGGACTTCCCATTTTCAAAGTCATACTTCAGCCTCTCGATAGAACTCATGAAACCTCAAATTAAAATGGACTCACACCACACTGATTCAGTATTCCTCCTGAACCCCATTAGGCTCTGTTGTGATTTCATATTTAATACCGCCAGGTGCTCCCACAGCGTCCGCGACCGACTCACACAGCAGCGAGAGATCGTTGAGGGTCATTGGGTGTTCAATGTCCAGCGTGAAGAGTTTCCCGGCTTGCTTGGCGGCTGTCTTGTCAGCATGTTCAGCATTAAAAAGGTATACGGTGTGTTTTTCCTGAGCGGGGGTATTTTGATTTTGCATTGATGATCCTTTTGTTTAGTTCCCCGATTCCGGGGGTGAGTGAATTAATTTAAATTTATATTTGTCTGGTTTAATTAGAACGTTTCCAGGCTATGCGTAAACAGGTAATGCAAAGGCTGTATCAACAGGATTAAAGTTACTTTTCTGGATGCAGCAACGCTTGGACATGATGTCCACATTACATCACGATCAAAGCTAAGTTTTTTTTGTATAACCCCTTCATTTTCGTGTGTTTCGCGTTTCAGACGCTTATACGACCTGCCTGACCATCCTCATCAGAAGGCGGTTTAACAGTCCTTTCGCTGTCGGGCGATTGCTATCGACATAGTAAAAACCTGTTTTGGTCGTACCGTGAGCACTGCTCAGCACCCTCAGTTCCCAGATAACGTCACGGATAACGCCGCCATTTTCTGGCTTAAGGCATTCAGATAAATGGCGCATGAAACGAGCTCTTACGGCACGGTAATAGCGGAACTCCTCTGGCTGGTTAGTATTTTCTTTCACCCGGAGTCGCTGGTTACACAGAGTTAGAACTGCATCCATCATTCCCGCCTTCAGCTTCGCCTGGATCGCACCTTGTTGCTGTTCCCTCTCACCTTCGAGTAACGTTAAGATTCTTTCTCCGAGTGCCGTCTTGTTGTGTACGTGCAACTGTACACAGGCAGCTACGCATGCCCAGAATCTGAACTTTTTTATCTGTCCACGCAATTTCCGGGCTACAACCTGACGGTATGCAGTATCGCTGAGTATTTTAAAACGCCGACTGGCAACCAGCTCTGGAAGCGACACTCTTTCGCCTATCCCCAGGCGGGAAAAGGTTTGTCCCCGTTGTGCGAGACGATGATAGACAGCGCCCTTCCCTTTTGAAATTCGGACCGCGCCATAACGAAGAAGATACTGAGCAGCAGTCGTTGGAGTAAACTCACCGTCAGCGATGCTCTGGCGTAACCCGTCGTATTCATGCCAGATAATCCAGGACGCCGTATCTTCTTCAACAGTCAGCTCATCCTCTTCCTCGAATGCCACGACGACAGAACTGCTCTCTCCGGTCTTTAGGCTACGTGAAGCCCTGGGGTCAGCCTGCCCGTCAAAATAGGTCATCAGCGGCAACGTATCAGTCAGTCCATCATAAGCTGTACCGAACCGGCCTCCGGGCAGTTTCATCCAGAGTGGAGCTGGCATTGGTGTACGGGCCACAGGCAGCATGTCAGGCTCATCCTCAAGAAGGTCCAGATCGGCCTCTTCCCAGACTCTGCGATAGATCTCAATTGCCCGAAACGGGCGAGGGTTGAAACAGTGCAACGACCAGAGGAAATCAACGTGGATCACGTTTGCTTCATGTACAAGCCGAAATTGTGGCTCAGCCATACGACGGTTATAAGCCGTATCGTCCACCTCGCCGGAAAGTAGCTTTCTGCGATGCTTTGCCGCACGTCTGGCTTCAACATAATCAAGGCTGCAACAGACATGAAAAAGACGTTCAGTCAGGGACGAAGAAAAGATATTGGGTTGAAGACGCACATACCCGCCTTCGAACACTTTACGACCGATATAATCCCGCAGGCTCCAGTCGTACTGGATCTTAGAAAGAAATCGCTGAAGACGACTTAGGCCTGCCTGATAACCATATTTCTCAGGGTCAGTGCGAAGGAGCGTTTCCATTGAATGGTCAACCCCTACGGCTGTGCAAAGCGAGCACCCATATCTAGCCCCACAAGCTGAGGTTCGCGTGGGTTTCTCCGGCGACCAGATACACTCTCCGGTGGCGTCTTTATAAAGCGTTGCCAGGCTGAAGTTATCCGGCATAAAGCTTGGTAAAGGGAAGCGGGATTCGGAACCACAGGCCATTAGAAAAGACCAGATGTCCTGAGTGCGCCACTCCTTTACTGGATAGAGTTCACCACCGTGCTCAGTCAGGGTTACTTTCCTCGCCTGCCCTCCCATTTTGAGGATATTTCCGGCCCTTCGGGCACTTTCATCATCCCTGGAGCCCAGCATCAGGCATACCCTGCTTCGTACGGATGCCGGGGCGTTTTTTAGATAACGAGCTTTGGCCTTGCGCAGGGGGGCGATTTTGTAGTCGGTTGAGCACTGACGGGTTGAAGAATTAGTCCAGGTCGGAAGTCCACGTCCAGTCAGAATGCGGCCTACCCAGCTCTGCGTAAGAGACGGTTGGGCGACAAGGACTGTGACCGGTAGCTGGTGTTCAGCAATGAACATTCTAAGCTGGTTGAGAACCTGTGAAGCCTGATAGTGCATCTCAGGGTTTTCGATCAGCGTATCGGACATCTGAATGAAATGATGTTCGCTGATATTTGTGCCGTTACGTACTGCCCTGATCAATGCCATCAGAAATAGGTGAAGAAGAGAATGGGAGTCTTTACCGCCACTGTATCCCACGCACATCGTCCATCCGTCCGTAATAGCCTGATAAATAGCAGATGTGGCTGACGTGACCAGAGAAGAAAGACTCACAGTCTCCTTTTCATCGGTATAGTTCAGATCGGCATCGGTTGTCAGGGTCTCCCAAACATCAGCCCATTTATCATGTTTCAAAATGGCAGCATTAGCCGCCTCAGGAAAAATAACTTCTGAGGGTAATTCAAGGAATGAGTCACTTTTTTCAATAAACATATATTTTCCTGAACCACGGCATATGCTGCATCACTGATATTTTTATTAGAACTTTAAAATAACTACAGCGCAACCATTTAGCGAAATTATATTAAATCAAAATCACGCAAATTTAATTCTTAAATAGATTTAAAATAAAAACCCATTGTAATTTAATCTCCCAGCACAGCTATTAGATATAGGTTGGTGGTGTAATAAAAGCCGTGACATTTGTTTTCAACTCAGACAGCGGAATTGAAGGAGTGTTAAGAGTCATGTCATCACCACAATGGCGTGGTAGAGCAGAAAGCTGAAATGAATCTTTCATCACCCTAATAACCGGGCATTCCGTACGTGCTGATGGCATTACTTCCCGCAGCATCGCTTCCTGCCTTGTGCTATCGCTATGCTTATATTCATCCTGGTCTGTTATTTCTTGAATTTCATCTTCACCACAAAATGACCAGTTAGCGTCATAGAAGTAAAACTCAGTTAACTGAAGATCGTTTTTTTTCACGTATGTCGCCAATTTGCGGATACGCTGTTCAAGCATTGTATCTATCCGTAAGGAAACACTTTGCGGAACATCACTTGCAAAGTCATTGATGCAAACAACGGTAGATACTATGAATTTATTGGTCATGGCAGGCTCCAGGCCACCGGGGGAACCGGTGGCTACGGTTATCAGGCAGGCTTATGCGCCGCAAAGGGTGTCAAGGGAAGGAAGAAGCTTGCTCAGCTTGTCGTAATCGAGCGGAGACAGTTCTGTAACGAGTTCGACCGAAAGACTGGTGTTGTCTTCTTCACTCAGAATATAGATTCCGTCTTCTGGCTCTTTTCCGGCACATGCCTTCAGTCGTCTGTTAACGACCTCCTGGGCTGAATCCGCTACGTCGCAGCTCAGGACATAGCTTGCCACATAGCTGCTCTCACCGTGGTAATGCGTCACTTTACACAGAGCATACTGGATACCGGCTTTGTGAGCCTCATTCATGAGACGAGAAAACTGACAGCCATCCTGGTAATAGTGGGTATCCTTTGTGACCAGAATAGTCATACCCCCAAATTCATCTGTCCGGCTTTTACTGCATGTAAATGCAGCAGTAATTGTTACCATTTCCGGGAGGTCGAATACCGACAGCACGGCAGTTGTGAGGCAAATTGCATGGTCAAGATCAATAGTCTCTCCATGAAAAACTGACAGCCCACTGCTGTTAACTTCTGTTGCGAACGACAGTTCATAATTACAGTCTGGGCAGGATGGTTGCCCAAAGCTCGGCTCTGAAGGGTCATACTCAGGGTGGTTCTCAATAATACTGAGAATCAGCTTCTCAGTCAGAGAACAATCTGCCAGTGGCTTATCAAGCAAACGCTCACCTTCTGCAATTTCTGCTTCGGTAACGAATGTGATTGCTTCTTGTGCCATTTTAGCCTGCTCCTGAGTGCAGGGAATAATAAACGACGCCAGAGTATAATTATCTGCCACAGTTGACTCCTTGATTATTTAATTAATGTATTTGATGAGAAGATCATAACAAACACACTACTACCAACTAATAACCTGAAGTCGTTTTTTTAGAAAAAATATTAAGAAGAATATGAACACCACCTCATCTTAAATTAATATTGTTCAGGATTAATATTCATTTTTGCAAATAAAAACCGCCAGACGGCGGCTTTTATAAAGAGGGAAATATCATTGGAAGCTGAAATTACTTCACGGCAGGCCGACAAATTACGCGACTGCTGTGAGCTGAAGCGAAACTTGTAGAGGAAACTATAATCACCTTTTCTAAGTCGTCGGCACTGTCGGCAATATGATGCCGAAAAGCCTCCTCTGCATCACCAGGGGAATCGGCTTCGACCGGGTAGGCCTGATCATCATCATCAAACATAATGCGCCCGGAAATGAGATAAAGTCGGCTCAAATCTGGCGTCGCTGCGCTCGTGCTTCGTTCGTTCAGATTCATTTTTTCTCCGTCTGTTGCTCGTAAAAAGAATGACGCCGGTTTAAAAGGCGTCGCCAGGGTTCAGGCTAAAACGCAGGGTTGCCATCGAGGAAGCTCATTGGCTGGCCAATAGCGGATGCCACCCTGAGAATTTCACCTGGTGTGGCATAGCGCAGCATTTCTGAGCGTCCAAATTTCTGATACTCATCTACTGACATCTTTCTCCACTCGGGGTGAGGATCTTTTCCGCACAGTGACCAGTTGCTTTCAGAGGAATCACGACGGAGAACGTACACATCAAGCGAGGCTGTAAGCCCGCTTCCATATCCCCGCTGCGCTACAATACGAACCTGAGAACCATCGTCGCGTTGCAACGTCTGGGTTAATTTCGTGATAGGATCCTGAGAATGCATGCCATTTACCTCGTTTTTAAAAGAATTACCGTAAGTAAATGATACCGAATCGAGAATTCTGGCTAATAGGTCAGAAGAAAAAATATTGCATATTTTTGAAGTGTAGGATAATGATTAGAATAAAATGGCCTGAATAAATCGTTAGCTTTAACTCTGCTTATTTCAGAAAAACTCTGAATTAGTAGTGATGGAAAACGACGCGGTGAAAAGTAACTTTTACACCGCAATTCAGAAAAAAGTTTCAGTTAGTCACATTACGAATAACCCGGCTTACTTTCGCATGTGCGTTCCCCTGCATGTTAAAGTAAAGCCCTCCGGGCAGACTCGTCGCCCACTTAACGCCTCGCTCAGCCATACGCTTCGGTGTTTCCAGCCAACCACGAGGAATATTGCCCGGAACGTTACCGATAACCCGTCAAATGCATGCTGCTACCCGGATGCCGCCGGGAATATCGCATTTGGATTCAACAATATGCATGACCTCAGATAAAGCACCATGCCGCTGGACATGATCGCCAATGTGCAACTCGATAGGAGAAGCCATTTCTGAATCTGACTTCATATCTGTCCACCTTTAATTTAGAAACCGTCTAAATTACCAAATTAGTTAATCCAACAACATCTGTATCACAACCATCAATTTGTTTTTGTTGGGTCTATATCGTAGAAACAAGTGAATAATGAATACACTCGTTAATACAGACAACCGGAAATGAATGACTACCTGATTATCTCAGCGGTATATGCTAAGCCGTTAATATTGCCATTCTCTGGTGGAACCACTGCTAAATGAATAAACCGTTTGTCGCTTCAAACCACTTTATCAAAACCGTTAACTTGCATTAAGTCCGATACAGTTCGGCGAGCTCATCCAGCATGGGGTTACTCTTATATCCCGGTGCGGCCGTAAAAAGGTTTCGGGAAATCGCCAGCCACTCCATGATTTTGTCCGTCGCCAGCCAACGTCTGCCAAGTCGCTCGGCTGCGATGGGGACTTTATGCAAGCCAGCGAAGGGATCTACAACAAGATCTCCCGGCTCTGTCAAAAACTCAATCAGAAACGCTGCAAGCCTGGTAGGAGACGTTGCACCGTGCAGCGGAAAACCGAGCTCGCGGGCAATGGAATGGCAAAATCTCGTATCAGCGCAGCTATTGCCGTAAAACAAAGTATTCTTGGGGATCGTTCCTTCTGTTTTATTTCCAAAGGAACCGCTTTTAAGCTGGTACGCCCCATCACCATAAAAGGTCGTGCGATTTTCACCGCCTGCTGCCTGCAATTTTAGATGCTGGTCTGAATGCGGTTGTAGTACACGTAAGTTGTTTGAACGAACCTTACTCGCATCATTGGTAAACCACAGCACAGGCTCATACGATGAGCAGAGCTGCACCCGTTGCTTACATGCCCAGTGCGTTGGCGATGGGGGCTTACTGCGATTCACCCACTGAAGCCTGTCCATGAGCTCAAGCCCCAGCTTGTCACATAATGCCAGTGTCAGACGCTCCAGATACAGAGAACGTGAAGGCCTACCCCTATTAAAGCTATCTTGAGTGATATTCAATGCCACACTTGCGCCCGGTACAAGCTGTTTCACGATCGGTTCGAGGATACGCAGAAGCCAGTCAATATAAGCCTGCTCGCCACGCCCCCCTCCGTGCCCGTAGTCTCTTGAATTTCGAAGGAGGTAAGGTGGCGAGGTCAGGCAAAGATGAATTTGCTCGGTGATATTGCTGAAGAAGGCATAGGCGTTTCCAAAAACCGATGCCCCAAGAGAAGTTGAGAAACCGACAACACAGAGCTTTTCCCATGACTCATGCAGGTTTGTTTTCGTCTTAGAGGCGTATCTCCAGACGCCCCGTTTTTCTGGAACGCGTTCGATGACCCCGGCCTGACGGAGAGTCTGCTGAAACCAGCGAACCTTATGTTTGACGCCGCTGGTTCTGGTTTTATCTGACCCAAATTCTTTCAGTTCGTGCAATTCGGCATCCGACATGCCAGTTTTACGCTGCACTTCGCGATAAAGCTCGTCGTTGGTCAACGGCGATTCGGAGGCAGCGTAGATATGCGCAATTAAGTCCGTATTAATCGTACTCATCAGCCATCCTAATGGGGATACAGTTATTATATCGGCCTGATGGTTGGAAGTGAGATTACTAAATCAGACCGATCTGGTTTGTTGAAGACTTTGCCAAATCATGCAGCACAGCTGGGCTTGCACAGAGCGAGCCGGGCTCCTTTAGCGGAGACACCTTCGCAAGTTGGATTAATCAGCCTCAAGATTCTGGAACTCAATGAGCTTTTGCTCACACTCCTCCCTGCCCCACGATCCCTGCCAGTCACAGATGTCCCGGTACTTACTTTCCAGCTTATCCATCTGTGCGAGATTAGCTGTTGCGAAGTCTGTCCATATGTCATGCCAGCAAGCGTTGTACGTAACGCCAGCTGGTGGACAATACTCCATTGCATCAGCATTAATAATTTCAACGCGAAGATCGGTTGCAAACGAGGCTGCAACGAGGTTAATAACATCCTGTTCTTTTTCGATTACCGTGACATGGGTTACATCGTCTTTCTGAAGAATGGCGTGGAGCACCATACCAAGACCAAGACCATTAATGAGCACCCGCCCGGTGGCTCGCTCTATAAAATCCTGGCAGGTTCGGATCTCCATCGGGGTATTGGACATCACCACATCCCAGCCGTTGGACAAGCGGCGATATCTACCGGGCGGGATAAACTCATCTGTATTACCAGTACACTCGGCACGAAGGGCGAGGGTCAGCGCCTTATCTGTGGTAATTTCGAAAGTGTCCAGTTTCCAAGTTCCGGACTTGCCGTCTTTAACGGGTAAATCAGAAAAGCAGCTCTTCATCGAGGCAACCAAAATTCCAGTAGTTTTGTTACGCTGAACCTACCACAAACCCGCTCTTAATGAAGGCATCAGGAGCGATAGCGATCTTTGAGGCATCGTTTAAAACAGCGGCATCCTGTAACAGACACCCGATATTTTTTTTAATGCCGCAGGTGTTAAAGGTAGCGTTGCAAAGTTGCAACATCTTCAGGGGCAACCTCCACGCAGCTCCTGACACTGTAGTGATTTTCGCCGTTGTAGTCATAAACCCCACCGTCTTCAAAACTCAGCTGTTCAACCTCGCCAGCACACTCGGAAATCAGTGCCGTCTGGCAAGCATTTTTCTCACAATCGCTGACGAGTATACGAACATAGCTTTTCTCATGGTCGCCGTTACGGTTCTGGATCTTTACGATAAAGTGTTTTTCAGACATTTGTGCCTCCAGCTCAGGTTGAGGTTAATTTAGCGTTGCCCCGGTTCACCGGGGCAAGAATAAATCAACCCTTAATGAAATTGTGCCCCCAGGTGTTAGGCTTAAATGCCTGCTCTTTGATATATGTTTTCATTACCTTGCAGGTTTTTTTCAGGGCTTTGGTATTGGCATCGGTTACTGGGATAAAATGGCGAGAATGACGGTTTTCCCGGTACTGCTTATCAGCGTTTGGGTCAATTGCTTCGCTTTGCAGGAGCCCTTCGTGCCTGCCAATTACTATTACGTAGTTCATTTCACCTGAAACACGATCCGTGAGTAATTGAAGGGAAATATCAGCTGCTCGCGTGGCCTGGCTTGCAGATATTTTTGCATGCAAGAAAGCCCCCTTTCTGAATTTGGCCGGAGTTAGCCCTGTAATATCCTCAACACTAAAATTAAGTGAGGAAAGAATTGAAAATAAGTCGCAGCTAATGACTTCAGTATTATTAGGCATTTTACCCGTCCCCGTCCATATTCATGATACGGTAATGATACCAGGTCGATATCATTACCTAATAACTTGGTGAAAGAAAATCTGTAATTTTTAGTTAACTAAAATTAATAGTCTCAATACTGCTCAAGAATTCTTTTTTTACGTCCGGTGTAAAAGGTATACGTTCAATGTATTTATAAAGTGTCGCAAATGTTTTGGGTTCAATGTTTCGGGAGATAATGTCATCAATCGGATCTTCGAACATATTGATAAAGATATCGACATGCTGCTCTCCGCTTTCTGATGCCTTTGAAAGAAGACTGACCACTTCAATGTAGCGATTATCCTGCTCTGCAATGAACAACCAGTGCCCTTCGTTAAAGGCGGGTGCAGCGCTGTAGCGTTTAACAACAATTTCTGAAAGATTATATCCTGCCTGATTCAGCAGATTATTAAAGTTGAGTTGAGTTGAAATCACGTCTAACGTTTTCATAAAACCTCCTTTTCATCTGTACTTATTATACTGTTACCCAACCCCCAGCTAATAACCTCCCAGCAAATTTTCAGAAAAAAAACACCGCCTTTTATTTAAGATTGAACACATCCTTTTTAAATACCAACAATGATTATGAAACCACAATGTAAGTGAAGCGCCATTATGGAAAAGTAACTTTTGTGCAGCTCATAAATTTTATTTATTAGTTACGTTCCTTTGTCTTGTGGTCGAAGTTCATCAGGCGAGGCCTAAGAAGAATATGTGTGGTTTCAGCCAATGCGGTGATCGGGCATTATAATTTGGTCGGGCTATTATACGTGGGTAAAGGTAGTGGTAGGGAGAGGATCAGGTTAAATTGCATTTTCCCGGTTGCCTTCCCTGGCCTACCGGTTTCAGGTCAGACGCTAAGACCAGCGGTAATACTTAAAGTAGTCCTCATTTACAGCCAAAAACTCCCTTAAACCGTTCATTAATCCCTTTTCAAACGCTGTAACGATAAACCGGTATCCGTCCAGTGTTTCAATGTAGTAGATCCCGCCCGGTGTTATTCCAACATGCAACACCTCGGCTGTCATCATAAACTGGCCTTCCGGAAAATCATGCGACAGGTATATAAAACCCGTCGTGGCCGGTGCGGGTGTGGCATTCACTAAGACACCGTTAAACTGCTGCCCGTGCCTCGCCGGTACAAGCTCACTTCCCCTGGTTGACTTATCGAGCAGCCCCTTAACATCTTTTTGCTCTTTAGATGAGGTATAGCCCCGCACATCACTCCCATCACCTGGGCGAGAGCCGGTGCCGACATGTGCAAGACGACGGTAAGCGCTGCGCATATTGATGTGGCAGGATGCCCCGGCTCTACCCTGAAGCCTTACGCCAAAATCTTCGCAAAGTAATAAAATCTGACGTAGCTGGTGTTCATACACGGACGCAGAAAGTGAAAGGTTGAAACTGGAAAAGGTCAGTTCTAAAACCTTTTCCCGTTTGTCATTGAAATGTGCTTCCAGCCTGATGATTGGCTTTTCCGACATTGCAAAAGCTTTGTCCGTTGCTCTGTACCGGCATTCATCTCCGAAACATTCTTCAACAACGCTGGCTATAACCGTGTCGTGATCGCCATCTTCCGGAGCTGGCACAAAGATTTCAAATTGTGCCGGTGTCTCCGGCTCCAGCAGAACGGGATATAAACGCGGAGAATTAAGCAATGCGCATTCAGAATTAATGAGCTTAACCCAGGCGCTTTTGTCGTCCGGATCCTTAAGCTGCTGTCCAAGGTTATCGCAAAAGTCTACTATCTGACGGGTATGCTCATCCGTGACTGCACAGATCAGGTTAAGACCATGCGTGGCCATACTCAATTCCCGGGTTCGGGACTGGGAATTGATCGACCAGGGGTTAAGTGAAAGCGAAATAGGGCTTATGGAAGGGACGACCGTCTCATTCTGCAAATCTGTAAGCTGGCAGTTCGCAGTAGGCTTCGGGGAAAGGGTACTAAATATGTAACTTGCCTGTTGTTTAGTACTGGCCTGGATATAAAACATCGCGTCCATGCTTGTATCCCGGGATGAAATTGAAAATAGCTTCATTTTTAACCTTAATGGATGAGCGATTTATAGTCATGTGCTGACAAATGGACATTATGTGCGCCATCATTCCATTCAAAGAATAATCGATACTTAGAGTTTACTCGAATGGAGGAATAACGGTTTGACGTCATTCTTAAGCGTTCATAACGCAAGCTGTTGGATAATAACTCCCGCTCACTCTGGACATTATCCAGCGTTTCGAGTCGACACAGAATCGCGTTAATAATTTCAGAAGGAATACCTGCCGTTGTTTTTCCATTACGGAAGAACTTTTCAAGCCGTCTGTCTTTAAATGAATGGATCATAGTTCCTCCGTAATAATTGACCTTAAAATTAAATTAAAAGGGCTTTGAATTAATGAATCCCTAAAATGCGGGCGGCGACTGCCAGCTGCTTATCACTTAACTGACGCTGGTGGGTTAAAGAAGACTTAAGGCTTTCCAGAAAATTATTACTGCTGGATTGCTGGGTGATTGCATCAACCATTTTTTGATGAGATCTGCACCATGCATTGAACGCAGAGTTGTGGGCGTTTTCAGTCCTCAAACGCTCGTTTTGCAAGGATGCTGACACTTTGCGGGCAGCTTGAGCATTAATGCGGTACAGCGCATTCAGCGTGTAAGCAGTGCGGGTCGTTTCGAGGCTGTAACCCGTGGCTTTACAAGCCATACAGCGACTTCTATAAAAATGCTTACGCTCTCCCCGACCATTGCATTTATCGCAAAGAATACGAAAAGTATATTCCGCAGTACCTTTTACAGAATCAACACAGCGGATTTTTGCGCTGGAGATTTCAATTCCACTGCGATCATAATATTTGGTCATAATGTGATTCCTCCGGTTAGTTCTGGAGTAATCATGACAGAATGAATCTACTGGCTAATAACCTGAGAGTAAATATTTTAAAAAAACATTGAGAGAGGGTCTGCAAATTTATACACGAAGGATTCAAATATAATTTTGTTTAAAAAATTAAGAGCATTCTGAAGTAAAAGTGCATCAAAAAGCATTCATGGATAAATCATGTACTGGTGCCAGCCATTTAAACGCGGGCATTGTTCCGGAGTGATTAAACGGTTTAGCATCATAGATTAAAACCAAAAGGAAGGCGTCCTTCCCGTCTCGGGAATATTACTTTCCCGTTTGCAATTTAAGAGCCACTTAATGAGAAAGTAATAATTAAGTCATGCTCAACTCTACATATTACATTGAGGATGGCGTAACAGGGTACGGCATACTACCGCACCCTTCTGAAGAGCTTATGTTTGAGGGAATTCTATAGCAAATGTGGCCGTGCCAGATTGACCACTTACAGCGGGAGTAACGGGATACGTGCGCTCTTCACCATTACCAAGATCCAGTGACAGCGATTTAGTTTCACCAGGCTGGACCGTAACTCCGGCAACCGTAACGCCGAACTGGGCATTTTTCTGAACAGTCAGGGTTCCGTTTAACTGTCCGGTAATGATAGAACCGTCCTGACGCCGCAACACACTGGTTCGGATGATGGCCAGCGGCGTGTTGTCCGTTGCTTTCAGTGCTACGGCTGTGGCCAGCGTCTTGAGATTATCCAGCATAATCAGATTCGCAGGCTGGTAGGTAAAATTAAGCGTTTTAGTGGTCCGGTTACCTGATTCGTCAATAGCCAGTGCCTCCAGATGATACATCTGTCCCGATTCGTCAGTGTTGGGGAAGATTCTGGGGTATTCCGGAATAAAGACATCCTTGGATAACGGCGTGAATGCCAGGGTGACCTTTTCAGAGTTAGGTCCACCAGCGAGCTGAAGCGATGTCAGGGAAGCATCCCCAGAGGCATCAGTAACGCTTATGCGAAGGTTCTCAAGCCCTTTAACCAGTTTTCCTTCTGCGTCTGCGCCATTAAAACTGAACGCGATAACCGGAAGCGTTGAGTCAATTTTCAGCGGTGCATTAAGCGTTTTGGTTCCGGTGTTTCCAACAAGATCCGTGGCAGAGACGCTAACCACCGTATAATCCCCGTCCGGTAGACCAGCGTATGAGAAGGTGGCGTTTTTGGTTTTATAATCGCTTTCACTGACGGTCACAGGCTTCAGCGTGAAAGGTTCCCCCCGGGCATTTTTAAGGGTGGCTTCGAAAACTTTGGTATCCCAGTAGCTGATGTTCCAGGCGTTGACGCGATCATTATCGGTGGCCGTCATAGTGATTGTCTTGGAGGCCTTGTTTACCTGAGCGACATTAACCACCGGTGGGTTGTTATCCCAGATAACCGTAAAATTACCAGCAAGCGCATCGAATATGCTGTCACCATCTTTTCCCGAGTAAAGGTGCAGATACTCAAATCCTTTGTCACTGGTGTAGTTGAAGTTAACCGTCATCTCGCATGAACTTTGTCCGATAGGTATAGTGCAGAACCAGGCTGCATTTTTTACCGTTCTGAACTTTTGCACGTATGGTCGGGGTTCAGCGGTTACCTTTATGCGGCTAATGGTGGCGGTTTTAACGCTGATTGAGGCCTGAGTTAACCACTCACTGGTATCACTCCGGTACATCTCTTTAGCCACTATCTTCGGGGCTATTTCCATCGCCGGGGCTGGAGTGAAGTTGAGGGAGTTATGATGAATTCGTCTTACTCCTCCTGCCAGAGTCTGGAATTCATGATAAGTATCCCCCACATTGGGATATATGTATTTGAAAGTATAAATATTATAAGTGCTATCGGACGTCTGGAAATTCGAGTCCGCCCAGCCATATTTGGAACCGTTAACAGCAGTAAAGTCACTTTTTTTCCTTAATACCCGTACGGAAATAGGGTTCTGGAAGACGGTCATGCCAGACTGATAAGTGACCCATGATCCGGTAGTGGCGTCCTGCACCTGGATGATATCGTCAGGCTTAACCCGATCAATTACGCTTCGGCGGCTTAGTTCGATCCTGTTTCCCGCTTTGTCATAAAGGTAGATCCCCACTTTATATTCAGAGCGGTTTTCCGGTGCCAGGGCATTGCTGCTTGCGTCGGCGACTTGAACGGTTACGCTACCTTCCACTGTATTAATTTCCGCTGGCTTTTTACGCTCCACTCCAGCGGCATCGGTTATGAAATATTCAGCATTAGCAAGCCCGGAACCTTTATCACTCAGTCCATTAAAGACCAGTGCCTGGACGCTGGCGTACTGCATACCGGCTGGTACTGAAGTGAAGATCGCTTCGCTGCCAAAGTTCCACCCGTTTCTCGTATAACTTATGGTACCCGTTGCCGGAGGCGTTCGGTCAATTGCAAGCGGGTAATCCTGCCGGGAGACCTCCTTCCCTTGCAAGTCGGTAATCACCTCTCTGAGGGTGAAGCTATCTTCTCCCATCGCTGGTACGGTCAGAGTCTTGCCGTAATAATCAAAGCCTGTCGAAGATGTGGTACGGTCATCTACGGTAACCAGGCTGCTTTTCGTGCTCCAGATGAGGCTCCCGTCACTTTTCAGCAGACTGAGCGTAATATAACGGTCCAGACCGGAAATAACGGCAACGTCAAAGCTCGTTACCGGATTAATCCATACGGATGCAGGCGATACGGTCTTTTTAACGTTCAGGGTATCTTTAAAGCTGAATTCTGCGATTTCAGCGGAAGCTCCTGCGCTGAAACCTGCAAATGCAATAAGCAGGGCTAGTTTGATTTTCATGGGTTGTCTCCTGATCAGGTTCCCCATGATACTTTTTCAGTGTTCGAGATCTTTTCGGGAAAATAGCTAATTTTAATGTTTTTCTTTTCTGCCCGGCGGGACCTGTTTTGTTCCATTTTTATCAGTGAATGTAATGAGACCGATTCGTCCACTGTTAACAGTGTAAAAGCGAGGTTGAAAGCCAGCTTTGAGAAGGTTTTCAATAGCTGAAAAAAAATCTTTTTTGAGCATTGGTTTCAAGATGGTTTTCCTTTTATGCCCGGTGCCGCCGGGACGGTGGCATTAAATATACGCCATGTAAGTAAATTAATTTTTACCCATTTGATTGTCAATACAAACAAAAAATAAACCATGTTTATTATTTTACCAGCGATGCTATTTTAAAGTCCGTCTAAAATAAAAAACCAAAAAGTTAAATTTGAAGCCATCCTTCCTAAATTCATTTCTTGCGCATATTAGCCCCTGCTTTAAGTATATAATTTTTGAAAAAGTTGTCTGGAGGTTATTAGCTCGTGCATCTGGATTGTTAATATAAAGCCAACACAGAAAAGGAAAACAAAATGTATAAATTAGTATCTCCTCGTGAACTGACTGAGATTATTACCGGTTTACTGCTTAAACCTGAACTCCTTGGTGAGCTGGACTCACCAGAAAAGCATCGGATGTTTATGGCAGATTTAGGCCGGGTGGTGGCAGAACATTGTGGAGGTCTGRTAWACARTSYGGCACTGTTGCAAAGTTAGCGATGAGGCAGCCTTTTGTCTTATTCAAAGGCCTTACATTTCAAAAACTCTGCTTACCAGGCGCATTTCGCCCAGGGGATCACCATAATAAAATGCTGAGGCCTGGCCTTTGCGTAGTGCACGCATCACCTCAATACCTTTGATGGTGGCGTAAGCCGTCTTCATGGATTTAAATCCCAGCGTGGCGTTGATTATCCGTTTCAGTTTGCCATGATCGCATTCAATCACGTTGTTCCGGTACTTAATCTGTCGGTGTTCAACGTCAGACGGGCACCGGCCTTCGCGTTTGAGCAGAGCAAGCGCGCGACCATAGGCGGGCGCTTTATCCGTGTTGATGAATCGTGGGATCTGCCACTTCTTCACGTTGTTGAGGATTTTACCCAGAAACCGGTATGCAGCTTTGCTGTTACGACGGGAGGAGAGATAAAAATCGACAGTGCGGCCCCGGCTGTCGACGGCCCGGTACAGATACGCCCAGCGGCCATTGACCTTCACGTAGGTTTCATCCATGTGCCACGGGCAAAGATCGGAAGGGTTACGCCAGTACCAGCGCAGCCGTTTTTCCATTTCAGGCGCATAACGCTGAACCCAGCGGTAAATCGTGGAGTGATCGACATTCACTCCGCGTTCAGCCAGCATCTCCTGCAGCTCACGGTAACTGATGCCGTATTTGCAGTACCAGCGTACGGCCCACAGAATGATGTCACGCTGAAAATGCCGGCCTTTGAATGGGTTCATGTGCAGCTCCATCAGCAAAAGGGGATGATAAGTTTATCACCACCGACTATTTGCAACAGTGCCSNNATTMGAKCRCTATAAAGAACTAAAGAAATGAAGATACAAAGATACGAATATCTGAATAAAAACAGAAAAATGCGTACCCATCCACCTTTCAGTGCGCASCCATCCACCTTTCAGTGCGYASCCATCCACCTTTCATGAAAATTACAGTGCGTACCCATCCACCTTTCAGTGCGTACCCATCCACCTTTCATTTTGAGGCGACAAAAAACAACACCTATCTTAATGAAATTATTGATAAAAAAACTGGCACAATGTTTGCAGAATAAGTTAGAGTAAGTTAAAGATCTTAAAGTAGATCTACCGATCTACATTTAAGATCTTAAAAACAAGAAGTTTAATAAGCAAAAAAACACAAAAAATCTGTGGATAACTTTGCTCAAAACAAAAAATTCACACTACCTGTGGATAACTTTGCGTAAACCCAGAGGACAGATCACTCTGAACCAAGACAACCACACATAAAAACAATATGCTCGCTTTTTAACCACTGCGCGTAATTGCCTGATGTTATCCCTGTGCTGTTCCGCTTCCTCGCTCACTAACTCGCTACACTCGGTCGTTCGGCTGCGGCGAGCGGTGTCTCCTTTCTCAAAACCAGAAGAGTTCAGATCATACGATCCGTTGATTGATCCTTTTTGGATCTTTCACTGAGAAGCCCTGAATCGCTTTCTAACGCTTTGTTCGATGTAACCATGAGGAAAACCATGTGAAATCGAAAAAATCGCTCAGAATGCGATACAGCGCGTTTTAGAGGGTATTTACAAAACAGTCGTTGCCTTGAGGAAATTTTGATCAAGATTGAACTCCTATCCGGATCATGGCAACAGATCACAGCAACAAGGCCGCTAAAAAGCGTTGAGCGGCGTTAAAAACCGTTAAACCGTAGCTGACTATAACGAAACGGGAAAAAACGCTCAGAACGCGTTACAGAGCGTTTTAAGGCGATGTCGGAAAGAGCCATACCTCACCTGTTCTGATGTTTTTCTCAACACAAGCACTTTTAAGAGTACTTTTAAAGATGCTATTATGCCAATAAGACAAGCGGAGGACTTATGAGCTATCAAATTCTGACAACCACAGCGGCCAGTATTACTGACCTGAAAAAAAATCCTATGGGAACCGTAGCTGAAGGTGAAGGGGACGCTGTTGCGATCCTGAACCGAAACGAACCGGCGTTCTATTGCGTTCCACCAAAACTTTACGCCTACTATCGGGAACTCGCTGAAGATGCTGAGTTAAACGCTGTTGCTGATGAGCGCATGAAAAACCCGGAAATTGTGAAGGTTAACCTGGATGACCTATGAACTGGCTTTTGACCGCAGAGCACTGAAGGAATGGCAGAAACTCGGCCACACCATCCGTGAACAATTCAAAAAGAAGCTGGCAGAACGGCTGGAAAATCCACGCGTACCCGCAGCCCGGTTACATGGTCATGCTGATCGCTATAAAATCAAACTTCGTGCATCTGGCTACAGACTTGTATATCAAGTCATTGATGAGAAAGTCGTTTTACTCGTTATTGCTGTTGGAAGAAGGGAAAGCAGCGAAGTTTATCAGATTGCAGATATGCGCTGAACTGAAACCCGCCCCGTAATTCGCGGCTGCAGCCGCTCAGACGCGCAGATGCTACACACCGTCACGGCGTACCGTTCGCAAGCTTACGCGCTAACTGCGAAAGGCTAATTGCGTGTTGTTAGTCCGGTAATGGGCTTTGCAGGGAGGGGGGATGTCCCTGATCTTAATTAAGCTGGTTTGTTTCCGGGCACTGTTGCAAAGTTAGCGATGAGGCAGCCTTTTGTCTTATTCAAAGGCCTTACATTTCAAAAACTCTGCTTACCAGGCGCATTTCGCCCAGGGGATCACCATAATAAAATGCTGAGGCCTGGCCTTTGCGTAGTGCACGTATAGGAAATTGAAAAACCAGTCGATACCATTGTCCACGCCTTATGCCACGTGAGCCTTTCTGCTTTTCCCACCACTCCGGTGGTTTCCCTCTCTGTATGGTCGATTTTTATACCGTAACAGGCTGTTTTTTATACTTTCACCGATTCCCGGGCACACTTAGCCTGTGTCAGGCCGGCATATACCTCAGTAGACTGATATCCCGCGCGTTTTTCTTCAGCCCTGATACATTCAGCCCCGCAATGGCCCGGCGGTATACCATCCGGCAGCCACACAGCACGCATTCGAACGGGTCACGACTCAGGAACTGTTTCACCATTTGTGCATAGCACACTTTCGCCACTGGTTCCGGTTTATCCATCCCCAGTGCACGGTACACCTGCGGCAGCTTCTCTCCACACACACGGTTGGCAAGGAACCCGAAGTACCTCACCATCTTAAAAAACTTCTCCGGGATGTGCTGTTTCAGCCTCGCGACCAGCTCACGCTGTGTCAGCGTTTCCGTCGCCGTTTCTCCCGTTTTGTGGTCCAGGTAACGGAAGCTCAGGCTTGCCCCTCCGTTGTAATGAGCCAGTCGGGAAGCCGCTATTGGTGGCTTCTTCAGATAACGACCCAGGTAGCGTGCCGTATTCCGCCCTCCGGCTGTCTTCTTCGACATGTACACATGCCAGTATTTTCCGCCGGATTTCAGCACCAGGCTTCTCCACTGTGATTCCGTCGTGATATGTGACAACGACTCCGGCATTGCCATCCCCTCTGACCACGCTTTCAGAAGCAGCTGCCGCATATTCCACATCCACCGTGAACGCATCGCGTCTTTCAGGAAGCTCAGCTTTTTCCACTGACCATGCTTATTCAGACCTCCACAGGTTACAGACACATGTACATGCGGATGCCAGTTGAGACGACGGCCATACGTGTGGATGGCGCAGAAGATACCGGGTTCCAGCCCCCGTTTTCGGGCGGCATACAGCAGATTCTCCACCGCCAGACGGCACACGTCATTCAGCAGCCAGCGGTTGCTTTCGAACACCGGCCACAGCGTGTCCGGCAGGGTGAAGACCAGATGTACCCAGTCGCAGTCAGGAAGACGATTCAGCTGTGTTGCTGTCCACAGGTCTGTGGCCTTCTTTCCGCAGGACGGGCAGGCACGGCTGCCGCATGAGTTGGTCAGGTACTTTACGTGCTGACAGTCCGGGTTATCACACCCGAACTCTTTTACACCCAGTATCCGTGTGCCGCAGGCCAGCATTTTGGTGACGGCTTCAACCTCGATATCGCGCAGACCGCCCGCATCCAGGAAGGACGTCCAGCACTGGTTGGCTGTGAACAGACGTTTCAGAGGGCGGGGAGTAAAACCGGACAACATGAGGATGGATTAAACCCCGGTATCCTGTAGCAGGGTAAGGGCTGCTGTATCGCCACGGCGCTTCAGGATGGAGGTCGTCACCATCGCAGGTGGTGGGTCCATGGGTTTGAGCATTTTCATCCAGTCCCATTCTCGTTGTGAGAGCTTCTCAGCACCAACAGAGAGCAGAACTGTATCGATACTTTTGCGGGTCAACATAAGGGGATGAGTCCTTAATAAAACAGGTCCTCAGAGCATACATATTCTGCGGGGCGTGCGGCAACAACAGGACGAACCGGGGCGGTTTTCAATTTGCAGCCGCCAGGCTGCCGTGGTTCATGATAACTTCTGCTCTTCATCGTGCGGCCGACTGGGCTAAATCTGTGTTCTCTTCGGCGGCGCTGGGTGATCCTCGCCGTACTGCCCGCTTGGTTAACGTCGCCGCCCAATTGGCAAAATATTCTGGTAAATCAATAACCATCTCATCAGAGGGTAGTGAAGCCATGCAGGAAGGCGCTTACCGATTTATCCGCAATCCCAACGTTTCTGCCGAGGCGATCAGAAAGGCTGGCGCCATGCAAACAGTCAAGTTGGCTCAGGAGTTTCCCGAACTGCTGGCCATTGAGGACACCACCTCTTTGAGTTATCGCCACCAGGTCGCCGAAGAGCTTGGCAAGCTGGGCTCTATTCAGGATAAATCCCGCGGATGGTGGGTTCACTCCGTTCTCTTGCTCGAGGCCACCACATTCCGCACCGTAGGATTACTGCATCAGGAGTGGTGGATGCGCCCGGATGACCCTGCCGATGCGGATGAAAAGGAGAGTGGCAAATGGCTGGCAGCGGCCGCAACTAGCCGGTTACGCATGGGCAGCATGATGAGCAACGTGATTGCGGTCTGTGACCGCGAAGCCGATATTCATGCTTATCTGCAGGACAAACTGGCGCATAACGAGCGCTTCGTGGTGCGCTCCAAGCACCCACGCAAGGACGTAGAGTCTGGGTTGTATCTGTACGACCATCTGAAGAACCAACCGGAGTTGGGTGGCTATCAGATCAGCATTCCGCAAAAGGGCGTGGTGGATAAACGCGGTAAACGTAAAAATCGACCAGCCCGCAAGGCGAGCTTGAGCCTGCGCAGTGGGCGCATCACGCTAAAACAGGGGAATATCACGCTCAACGCGGTGCTGGCCGAGGAGATTAACCCGCCCAAGGGTGAGACCCCGTTGAAATGGTTGTTGCTGACCAGCGAACCGGTCGAGTCGCTAGCCCAAGCCTTGCGCGTCATCGACATTTATACCCATCGCTGGCGGATCGAGGAGTTCCATAAGGCATGGAAAACCGGAGCAGGAGCCGAGAGGCAACGCATGGAGGAGCCGGATAATCTGGAGCGGATGGTCTCGATCCTCTCGTTTGTTGCGGTCAGGCTGTTACAGCTCAGAGAAAGCTTCACGCTGCCGCAAGCACTCAGGGCGCAAGGGCTGCTAAAGGAAGCGGAACACGTAGAAAGCCAGTCCGCAGAAACGGTGCTGACCCCGGATGAATGTCAGCTACTGGGCTATCTGGACAAGGGAAAACGCAAGCGCAAAGAGAAAGCAGGTAGCTTGCAGTGGGCTTACATGGCGATAGCTAGACTGGGCGGTTTTATGGACAGCAAGCGAACCGGAATTGCCAGCTGGGGCGCCCTCTGGTAAGGTTGGGAAGCCCTGCAAAGTAAACTGGATGGCTTTCTTGCCGCCAAGGATCTGATGGCGCAGGGGATCAAGATCTGATCAAGAGACAGGATGAGGATCGTTTCGCATGATTGAACAAGATGGATTGCACGCAGGTTCTCCGGCCGCTTGGGTGGAGAGGCTATTCGGCTATGACTGGGCACAACAGACAATCGGCTGCTCTGATGCCGCAGTGTTCCGGCTGTCAGCGCAGGGGCGCCCGGTTCTTTTTGTCAAGACCGACCTGTCCGGTGCCCTGAATGAACTGCAGGACGAGGCAGCGCGGCTATCGTGGCTGGCCACGACGGGCGTTCCTTGCGCAGCTGTGCTCGACGTTGTCACTGAAGCGGGAAGGGACTGGCTGCTATTGGGCGAAGTGCCGGGGCAGGATCTCCTGTCATCTCACCTTGCTCCTGCCGAGAAAGTATCCATCATGGCTGATGCAATGCGGCGGCTGCATACGCTTGATCCGGCTACCTGCCCATTCGACCACCAAGCGAAACATCGCATCGAGCGAGCACGTACTCGGATGGAAGCCGGTCTTGTCGATCAGGATGATCTGGACGAAGAGCATCAGGGGCTCGCGCCAGCCGAACTGTTCGCCAGGCTCAAGGCGCGCATGCCCGACGGCGAGGATCTCGTCGTGACCCATGGCGATGCCTGCTTGCCGAATATCATGGTGGAAAATGGCCGCTTTTCTGGATTCATCGACTGTGGCCGGCTGGGTGTGGCGGACCGCTATCAGGACATAGCGTTGGCTACCCGTGATATTGCTGAAGAGCTTGGCGGCGAATGGGCTGACCGCTTCCTCGTGCTTTACGGTATCGCCGCTCCCGATTCGCAGCGCATCGCCTTCTATCGCCTTCTTGACGAGTTCTTCTGAGCGGGACTCTGGGGTTCGAAATGACCGACCAAGCGACGCCCAACCTGCCATCACGAGATTTCGATTCCACCGCCGCCTTCTATGAAAGGTTGGGCTTCGGAATCGTTTTCCGGGACGCCGGCTGGATGATCCTCCAGCGCGGGGATCTCATGCTGGAGTTCTTCGCCCACCCCGGGCTCGATCCCCTCGCGAGTTGGTTCAGCTGCTGCCTGAGGCTGGACGACCTCGCGGAGTTCTACCGGCGGCACTGTTGCAAATAGTCGGTGGTGATAAACTTATCATCCCCTTTTGCTGATGGAGCTGCACATGAACCCATTCAAAGGCCGGCATTTTCAGCGTGACATCATTCTGTGGGCCGTACGCTGGTACTGCAAATACGGCATCAGTTACCGTGAGCTGCAGGAGATGCTGGCTGAACGCGGAGTGAATGTCGATCACTCCACGATTTACCGCTGGGTTCAGCGTTATGCGCCTGAAATGGAAAAACGGCTGCGCTGGTACTGGCGTAACCCTTCCGATCTTTGCCCGTGGCACATGGATGAAACCTACGTGAAGGTCAATGGCCGCTGGGCGTATCTGTACCGGGCCGTCGACAGCCGGGGCCGCACTGTCGATTTTTATCTCTCCTCCCGTCGTAACAGCAAAGCTGCATACCGGTTTCTGGGTAAAATCCTCAACAACGTGAAGAAGTGGCAGATCCCACGATTCATCAACACGGATAAAGCGCCCGCCTATGGTCGCGCGCTTGCTCTGCTCAAACGCGAAGGCCGGTGCCCGTCTGACGTTGAACACCGACAGATTAAGTACCGGAACAACGTGATTGAATGCGATCATGGCAAACTGAAACGGATAATCAACGCCACGCTGGGATTTAAATCCATGAAGACGGCTTACGCCACCATCAAAGGTATTGAGGTGATGCGTGCACTACGCAAAGGCCAGGCCTCAGCATTTTATTATGGTGATCCCCTGGGCGAAATGCGCCTGGTAAGCAGAGTTTTTGAAATGTAAGGCCTTTGAATAAGACAAAAGGCTGCCTCATCGCTAACTTTGCAACAGTGCCAACAAAAGTGCTCCCTGTTTTCACTGCAAAACGTTTCTTACGCTCCCTGGCGATTTCTTTCCTGAATTTAGCTCGTTCTTCCCCCTGAGGGAATTGATAGATTTTAGCCATGAGTTACCTCATTTCGATCTCAAAACGGACTTTGCTGACTCTTCTCCCCTGCCTTTCAGCATTAACACATTTAATGTTTTTAACATCTGTCCTTTCTGTTATTTCATCAATAGCTATATTGATTCCATCTCTTTTAAAGAAAGAAAACTTTTGATTTTGAATATAACCTATTTCTTTCTTAAGTTCATCTACACCTATAGTGAAAGATTTAAGATGGCTAAATTTTATCAGTTGATATAAAGGCCATGAGTATCTTCCTTGAAGAGACAAAGCAGATTTTAGAGGAAGCTCGGTAACCTGATATTTACGGGAGTCTATCGCTGTAATATAATTTATCGTCTTAGACGAAAACATAACACGAAGCAATCCCTCATTCGAAATATAGTCACAATGTGTAATTAAATTTTTATTTCTTGAAAAGAAATCTGCTGCATCCTTCATTTGCTTATATGCAACAGAACGCTCAACACCAACAAATTCTGCATACTTATCAGCCCGGATCAATAGCGACTTATCCGATTCAAGTTTATTTTCAAAGTAATAATATAAACAAATAAAAAAGACCCTTCTTGCCGAAAATGACAGTTCATTAACTAACAGATTTAATCCGCTATTATATCTAATAATTTTATCGTAATTAACATGCCTCATAGTAGATGAAAAAAGAGAAGGACAAGCTTTAGTAGCTAAAGCTCCTGATTCTGTCTTTCTTCTTATATGAAGAGTCTCATTTATTTCTAGTACCTCCAATAAGGTTCCATCTTCCCATCCTGTATTTTCTATCATACTAGCAGGAATGATAATTACTGCCGCACCACCTTGTTTATGTAATTTTATTTGCTCCATAGTGTATTTACCNNNNNNNNNNNNNNNNNNNNNNNNNNNNNNNNNNNNNNNNNNNNNNNNNNNNNNNNNNNNNNNNNNNNNNNNNNNNNNNNNNNNNNNNNNNNNNNNNNNNNNNNNNNNNNNNNNNNNNNNNNNNNNNNNNNNNNNNNNNNNNNNNNNNNNNNNNNNNNNNNNNNNNNNNNNNNNNNNNNNNNNNNNNNNNNNNNNNNNNNNNNNNNNNNNNNNNNNNNNNNNNNNNNNNNNNNNNNNNNNNNNNNNNNNNNNNNNNNNNNNNNNNNNNNNNNNNNNNNNNNNNNNNNNNNNNNNNNNNNNNNNNNNNNNNNNNNNNNNNNNNNNNNNNNNNNNNNNNNNNNNNNNNNNNNNNNNNNNNNNNNNNNNNNNNNNNNNNNNNNNNNNNNNNNNNNNNNNNNNNNNNNNNNNNNNNNNNNNNNNNNNNNNNNNNNNNNNNNNNNNNNNNNNNNNNNNNNNNNNNNNNNNNNNNNNNNNNNNNNNNNNNNNNNNNNNNNNNNNNNNNNNNNNNNNNNNNNNNNNNNNNNNNNNNNNNNNNNNNNNNNNNNNNNNNNNNNNNNNNNNNNNNNNNNNNNNNNNNNNNNNNNNNNNNNNNNNNNNNNNNNNNNNNNNNNNNNNNNNNNNNNNNNNNNNNNNNNNNNNNNNNNNNNNNNNNNNNNNNNNNNNNNNNNNNNNNNNNNNNNNNNNNNNNNNNNNNNNNNNNNNNNNNNNNNNNNNNNNNNNNNNNNNNNNNNNNNNNNNNNNNNNNNNNNNNNNNNNNNNNNNNNNNNNNNNNNNNNNNNNNNNNNNNNNNNNNNNNNNNNNNNNNNNNNNNNNNNNNNNNNNNNNNNNNNNNNNNNNNNNNNNNNNNNNNNNNNNNNNNNNNNNNNNNNNNNNNNNNNNNNNNNNNNNNNNNNNNNNNNNNNNNNNNNNNNNNNNNNNNNNNNNNNNNNNNNNNNNNNNNNNNNNNNNNNNNNNNNNNNNNNNNNNNNNNNNNNNNNNNNNNNNNNNNNNNNNNNNNNNNNNNNNNNNNNNNNNNNNNNNNNNNNNNNNNNNNNNNNNNNNNNNNNNNNNNNNNNNNNNNNNNNNNNNNNNNNNNNNNNNNNNNNNNNNNNNNNNNNNNNNNNNNNNNNNNNNNNNNNNNNNNNNNNNNNNNNNNNNNNNNNNNNNNNNNNNNNNNNNNNNNNNNNNNNNNNNNNNNNNNNNNNNNNNNNNNNNNNNNNNNNNNNNNNNNNNNNNNNNNNNNNNNNNNNNNNNNNNNNNNNNNNNNNNNNNNNNNNNNNNNNNNNNNNNNNNNNNNNNNNNNNNNNNNNNNNNNNNNNNNNNNNNNNNNNNNNNNNNNNNNNNNNNNNNNNNNNNNNNNNNNNNNNNNNNNNNNNNNNNNNNNNNNNNNNNNNNNNNNNNNNNNNNNNNNNNNNNNNNNNNNNNNNNNNNNNNNNNNNNNNNNNNNNNNNNNNNNNNNNNNNNNNNNNNNNNNNNNNNNNNNNNNNNNNNNNNNNNNNNNNNNNNNNNNNNNNNNNNNNNNNNNNNNNNNNNNNNNNNNNNNNNNNNNNNNNNNNNNNNNNNNNNNNNNNNNNNNNNNNNNNNNNNNNNNNNNNNNNNNNNNNNNNNNNNNNNNNNNNNNNNNNNNNNNNNNNNNNNNNNNNNNNNNNNNNNNNNNNNNNNNNNNNNNNNNNNNNNNNNNNNNNNNNNNNNNNNNNNNNNNNNNNNNNNNNNNNNNNNNNNNNNNNNNNNNNNNNNNNNNNNNNNNNNNNNNNNNNNNNNNNNNNNNNNNNNNNNNNNNNNNNNNNNNNNNNNNNNNNNNNNNNNNNNNNNNNNNNNNNNNNNNNNNNNNNNNNNNNNNNNNNNNNNNNNNNNNNNNNNNNNNNNNNNNNNNNNNNNNNNNNNNNNNNNNNNNNNNNNNNNNNNNNNNNNNNNNNNNNNNNNNNNNNNNNNNNNNNNNNNNNNNNNNNNNNNNNNNNNNNNNNNNNNNNNNNNNNNNNNNNNNNNNNNNNNNNNNNNNNNNNNNNNNNNNNNNNNNNNNNNNNNNNNNNNNNNNNNNNNNNNNNNNNNNNNNNNNNNNNNNNNNNNNNNNNNNNNNNNNNNNNNNNNNNNNNNNNNNNNNNNNNNNNNNNNNNNNNNNNNNNNNNNNNNNNNNNNNNNNNNNNNNNNNNNNNNNNNNNNNNNNNNNNNNNNNNNNNNNNNNNNNNNNNNNNNNNNNNNNNNNNNNNNNNNNNNNNNNNNNNNNNNNNNNNNNNNNNNNNNNNNNNNNNNNNNNNNNNNNNNNNNNNNNNNNNNNNNNNNNNNNNNNNNNNNNNNNNNNNNNNNNNNNNNNNNNNNNNNNNNNNNNNNNNNNNNNNNNNNNNNNNNNNNNNNNNNNNNNNNNNNNNNNNNNNNNNNNNNNNNNNNNNNNNNNNNNNNNNNNNNNNNNNNNNNNNNNNNNNNNNNNNNNNNNNNNNNNNNNNNNNNNNNNNNNNNNNNNNNNNNNNNNNNNNNNNNNNNNNNNNNNNNNNNNNNNNNNNNNNNNNNNNNNNNNNNNNNNNNNNNNNNNNNNNNNNNNNNNNNNNNNNNNNNNNNNNNNNNNNNNNNNNNNNNNNNNNNNNNNNNNNNNNNNNNNNNNNNNNNNNNNNNNNNNNNNNNNNNNNNNNNNNNNNNNNNNNNNNNNNNNNNNNNNNNNNNNNNNNNNNNNNNNNNNNNNNNNNNNNNNNNNNNNNNNNNNNNNNNNNNNNNNNNNNNNNNNNNNNNNNNNNNNNNNNNNNNNNNNNNNNNNNNNNNNNNNNNNNNNNNNNNNNNNNNNNNNNNNNNNNNNNNNNNNNNNNNNNNNNNNNNNNNNNNNNNNNNNNNNNNNNNNNNNNNNNNNNNNNNNNNNNNNNNNNNNNNNNNNNNNNNNNNNNNNNNNNNNNNNNNNNNNNNNNNNNNNNNNNNNNNNNNNNNNNNNNNNNNNNNNNNNNNNNNNNNNNNNNNNNNNNNNNNNNNNNNNNNNNNNNNNNNNNNNNNNNNNNNNNNNNNNNNNNNNNNNNNNNNNNNNNNNNNNNNNNNNNNNNNNNNNNNNNNNNNNNNNNNNNNNNNNNNNNNNNNNNNNNNNNNNNNNNNNNNNNNNNNNNNNNNNNNNNNNNNNNNNNNNNNNNNNNNNNNNNNNNNNNNNNNNNNNNNNNNNNNNNNNNNNNNNNNNNNNNNNNNNNNNNNNNNNNNNNNNNNNNNNNNNNNNNNNNNNNNNNNNNNNNNNNNNNNNNNNNNNNNNNNNNNNNNNNNNNNNNNNNNNNNNNNNNNNNNNNNNNNNNNNNNNNNNNNNNNNNNNNNNNNNNNNNNNNNNNNNNNNNNNNNNNNNNNNNNNNNNNNNNNNNNNNNNNNNNNNNNNNNNNNNNNNNNNNNNNNNNNNNNNNNNNNNNNNNNNNNNNNNNNNNNNNNNNNNNNNNNNNNNNNNNNNNNNNNNNNNNNNNNNNNNNNNNNNNNNNNNNNNNNNNNNNNNNNNNNNNNNNNNNNNNNNNNNNNNNNNNNNNNNNNNNNNNNNNNNNNNNNNNNNNNNNNNNNNNNNNNNNNNNNNNNNNNNNNNNNNNNNNNNNNNNNNNNNNNNNNNNNNNNNNNNNNNNNNNNNNNNNNNNNNNNNNNNNNNNNNNNNNNNNNNNNNNNNNNNNNNNNNNNNNNNNNNNNNNNNNNNNNNNNNNNNNNNNNNNNNNNNNNNNNNNNNNNNNNNNNNNNNNNNNNNNNNNNNNNNNNNNNNNNNNNNNNNNNNNNNNNNNNNNNNNNNNNNNNNNNNNNNNNNNNNNNNNNNNNNNNNNNNNNNNNNNNNNNNNNNNNNNNNNNNNNNNNNNNNNNNNNNNNNNNNNNNNNNNNNNNNNNNNNNNNNNNNNNNNNNNNNNNNNNNNNNNNNNNNNNNNNNNNNNNNNNNNNNNNNNNNNNNNNNNNNNNNNNNNNNNNNNNNNNNNNNNNNNNNNNNNNNNNNNNNNNNNNNNNNNNNNNNNNNNNNNNNNNNNNNNNNNNNNNNNNNNNNNNNNNNNNNNNNNNNNNNNNNNNNNNNNNNNNNNNNNNNNNNNNNNNNNNNNNNNNNNNNNNNNNNNNNNNNNNNNNNNNNNNNNNNNNNNNNNNNNNNNNNNNNNNNNNNNNNNNNNNNNNNNNNNNNNNNNNNNNNNNNNNNNNNNNNNNNNNNNNNNNNNNNNNNNNNNNNNNNNNNNNNNNNNNNNNNNNNNNNNNNNGAAATGTAAGGCCTTTGAATAAGACAAAAGGCTGCCTCATCGCTAACTTTGCAACAGTGCCGTGCAATGTAACATCAGAGGGCACTGTTGCAAATAGTCGGTGGTGATAAACTTATCATCCCCTTTTGCTGATGGAGCTGCACATGAACCCATTCAAAGGCCGGCATTTTCAGCGTGACATCATTCTGTGGGCCGTACGCTGGTACTGCAAATACGGCATCAGTTACCGTGAGCTGCAGGAGATGCTGGCTGAACGCGGAGTGAATGTCGATCACTCCACGATTTACCGCTGGGTTCAGCGTTATGCGCCTGAAATGGAAAAACGGCTGCGCTGGTACTGGCGTAACCCTTCCGATCTTTGCCCGTGGCACATGGATGAAACCTACGTGAAGGTCAATGGCCGCTGGGCGTATCTGTACCGGGCCGTCGACAGCCGGGGCCGCACTGTCGATTTTTATCTCTCCTCCCGTCGTAACAGCAAAGCTGCATACCGGTTTCTGGGTAAAATCCTCAACAACGTGAAGAAGTGGCAGATCCCACGATTCATCAACACGGATAAAGCGCCCGCCTATGGTCGCGCGCTTGCTCTGCTCAAACGCGAAGGCCGGTGCCCGTCTGACGTTGAACACCGACAGATTAAGTACCGGAACAACGTGATTGAATGCGATCATGGCAAACTGAAACGGATAATCAACGCCACGCTGGGATTTAAATCCATGAAGACGGCTTACGCCACCATCAAAGGTATTGAGGTGATGCGTGCACTACGCAAAGGCCAGGCCTCAGCATTTTATTATGGTGATCCCCTGGGCGAAATGCGCCTGGTAAGCAGAGTTTTTGAAATGTAAGGCCTTTGAATAAGACAAAAGGCTGCCTCATCGCTAACTTTGCAASRKTRYMANACCTGTTAATGTGGTCAAAATTGACGCTGTCGCCGGTGTGGCTACCCACATTGTTGTCGCGCCTGACGAAACCTATATCACTCATGCTTTTGGCGATTCTGAAAGCTGGACGTTTGCGCACAAAATGAACCATTTTTTTGTGAAGCCGAAACAGGCCATGAGTGATACCAACCTGGTGATCGTCACCGATAAGCGCACCTATAACATCGTCCTCCATTTCATCGGTGAAGAAACGAAGAAAAATGCAGACGGTACGGTATCAAAATCCTTTATTGAAACGCCGTGGGCTGTGCGCCATGCCGTTCTTCAGCTGACCTATGAATATCCGTTTGAGCAGCAGGAAAAAGCCAAAAGCGCGGCTGATAAAAAACGCATTACGCAGAAGCTGAAGCAGACGGCTTTTGCGGGGGCGAAGAACTATCAGTACGTAATGAGCGAACAGCCTGAAATGCGCAGCATCCAGCCGGTTCACGTCTGGGATAACTACCGCTTTACCCGGTTTGAGTTTCCGGCCAATGCGGAGTTACCGCAGGTCTACATGATCTCGGCCAGTGGCAAAGAAACGCTGCCTAACTCTCATGTTGTGGGTGAGAACCGCAACATCATCGAGGTGGAAACCGTCGCTAAAGAGTGGCGTATTCGTCTGGGCGATAAAGTCGTTGGCGTTCGTAATAATAATTTCGCGCCGGGCGCCGGTGCGGTAGCAACCGGTACGGCTTCCCCGGATGTGCGCAGGGTTCAAATTGGGGAGGATAACTGATGGCCCGTAAAAGTGTCGATGTAGATCAGGAACTCGATGAAAACACCGGAGACGGTGAATTTGAAAGCGAGCGTGGCGGATTTAATGGCAGTAACCGCCGTTCGGCTCCTGGTATGAAAGCCTTTGTCATACTGATGGCGCTGCTTGCTTTGGTATTCATCGGGATTACGGTCATGGGTAAAATTCGCGCCCCGGCTAAAGCTGAAGCTGATAAAGACGGTGGTAAAGCGCAACAGGCCAATACACTGCCAAACTACAGCTTTAACAGCGATCCTGATGTTAATAAACCTGCAACTGCGCAGAATAGCGCCACTGATGCCCGTGCTGTGCAGGCTGCCGCACAGGCAGATGCAGATGCGGGCAGCAGCAATACCGGCGCGCGTACCTCTAATAAGCGTAAAGAACCTTCGCCTGAAGAACTGGCTATGCAGCGTCGTCTGGGCGGCGAGCTGGCCCAGACTAATCAGGCGGCTACAAGCAATAGTCCCGGAGCGCAGCCCCAGGACAACGAAACAAGCGAAGGTAGTTCAGCACTCGCTAAAAACCTGACTCCTGCAAGGCTGAAGGCTAGCCGCGCTGGAGTCATGGCTAATCCCAGCCTGACTGTTCCGAAAGGCAAAATGATCCCCTGTGGTACCGGCACCGAGCTGGATACCACTGTTCCGGGTCAGGTTTCCTGCCGGGTTTCACAGGACGTTTACTCAGCTGATGGACTCGTTAGGCTGATTGATAAAGGCTCATGGGTTGACGGGCAGATTACCGGTGGTATCAAAGACGGCCAGGCGCGCGTGTTTGTTCTCTGGGAGCGTATCCGTAATGACCAGGACGGGACAATCGTTAATATTGACAGTGCCGGAACGAACTCACTCGGCAGCGCGGGGATTCCGGGCCAGGTGGATGCCCATATGTGGGAGCGTCTGCGTGGTGCGATCATGATTTCGTTGTTCTCTGACACCTTAACGGCGCTGGTTAACCAGACGCAGAGTAATAACATTCAGTACAACAGCACAGAAAACAGCGGTGGGCAGCTGGCGTCTGAAGCACTCCGCTCTTACATGTCTATCCCCCCTACCCTCTACGATCAGCAGGGTGATGCGGTGAGCATTTTTGTTGCCCGCGACCTCGATTTCAGCGGCGTTTATACGCTCGCAGACAACTAAAAAAGTGGGCGCTTAGCGCCCGCTTTTCTTCAGGAGTAATCATGACTGATGCAGCTTTCTATCAACTTGGCCCACTGCGCGAGTATTTAGAAGATCCTACTGTTTTTGAAATTCGCATTAACTGCTTTCAGGAAGTTATCTGTGATACGTTCAGCGGCCGCAGGGTTGTGCAGAACGCGGCAATTACGGCAGATTTTATTAGGAACCTTGCTAAATCGTTGGTGAGCAGCAACAAGCTGACCATGCAGGCCATTAATGACGTGATCCTGCCTGGCGGGATCAGGGGCGTTATCTGTCTGCCCCCTGCGGTGATTGACGGTACAACGGCCGTAGCGTTTCGTAAGGATTTGGCGGCCGATAAAAATCTGGAGCAGCTGACCAGCGAGGGGATTTTCAGTGACTGCCGGAAGATTACCGGCAGCAAGCAAAGCCTAACGGATGATGATTTTTTCCTTAAAGAGCTGCACAGCAGCGAAAAATGGCCCGCATTCCTGCAAACCGCCGTTGAGAAGAAACGCACTATCGTGATCTGCGGTGAAACCGGGTCGGGGAAAACGGTACTCACGCGCGCGCTGTTAAAATCGCTACATAAAGACGAGCGTGTAATTATTTTAGAGGACGTTCACGAAGTCACGGTCGATCACGTTGTAGAAGCCGTTTATATGATGTACGGCGATGCAGGAAAGATCGGCCGCGTCAGCGCCACTGATGCCCTGCGAGCCTGTATGCGTCTGACACCGGGCCGTATCATCATGACTGAGCTTAGGGATGATGCTGCGTGGGATTATCTTAAAGCACTTAATACCGGCCATCCAGGCGGTGTTATGTCAACGCACGCTAACTCTGCGCGCGATGCCTTTAACCGTATTGGGCTGCTTATCAAGGCGACCCCTATCGGCCGTATGCTCGATATGAGCGATATTATGCGAATGCTCTACTCCACCATTGACGTTGTGGTGCATATGGAAAAGCGGAAAATCAAAGAAATTTATTTTGACCCTGAATATAAAATGCAGTGTGTGAACGGGAGCCTGTAATGAAAAAATTAGCAACCTGGCTTCTGGCCGCAGCATTTACGACAGCCGCCCTGCCCGCCTTTGCGGTGGAACCATCCGTTCAGGTTGGCTACTCGCCTGAAGGAAGCGCCCGCGTTCTCGTCCTGAGCGCCATTGACTCCGCAAAAACCTCGATACGGATGATGGCTTATTCTTTTACCGCCCCGGATATTATGAAGGCACTGGTAGCAGCCAAAAAACGGGGAGTTGATGTGAAAATCGTAATTGATGAAAGGGGCAATACGGGGCGCGCCAGCATTGCGGCCATGAACTACATAGCGAACAGCGGCATCCCTTTGCGTACTGACAGTAATTTCCCTATCCAGCATGACAAGGTGATCATCGTGGATAATGTGACCGTTGAAACTGGCAGCTTTAATTTCACCAAAGCGGCCGAAACGAAAAACTCGGAGAATGCGGTGGTGATCTGGAACATGCCTAAGCTCGCTGAATCATTCCTCGAACACTGGCAAGACCGCTGGAATCAGGGAAGAGACTACCGTTCCAGCTACTGAATACTGACCGCCAAAAGGCGGTTTTTTTTGTTCAAAGAAACTGATCTCAGTATCGCGCCCGGGGCAGCTGGCCAACGTCGCCGGCATCGCGCCGGCAAAAATCGAAAAACAGAAATATCAGCAAGATAGCTTAAACAGGTGTCGGGAAATTTCGTTGAGATATTTTGAAGGAATCACAGTGTAAGCAGGCGGCCTATTTCAAAAAAGGCGGCTGTACGGTAGTCACTGACTCTCTSSCRGWTSCASMGGCCGTAGCGGCCTGAACTTCCCCGCGCCGATCTTGGCGCTGCTGCGCCATAGGTAATCACCGGTCAGGTTGATGTGCTCCCAGCCGAGTGGCGACAGGTACTGCAATAGCGAGTCATCGACGGCATGACCATTGCCGCGCAACGCATGCGCCGCACGCTCCAGGTAGACCGTGTTCCACAGCACGATGGCCGCCGTCACCAGGTTGAGGCCGCTGGCCCGGTAGCGCTGCTGCTCGAAACTGCGGTCACGGATTTCACCAAGGCGGTTGAAGAACACGGCACGGGCCAGCGCATTGCGCGCCTCGCCCTTGTTCAGCCCGGCATGCACGCGGCGGCGTAGCTCGACGCTTTGCAGCCAGTCGAGGATGAACAGCGTGCGCTCGATGCGGCCCAACTCGCGCAGCGCGACGGCCAAGCCGTTCTGGCGCGGGTAGCTGCCGAGTTTCCTGAGCATCAGCGAGGCCGTCACCGTGCCCTGCTTGATCGAGGTGGCCAGCCGCAGGATTTCGTCCCAATGGGCGCGGACGTGCTTGATGTTGAGCGTGCCGCCGATCATCGGCTTGAGCGCGTCATAGGCGGCATCGCCCTTCGGGATGTAGAGCTTGGTGTCGCCCAGGTCGCGGATGCGCGGCGCGAAGCGGAAGCCCAAGAGGTGCATCAGGGCGAAGACGTGATCGGTGAAGCCCGCCGTGTCGGTGTAGTGCTCCTCGATCCGCAGGTCGGATTCGTGGTACAGCAGGCCGTCGAGCACGTAGGTTGAGTCGCGCAGGCCGACATTGACCACCTTGGTGTGGAATGGCGCGTATTGGTCGGAGATGTGGGTGTAGAAAGTCCGTCCTGGGCTGCTGCCATATTTTGGGTTGATGTGCCCCGTGCTCTTTGCCTTGCTAGCGGTTCGGAAATTCTGTCCGTCCGATGATGATGTGGTGCCATCGCCCCAGTGCCCGGCAAAGGGATGCCGAAACTGAGCGTTGACCAGTTCAGCCAACGCTGTCGAGTACGTTTCGTCGCGGGTATGCCAGGCTTGCAGCCAAGCGAGCTTCGCGTAGGTCGTGCCGGGGCAGGACTCGGCCATCTTGGTCAGGCCCAGGTTGATCGCGTCGGCCAGGATCGTGGTCAACAACAGGTTCTTGTCCTTGGCCAGATCGCCCGATTTCAAGTGCGTGAAGTGCCGGGTGAAGCCCGTCCACTCATCGACTTCGAGCAGCAGTTCGGTGATCTTGACGTGCGGCAGGACCATGGCTGTCTGGTCTATCAGCGCCTKNCGCGGTGTCGGGCACCGCCGCATCCAGCGGCGTGATCTTCAAGCCCGACWMGGWKWTKGAGAGTGTGGCTTCATCACGACTGCCAATTAAAATTTCCCGACTTCGTTTTAACGTTGAAGCCCGGCCCTTTGCACAGGAGATCGGCGGYAAGGYKAMSTGGGTGATGCTGCCAACTTACTGATTTAGTGTATGATGGTGTTTTTGAGGTGCTCCAGTGGCTTCTGTTTCTATCAGCTGTCCCTCCTGTTCAGCTACTGACGGGGTGGTGCGTAACGGCAAAAGCACYGCCGGACATCAGCGCTATCTCTGCTCTCACTGCCGTAAAACATGGCAACTGCAGTTCACTTACACCGCTTCTCAACCCGGTACGCACCAGAAAATCATTGATATGGCCATGAATGGCGTTGGATGCCGGGCAACCGCCCGCATTATGGGCGTTGGCCTCAACACGATTTTCCGCCATTTAAAAAACTCAGGCCGCAGTCGGTAACCTCGCGCATACAGCCGGGCAGTGACGTCATCGTCTGCGCGGAAATGGACGAACAGTGGGGATACGTCGGGGCTAAATCGCGCCAGCGCTGGCTGTTTTACGCGTATGACAGGCTCCGGAAGACGGTTGTTGCGCACGTATTCGGTGAACGCACKATGGCGACGCTGGGGCGTCTTATGAGCCTGCTGTCACCCTTTGACGTGGTGATATGGATGACGGATGGCTGGCCGCTGTATGAATCCCGCCTGAAGGGAAAGCTGCACGTAATCAGCAAGCGATATACGCAGCGAATTGAGCGGCATAACCTGAATCTGAGRCARCAYCTGGCAMGGCTGGGACGGAAGTCRCTGTCGTTCTCAAAATCGGTGGAGYTGCATGACAAGGTCATCGGGCATTATTTGAACATAAAACACTATCAGTAAGTTGGAGTCATTACCGGTGGCACTGTTGCAAATAGTCGGTGGTGATAAACTTATCATCCCCTTTTGCTGATGGAGCTGCACATGAACCCATTCAAAGGCCGGCATTTTCAGCGTGACATCATTCTGTGGGCCGTACGCTGGTACTGCAAAYRMSNACAGCAATCGTGTGTAGATCTCGGTGGTMRCCAGCGTACGGCCCACAGAATGATGTCACGCTGAAAATGCCGGCCTTTGAATGGGTTCATGTGCAGCTCCATCAGCAAAAGGGGATGATAAGTTTATCACCACCGACTATTTGCAACAGTGCCGATTCACCGGTGAACCGGATGAGCTTCAGCTGGCACGATATTTTCACCTTGATGAAGCAGACAAGGAATTTATCGGAAAAAGCAGAGGTGATCACAACCGTCTGGGCATTGCCCTGCAAATTGGATGTGTCCGTTTTCTGGGCACCTTCCTCACCGATATGAATCATATTCCTTCCGGCGTCCGGCATTTTACCGCCAGACAGCTCGGGATTCGTGATATCACCGTTCTTGCAGAATACGGTCAGAGGGAAAATACCCGCCGTGAGCATGCAGCGCTGATACGTCAGCACTATCAGTATCGTGAATTTGCCTGGCCCTGGACATTTCGCCTTACCCGTCTTTTATATACCCGGAGCTGGATAAGCAACGAACGTCCTGGCCTGCTTTTCGATCTGGCGACAGGGTGGCTTATGCAACATCGTATTATTCTCCCCGGAGCCACTACGCTGACCCGGTTGATTTCAGAGGTAAGGGAAAAGGCGACGTTGCGCCTGTGGAACAAACTGGCACYGMYMSCSTMWGSYSRMSMGCKTGCTCTGCTCAAACGCGAAGGCCGGGGCACTGTTGCAAAGTTAGCGATGAGGCAGCCTTTTGTCTTATTCAAAGGCCTTACATTTCAAAAACTCTGCTTACCAGGCGCATTTCGCCCAGGGGATCACCATAATAAAATGCTGAGGCCTGGCCTTTGCGTAGTGCACGCATCACCTCAATACCTTTGATGGTGGCGTAAGCCGTCTTCATGGATTTAAATCCCAGCGTGGCGTTGATTATCCGTTTCAGTTTGCCATGATCGCATTCAATCACGTTGTTCCGGTACTTAATCTGTCGGTGTTCAACGTCAGACGGGCACCGGCCTTCGCGTTTGAGCAGAGCAAGCGCGCGACCATAGGCGGGCGCTTTATCCGTGTTGATGAATCGTGGGATCTGCCACTTCTTCACGTTGTTGAGGATTTTACCCAGAAACCGGTATGCAGCTTTGCTGTTACGACGGGAGGAGAGATAAAAATCGACAGTGCGGCCCCGGCTGTCGACGGCCCGGTACAGATACGCCCAGCGGCCATTGACCTTCACGTAGGTTTCATCCATGTGCCACGGGCAAAGATCGGAAGGGTTACGCCAGTACCAGCGCAGCCGTTTTTCCATTTCAGGCGCATAACGCTGAACCCAGCGGTAAATCGTGGAGTGATCGACATTCACTCCGCGTTCAGCCAGCATCTCCTGCAGCTCACGGTAACTGATGCCGTATTTGCAGTACCAGCGTACGGCCCACAGAATGATGTCACGCTGAAAATGCCGGCCTTTGAATGGGTTCATGTGCAGCTCCATCAGCAAAAGGGGATGATAAGTTTATCACCACCGACTATTTGCAACAGTGCCTGACAAAGTCATCGGGCNATKAKCTGAASWTAMARYGCCGGATGGGTTACCGCTTAACGGCCAGCCAGTACGTTATCTCGGAATCAAAGAGAGCATCCCTCACCTCCTTGTAGAGCCTGATGCTTCCTTACCTTCGCTCGCTAAAAACGTCTGGATGTATGCAGATCCTGAAGGCTGGAAAGAACATTTTGGAGCTGAGGAAGACTGCCTTACTCATGAAATGATGCAGCTGTTCCGTAAAGGTATCCAGGCTCTTCAGAAGGAGCATGATACCCCTGAAATTAGCCTCACACTTCAGGACTGGCGCCTGGAGGAGGAAACACTGAGAGAAGAGGACAGTCAGGCCTATCAGGTCAGCGTTACCGGCCAACATAACATCCACTGTGAAGTTGTTAACAAGGAAGGTAACCCCTGTTTTGGTGTCATGTTCGAAATCGATCAGGGTGTGCCTGCCTTACACATCAACACCGGCGGGGATATGTTGCTCCACATTCATTGCGCCCATAACGGACTCGTTCTGACCCCTGATGCAAGCGGTCAGCGATTTGAGAAGGCTCCCGTTGACCGCTTCGCTTATAACAGCCCATCCCTGCTGTTGTCTGCCGACTAACCAAGGCCAAATCTGAATTGTCCTGTTTAAGTAACCAACCCGCTGCCGCCAGGCGGGTAAATCCTCTTAATGGAGTTTTAATGCAAATCTCAACTGAAGTTCTGAACGTCTTATCTCGCTGCCGTGCTGAAGGGAACTTTCTTTTCCTGGCCGACCAGCTCGACCGCAGCATTTATGTTAAGACAAACAAAGTGCTGGAAGCTGCCGGTGGCAAATGGAACCGAAAAGAGCAGGCACATATTTTTACGGCGGATGCAGCTGAGCGTATCGAGCAAATCATTCTGACAGGTTCGGTCGACATCCCACGTGATTTGTTCAATTTCTTCCCTACCCCTGAGAATTTAGTCACAGATATGGTTCTACGCGCTGAACCAGCTGCCGGGGAACGTGTTCTGGAGCCTGAGTTTGGTGATGGCCGCATTCTGAAAGCCTTAAAACTGGCGGCTCCGGATGCATTGATTACCGGGATCGAATTGAACGATGAGCGATTCCTTGCAGTGAAGAACGATAGTGTCCTTAGCACAGGGGCCGAGCTGGTGCATACCGACTTTCTTGGGTACCAGCCCGATGAAACTTTTGATGTTATCGTTATGAATCCACCATTCCTTAAACGCTCTGACGTTAAACATGTCATGCATGCCATCGCAATGCTCGCTAAGCGAGGTCGCTTACAGGCCATTCTGTCAGCTGGGGTATTGTTCCGGGAAGACACACTGACAAAAGCGCTCAGGGAGCGAGTCAAACAACTTGGCGGACAAATTTCGCCTCTTCCGGATGATACATTTAGGGAGTCCGGAACAAAGGTCAAAACAGCCCGCCTTGAAATTGATCTTCGCCGCTAACTGACAAGCAACCGGAAAGAAATCTTAATACGAGTAGCCGGTTAAAGTTACCTGACCGGCTTAACTGACTAAATCAATAAAGAGTGAACAGAAATGACGCATACTGCCGTTTCTCAGGCTAATAGTGCTTTGCAGCTACCCACGCTGGAGCATGTCTACGCACTTCTGAAAGCAAATTGTAAACCTGACCGCTTTGACGGGCGTGACGGACCCGTGTGGGGCCAGGAATACTCGTGGAATCTGGCAAAAGATCGCTTACAGGATCTGGAGAAATACGGTAAGGCATATGTCTCCCGTCATGAAGACCGTATGGGGGAAGGATTTAGTTTTGGTCCTGACCTGTTAATTATTCGCTAACGCTCTTAAGGCCTGATGATATGGTAAGCACAACTGGAAAAAATATGTTTTCAAAGCCTATGACCACTTTCACACCAGAACGTATTGAACAAATTTTGGAATTTTCCGAGGGTAGTAACCCAAGCGAAGCAATGAGTCTTAGAGCTGACGAAGTTGCTGTACTGGCACGTATTGGAAAGGCAGTTATGTCGATTGCGCCTGTTTATCAGTGCGAGTTTTGCCACCATGACGCAACCGGGCAACTTCAGTGGCACTGGGAAGATGTGAACAAAGCTTTTTATGATAAATACGATCCAGACAGACGCGGAAGACGTCGAATCCTCTATACCGCCCCGCCGATGCCTTTAGTTTCGGCTGACCTGCTTAACATGGCTTCATCTGCTATTGAAGACTTGCTCACTAACAAAGACAGAAGTGGTGCGGGAATGTGGAATGACATTCCAGAACAGCTACGACGCGCAGCAGAACTGGTAATGGATAATAGCCGGGCCGCTGAAATAGAAGCGATGCTGATGCGTCTTTATGTAGAATGTGACACCGGTGAGCGCAGAGGCAACGGCAGTCAATCTGGCGTAGCAATGCCTTCGTGGCAAACCGTTGAAGAGGCACGTGTGTTGCTGGGGGTGAAATGATGCAGTTCTCGCCAGGGCAGTTTGTAATTCACAACAAGAAGCGCCTTGCGGAACGAAGGTAGACGTACTGACTGAGGTTCACTCCCCTCTCGACTGGTGGCGTAATACCGCCAGGTTTTGATTCATATATGCCGTCCGTTAACGCATTTATATCTGTCATACCTAATTTATCCTGATTCTTTTTTACACAAAGTAAAAGCATCACTTAATGCGATATGTGGATGCCGATAGTTTCAGGCTAATGTTATAAGTTTTGCAATCGTTGCCAGTTTGGATACCACAGCAATGTCAGATGTAATTCCAAAAAGAAAGATTTACGTCCTGAACGCACAATAAGGTTTGTCGAAAGGCAAATTATAGATTTGTAATTTCGAGCACCATATGGAGAAGTTTTTTATACTTTTACGAACATAGTGACCTTTAGGAAAAGCTTAAAATAACACCAAACCTAAAGGGGAATAAGAATGAAACATCTCGCTTTTATTACTGCTGTAGCCGGACTCGGTATGTCTGTTCAGGCCCCAGCTCAGATATATGAATCGGCCTTTAAGGACACGAACGGTATTGAGATCCACGCCCCGTCTTCTCGTCTTATGCTTAATCCGGCATCACCGGTAACTTTGACACTTATTTCAGGTCTTGATCGTTTCGTTAATGTCAAAGTCACGAAAGACACTGGAACTGTCATTCTTAATACTACGACTACACGGACGGGTGTATCAGACCGACTAACAGCTGCTGACGGTAGTGAGTTCTACGGCAAAAAAGTAACTTTGCCTGCTTTGGGTGAAGGCAAATTTGTCGTTCAGATAAACGTGTTAGATCTCAATCAGAAGCCTGTAGCGACCTATAACTATAACTGGCTAATTGATGTCACCCCTCCAGCGGCAAATGCTCTTACCGCTAATACTGGTTCTGGCTCTACCGCTGGTGACGTGTGGAAGCTTGGATTAGAGGCAACGGGGCAGTATGACTTCACCTCTTCGGGCGTAAGTGATGCAAATGGTATTGATAAGGGCCTAATATATATTTACAGGCAGGACGGTAGCCTCTACAGCACTACACAGATGCAGTATGACGTATCCGGCCAAAAGATGTACCACACTTACTCTAAGAATTCAGTTAAGGGAACCGGAATACCAGACAGCAACCTGGATGAAGACTTTACTGCAAAAGTTGTTATCTTCGATAACGCAGGTAATAGCCGAACGCTGCCAACTCAAAAATTTCGCTACGACAACACGCTGGGTGAGATGACACTGTGGGCCGTTCATGATCCAAATACGTCTTCCAGCGTCGTACCCGGGGTTTCTAATTATCCGGCTTACAAAGCCGGTATGGTCGTTAACGAAAACCCTATTCGATTAGTCTACCGGATCCCAAAATCTAACTACCGTGCTTATTCAGAAGGTGGGCTTCAGTTCATCAATCAATATTCCGCCCCCAAAGAGATAGCTGTAGACAGCACTTATGCTTATGTTGAAATGACTCTTCCCTATGGCTCAATTAATGGGGATATGGCTCGTATGGCGAACTTTGGCCAGTGGGGAGGGTATTATCCGTCATACAGCCTCGTTCTAAACCCATCTGCAAACCAAACGCCTGCATTTGCGGGTACCTGGGTAGATTTCCTCGATGATAAGGGGAACTGGGTTAAGTGGAAGGATTTTGAGAGTGTGGCTTCATCACGACTGCCAATTAAAATTTCCCGACTTCGTTTTAACGTTGAAGCCCGGCCCTTTGCACAGGAGAWSKSMCKAMMGGCGACCTGCACCATTCCGGCAGGAAAAACCTCGTGTGAAGCGCCTGAGACGTTTGATATGGCCTTGGGTACCCAGGGCTACAATAGAATCCTTTACTTCGTTCGCAGCATCAGCAATCCCATTTTGCGGTCTGAGCAATGGATTATGACACGCTGGAACAATAAACAACTGCCGGTAATAAACTCGATATCATATGACGAGACTAACAAGCAGCTGGATGTACTGGCGTCACTTGAAGGCGATGGTAACTGGTTCGACTCGGTCTCATTGAGGGAATTTTATCTTTCCGATAAGAACACCGGTACCCGGATGTCACCAACAGGCGTAATCAAATCTCGTATCTCAGGTAACTACACGATTGCTTATGATTTATCCCGTCAGTCTGAAGGAAAATACAACGTTGAGGTCAACATCAGGGACTTCTTCCAGAACCAGACCAATAAAACTTTCGGAGAAATTGCTCTGGATAACACTCCTCCGACAGTGGCCATAACATTCGACGGAAAGCCGGTAAAAGACGATACGGTAGTGTACGGCCTGGAGAACCTCAGGATCGCTCTGGCAGATAATCTGACAACCCCGAGGATAACCCGTCTTCAGCTCGTAGGTGGCCCCACAGCTGATAACGTTGAGCTTACGTGGTCACCGGCAGGCAAAGATACATACATGCCTGAGTATCCGAGGCTGTTCCCAAATTTCGAACCATCTGAAAATTATTCAATTAGCGTAACAGTTGCCGATAGTCAGTCGAATACCAAAACCTATACTCAGAAGTTCAGTTATCTACCGAATAACCTTGTGCAGTTACATAATCTACGCACATTGTCGGTCAGTTCACCTCTCAAAACGACAGATGGCGTACCACTTGCGTACCTGTCCACTAACGTTCTGCGTAAGACAAATGGAGAAATTGCTAAAGGGGTCCAGAACGCAACGCTGACTGTGCGGAAGGATGCAGCCTTCGGTATTAAATTTAATGGGGCACAGGCGGCTCCAGGCGAGTCAGTTGAGGTGCAAATAGATATGGGCCAGGGGGATAATCTTCTGTTACCCGTTTATCCTTCCGAAAATGGGAAAGTTGGCACCTCAGAATTCATGATTCAGATCGACGAGTTGAAGTAACTACCCGGAGCCGACAGTAAAACTGACGGCTTCAATTTTACTGCCCTCCTCGACTCCGATCAGCCAGTACGTCTTCAGAGATTCGCAAGGAAGAACCGAAAGAAAAGTTACTTTAATCGTACGTTTCCAGCGATGCTTTCAAAAGACAATGCATACTCGTTGATTACGACAATGGGAGTGAGTGTCGAACCCCTTGAGTAAGGATACCTGGTAAATATACAGCCCCGGGGATTCTCTTCCTTCAACCGGGGATGACAACGGGAGTGAGTCCGGCAACTCACACCTGTTGTCACTTCTCTGACATATCGTCATACGAGCTTACTCAAGCGCATCCRYMWAGATKRTMNCGTKGYGAWTCAAACTGGTACTGGTTAGCCAGTCACTTGCATCTACTCCCCCGTCGATATTTAAGTGACAATTGTAGTGATCTGCAATACTGGTGTCTCAGAAACACTGACGACGGTAGAGACTCAATACCCTAACCCCTGACAACAGAAGTGAGCTTAGAGGTGTTACGCTGCTGTCACCTAATGCTTGGGAATTGCCTGACTCACAACCATTGTCATCCGGAGCTACTGATTAACGTTGAACCGCTGGACTTTAATGACAGTGGTAGTGATGGATAGGCTCATTTCCATTGTCGTCATTTTATCGGACAAGCCTCTTCGTCCTACAGGTTTAAGCTGACAATGGTAGTGATTGGATGATCTCACTACTGTTGTCACTCAGTTCTTTGAGCGGACCCTTCCCTCGGTTGGTCGGCATTAACAACGGTAGTGACTCGATTGGCTCACTGCCATTGTCATCGTGTAAATGACGTACCTTATCAGCTCAGCTGAAAGCAATGACAACGGTAGTGACTCTAATTGCTCACTGCCATTGTCGTCGTGTCTATTGAGAGCCTTATCAGTGCACCTGAAAAGCAATGACAACGGTAGTGATTCTAATGGCTCACTACCGTTGTCACCGTGTGTATTGAGAGGATGGTCCACTTAACTGGACGTATATGACAATGGTAGTGACTTTAATAGCTCACTACCATTGTCGGTGTGTGAATTGAGAGGATGAGCAGCTCAGCTGTACGTCCATGACAATGGTAATGACTTAATGAGCTCACTACCGTTGTCACCCTGTTAATTAAGAGGCTCATCTGCTCTTCTGGAAGGCTATGACAACGGAAGTGACTTGCTGGGCTCACTGCCATTGTCGCCGTATGAATTGAGAGGATCATCCGCTCTTCTGGATGGCAATGACAACGGTAATGACTTAATAGGCTCACTACCATTGTCACCCTGTGAATTGAGAGGATGATCTGCTTAACCAGACGGCCATGACAACGGTAGTGACTTTCTGGGCTCAATACCGTTGTCACCCTGTGAGTTAAGAGGTTGACCCGCTCTACTGGACGGCCATGACAACGGTAGTCACTTTCTGGGCTCACTACCGTTGTCGCCATATAGAATGAGAGGAGCATCAGCTCAACTGAACGGCAATGACTACAGTAATGAGCTGGATGAAGCATAACCATTGACATCTGGCCCAACCGGAAGCCGTATTCGCCAATCCAATCGAGATTCACAATGGCCGTGACTCGCCGCATTAAGTTCCGGTGTCCTCCCAAAGCTGAACGCACACTCGGAGGACAATGACAATGCCAGTAAGGTACACATCATTACCATTGTCACTATAGCTACCAGAGAAGCCGGGATTTGAATGTCGATGGTAGTGAGTGGGTCAACTCACTGCCATTGTCACCCCGTTACGATATTTTCCGTTGGATGTACTGGCCAATGAAGTAAAGCGTAGAAACCGGGTGTTAACAGGTGACTCAGGAGAAAGCGTTGAATTTCGCAATCTCGATCTACATAGGGTGGTAGAGAACAATGACAACGGTAATGACTTTTGACTCATTACCGTTGACGTGAAAGAGCGGGCTGGGACTAACGAAAATCGAAGAAGTAATTTAGCACCCGGAGCCTAAACCGCCGGGTTAACTTTAGCTGGCGTTGCTGTTCTTTTTCTGGCTTCGAAGACTACGAATATAGCGCAGTTCTTCAGCGGTTAAATCATGGACGGTAAGAACATCATCGCCGTCAATCGGGTCAGCTGGTGGGCATAACTCACCTTCTAAAACAGAAGACCCTGAGTTCTCTTCTTCATCTTCAACCACTTCTAAAGGAGGCTGAGTATTGTTCAAATTCAGATCGGGATCCCGCTTATGAATCTGGAAGTATACTTTTCCGTCTTTCTTAATTTCGGTGTACTTGAGGTATCCTATCGATGCCAACTCTTCAAGAGCCTTTCTCACGGTAGCATTCTGACTATTTGCTCGTGTTTTGAGGTTCAGACGATTTTTCAGCCGAGTAAGGGATATCGGTATAGGATTTGGCGGTAATGACTCTATGAACGTATAGAGAGCCTGGGCGCTTTCCTTCTTGGCCAACTCCTTAATTGCCTTCAGCTGCATCAAAACCTTATGATCGTATTGATAGAGCTCGAAAATCTTAGGATCAACCTGAAGGACAACCTGATCTGATTCCGGGTCTAACAGGGCAGACTGTACCAGATGCGTTGTATAGACTTTGGACGAGTTATTACTGGTGAACGACAAGGTAACGGATGCTAACCTGCGTAAGGAGGCGTCTATACGTTTTCTGGACGCTGTAGATGAGCGATAATTTTCAGGCGTACATAGCTTGAGGAATTCAGTGAATTTTAAGCTTATCGTGTCATTGTTAATCGGATGATTGGCATAGGTTCGAATGATGCCCATCCACGTCTTAAAATCTACTGACATATTAAGACGCTCACCGACAATTGAAATATTGGTGAACCCCTCGCTCTCCATTAAAGAGAGCGTCTGTAACTCTTTCGTTGCGTCAAAGCCAACCGTTTTATATTCCCGATTTTGACGCCCCACACTCTTTGGTGATGGGACGAACAGCCCGAGCCGCATCAAAGCAATAGACTGCACCGTACGGTTGCTGTTAGGACGCAAAATGATGTCTTTACCTGATTCTTTCTCTCTAACAGAGAAAGCCCTGGTGACCAGGTCCTGCTGCTCAGTATCTTTCTCTTTAGTCATAATAAGTTATCACTGAATGTGTAAACAGATTGGTGAATAGTAAGCCCCAGCGAACTCTATGTCACTGGATGGATCATTGTGATGATCCATATCTGTGCATAAGTTCTACCTAAAAAAACGACTCCACTCATTAAAACTTGGCAAAAACTCTTTGCATACAATGACCTGCAACTCTTATCAACAACGGATCAGATCAAGTTAAAAAGATCTAATGAAAAGTCACTACTATTGTCGCTCTGATCACTACTGATGTCAAAAAACTCATTACCAACGTTATAATAATCACTACTAATGTCAAAATAATCACTACTGTTGTCACTGATCACGTCTCAGGCCTTGTGCCGTCTGGCCTGGAGGCAGCGGGGATCTCTTTTGATCTATCAGGAACACTAAGGTACTAATTATTGGAACTACCTTGTGGAAAATGGGGATAAATAAATGCTTAGTTCTTATACAGGTCTCAACTTGCCTCCCTGATAAAAACTGTCGTCAAAGCTAAATCACAGCCACAGGCATTTTCGGTGGATAAATTTTTGAGAAATAGAAGCATACATGCAGACTCGTGTCGCAAGTAATTGAAAGTAATGATTTATTTAAATAATGCGAGTCACCTTACCTCACAGTGGAAGTTTAAGTCTAACCTCACTACCATTGTCACTTAAAATCATTACCAACGTCGAAATAGTCTCTACCATTGTCTTTTAAGTCACTCCCGTTGTCACTTATGTCGCTACTGTTGTCAGTGACAATGCTCCAGCCCAGTAACCATGCGGCCTACAGCGTACCGGGATCTTCTTTGTACTCTCTGGCACCTTTGGGATCATTTATTGGATCTACATGAGGGATAAAATCTTTTGACGATTTCGTAGTGCAGTTATACCAGCGACTTAGCAAGACAAAAGCTGCAATTTAGTGACGAGTTACTAGTCTGCCCAACAAGAGCAATGCAGAGAAGATATGTGGTGAAATGACCATGGTAGTGAGTCTAATCACTACCATGGTCCGCAGTAAGCGTTACTTACGCAATGAACGTCGGACTGATTTGCAACAACATGGGCTACGGCGCATCAGAAGGCGGCCGTTGTGCTTCAGCAAAACAGCCCTGCTTTATTTTAATTCTTCAATGTTAATCATGAACTCAGATCTGCCAGTAAGGCCGGATACAGCAGGGAAAATAGGAAAGCTACGGCTGTCCCCGAGCCCCAAATCCAGTTGAAGCTCTTTGCTTTCACCTGGCATCGCAGAAACGCCATTTACAGTCACGCCGAATGCAGCGTCCTTACGGACAGTAAGCACTGCGTCCTGAAGCCCTGTAGCGATTGAACCATCCTTTTTACGCAGCTGGCTGGCATACAGAACAGCCAGAGCAGTATTGTCAGATGTTTTGAGAGAAGCATTGACAGCTAAGGTTTTCAGATTCTCTAGCCTGACGAGATTGTTTGGAAGGTAGTTAAATTCGACTGAGCTTTCTTTAACGTTGTTCATCTCATCTTTGGCCTGAACTGTGAGAGTGTATGTTTCGCCTTCATTAAGAGACGGAAAGATCTTGGGATAATTAGGTGCATACAGGTTGTTTCCCAGATTCACCCAAGACAATTCCACCGCATCAGAAACAGGGCCACCGCGAAGAGTCATACGGCTTAAGGATGGTTTAGTTAGAGCATCGGTGAGCTGTATACGGACGTTCTCCAGCCCATATACTGTTACGTTTTTGCTGATCGGTTTTCCTTCGTAGCTAATACTTACAGATGGTGCTGTATTATCAACGACAACTGTTTGATAAGGGAGGTTACCGGTATTGTTGAATGTATCTTGGGCATTAATCACCACGTTATAACTGCCTTCTGGTACCTCTTTCATGTTGAACTCATACGTGTAGTTCCCAGACGCCATATTTCTACCTGTTTGTTTGCCGGTTACGCTTATTTCTGCGTTGTTACGGTTTTTATCTGACAACCAAACTCGATTTACATAAACATGGTCGAAATATGAACCATCTCCAGGTTGATTCACGTAAACCTGGAGAATGTTGGTGGTTTCATTGTAATCAAATCCAGTGACGGAGGGACCCAGTGTATGCCAGGCTATATTCTCCCATATAGGGGCAAAGAAGGTTGCTTCGGTGGTTGACCTTACTTCATAGCCACTATGAAGATAACCGGTAGTGCCATTTATAATATCCTGGGGCAAAGAGACGGTACAGGTTGTTGAGCCAGCTGGAATACTGCATGTTGCTCCGCCAGTGATTTTTTGATCATATGGCCTGGCCTGTACATTGAATCGGATATTAGTAAGTTTTATAGGCATATCAGATGCCTTGAACAGGTTCCAGTTTACGCTGTTGAACCATGTTCCATCAGCCTTTTGTCGTTCTATGGGTGAACTTCCCCAAGCCGGACTCTTTACAGAGGCAGGATCCCAGTTGAGCCAGCTGGCATACTGACCAAGATCTCCTCCAGACCATTGATATGTATTCACAGGTCTATAGTAGTTTCCATCTAAGGCACCCTGTGGCAGCTTAACTTCCACGTAGACATAGGTGGCATCTTCGGAAAGGACTGAATCGCCACGGATAATCTAGACACTTCCGAGCCGTTGATAATACTGGTTTTCATATTCTGTCGGTGACATCTGTTCGCTAGAACCATGCCGACGCTTACTGTTATAAAACGATACCATTGTCCACGCCTTATGCCACGTGAGCCTTTCTGCTTTTCCCACCACTCCGGTGGTTTCCCTCTCTGTATGGTCGATTTTTATACCGTAACAGGCTGTTTTTTATACTTTCACCGATTCCCGGGCACACTTAGCCTGTGTCAGGCCGGCATATACCTCAGTAGACTGATATCCCGCGCGTTTTTCTTCAGCCCTGATACATTCAGCCCCGCAATGGCCCGGCGGTATACCATCCGGCAGCCACACAGCACGCATTCGAACGGGTCACGACTCAGGAACTGTTTCACCATTTGTGCATAGCACACTTTCGCCACTGGTTCCGGTTTATCCATCCCCAGTGCACGGTACACCTGCGGCAGCTTCTCTCCACACACACGGTTGGCAAGGAACCCGAAGTACCTCACCATCTTAAAAAACTTCTCCGGGATGTGCTGTTTCAGCCTCGCGACCAGCTCACGCTGTGTCAGCGTTTCCGTCGCCGTTTCTCCCGTTTTGTGGTCCAGGTAACGGAAGCTCAGGCTTGCCCCTCCGTTGTAATGAGCCAGTCGGGAAGCCGCTATTGGTGGCTTCTTCAGATAACGACCCAGGTAGCGTGCCGTATTCCGCCCTCCGGCTGTCTTCTTCGACATGTACACATGCCAGTATTTTCCGCCGGATTTCAGCACCAGGCTTCTCCACTGTGATTCCGTCGTGATATGTGACAACGACTCCGGCATTGCCATCCCCTCTGACCACGCTTTCAGAAGCAGCTGCCGCATATTCCACATCCACCGTGAACGCATCGCGTCTTTCAGGAAGCTCAGCTTTTTCCACTGACCATGCTTATTCAGACCTCCACAGGTTACAGACACATGTACATGCGGATGCCAGTTGAGACGACGGCCATACGTGTGGATGGCGCAGAAGATACCGGGTTCCAGCCCCCGTTTTCGGGCGGCATACAGCAGATTCTCCACCGCCAGACGGCACACGTCATTCAGCAGCCAGCGGTTGCTTTCGAACACCGGCCACAGCGTGTCCGGCAGGGTGAAGACCAGATGTACCCAGTCGCAGTCAGGAAGACGATTCAGCTGTGTTGCTGTCCACAGGTCTGTGGCCTTCTTTCCGCAGGACGGGCAGGCACGGCTGCCGCATGAGTTGGTCAGGTACTTTACGTGCTGACAGTCCGGGTTATCACACCCGAACTCTTTTACACCCAGTATCCGTGTGCCGCAGGCCAGCATTTTGGTGACGGCTTCAACCTCGATATCGCGCAGACCGCCCGCATCCAGGAAGGACGTCCAGCACTGGTTGGCTGTGAACAGACGTTTCAGAGGGCGGGGAGTAAAACCGGACAACATGAGGATGGATTAAACCCCGGTATCCTGTAGCAGGGTAAGGGCTGCTGTATCGCCACGGCGCTTCAGGATGGAGGTCGTCACCATCGCAGGTGGTGGGTCCATGGGTTTGAGCATTTTCATCCAGTCCCATTCTCGTTGTGAGAGCTTCTCAGCACCAACAGAGAGCAGAACTGTATCGATACTTTTGCGGGTCAACATAAGGGGATGAGTCCTTAATAAAACAGGTCCTCAGAGCATACATATTCTGCGGGGCGTGCGGCAACAACAGGACGAACCGGGGCGGTTWKYWAGTTCTTGGGATACGTATAACCAACTTGTAGGGGTTTTCCAGCACTGTAAGGCCTCGTTTAAACGGGACGTATCCCGAAGAAATGCCGGGTACAACACTGGTGCTTACACGTGAGTCATGAACTGCAAATGGCGTAAATTCTCCCATTTGATCGTCATATAAAAACCGCTGGGGAGGAATGTTAAGCGTATTTCCTGCCAGGTCCGTAACGATGAAATTGAAGGTGAATTCTTCATCAAGATCACTTGAGGGCATGCCAGCCTGGGTGTTCATATCTTTAATCCACGGATAGAACGCACGTTTATTGGCTGTGTCATAACTCAGGTTATTGTCGGAGACCACAGAACCATTACTTCGTTTAATGACAAGACGGATCTTGTCAATTCCACTAGCATCCTCAATACCGTCTGCAAATATAGAAAACTGGCCACTACCGCCTCGGCCCAACTCCCAAAGTGGCCCAGAAAGTACCATGTCGTAACCTGCGTTTTGACTCGGATAAATACTCTTATAGCGTGGAGGAGTTGTATCAACGATGAAATGATAAGTAGATGTGCTCACTACAGTCTGGCGAATATCCAGAGTTTCATTGACTACAGTAAAGGTCCCTTCTCCGAGCGCCGGTAGAACCATATCCTTTCCATAGTATTCTGTTCCATCGGCAGCAACGATACGATCTGCAACGCTCGTTTTGGTCGAGACGGAGGAATACATAACCTTTTTATCGCTGTCTCGTGTGACCGTCACTCGCTCGTACCGATCAAGACCCGATATCAAGTTCAGAGTCAAAACACCAGCGGGATTAAGATATGTTTGTGTTGCAGGTTTGATATTCCGAACAGCCTTATTGGTATCTGTAAATGAGTAGCTAAATACCTGAGCATGTGCCGAAGATACAGTAGCAAGGGCAGTTGCAACCATGCAGCCAATTAGAGTTTTACGCATATGATGCTCCGGGAATAGGTTATAGCCTTATTCTACGGATTCAGCCTACAAGGTCCGGTCGGATAAAGTGATAATTTGCCTGTTAAAAGAGACATCAAGTGAGAAAGCAACCAACGTACAGAATGCAAAATGGCGGCAGTGCATCTGGATGACGCAAAAGTAACTTTTTGTATCCACTTTTTTGGATTTTAGCCTTCAAAATGAGTATTCAACCAATCATAAAAGTAACTTTTGATAGACGCTGCTCCTTTATGTTTGCCAATTGTGCTGATATGTTTGTAAATTCAAGGAAGCGAGATTTTAAAAGCATCTGTTGAGTCAAATTTATGTAAAATAACAGGGAAACCATCACTTCTAGGTTGAGGAAACCCAATGTTATACATGCTCTTATGCTGTTTTCTGATGCTCAACAGTACATTCGTTATGTTCAGAGCAATGTCTGCAATAAGTAAAGGATCCGCTAAAGAAAACCGGTCTGAAATATCGCTGATAGTCCTAGCAACACTTGGAATCGCATCACCATTCATTGTCGCAATGATTACTATTAATGAAAGTATGACATCTAAAACAGTAACAGATTTTTCTTTGGGTGCTCAGTGGTACGGAATGGTTTCAGCGGTAGCGCTAATGGGGTTATATGCTCGACGCGTTTGGAAAGAGAAGAAGTCCTTATTTACTGGCGCTTTCCTGGCCTCTTCCTTAATGGCCTTTATTTTTACTGACAGCCTTGTTTTCGTATCCCAGAAGGACACCGGCGTTCTGGCTACTTTCGTACTCGATAAAAACGCTGGAGATATTGATTGTAGTCGCCCGGCTATGATTGTCCATTACAGTAAAGGTGTTCCAACGGACTGGCGTTGCCCAACCAGTATCATGTTGATGGCGTATTCTTCATATCCTTTTTTACCCTGGCCTGAGTATAGCCATGGTACCAGCCAGTCTCTTACGGTTGTTATTGATACATTTATGGAAAACGCTGTTAATCTCAGCCAAAAATAAAAAATAAACCTCACTAGTGAGAGGTTTTATAAACCTGAGCCACCAATCTAATTAACTCTATATTTTTGTTTTAGCTTTTTTAAAGATAGACTTACCGAATAAAACAGCAATTATAGAGCAAAGGCCTGGCGTTAGGACAAAAGCTAATAATGCACTGCCAAAACTTGTCATTTCAGGCACCAGGAACCAGCTGATAGGCCACGTCAGGGCTGGTAAATTTAGCGGATCATAAAGCGCATGTAGAGCGCTTAACACACAGTAAAGTGCTAAAAAGCAAACTAGATAAACAACGATCCACATTTTAATTTGCTCAGCAATTTCAAATTTTGGACTGCCCATGCTTTACCTCAGTGGCTGAATATTGATGGTTAATATCTTTAATCACCCGTAAGCACTTAGTGCATACCTTAGTTCGATTTGTCTGCTTGTCCAGAGTGTATTTAACTTCAAGTTGACCTCCAGCATTAAGCAAAGTGAGCATCTCATCTTCTAACACGCTTCGGTAAATGGTCTTGGCCGAGAGTGTGCCCGGTAACGAGTACTCAACATAATTGTTTGAAACTCTTACCGATTTAGGGATTTTACCACTGAGCTGGGTTTCATTCGTTGAAGGCATTACAGTTACTTTAATCACAGTTGCCGGTGACCAGAAATCCTGATAACGCACTTTATGAATTTTATCAGCTCTAAGGCCTAACCACACATTTCCGGCGATAAGAACAATAAGCAATCCATAAACTGATCGTCGAATGTTACGCCTTTTAATCACAATGTCCCCCATCCCTCAAATATCATTCTAAATAACTGCACCAGGATATCATGAGCGTAATTAATAGAATTCTTCATAACCGGGGTTTTCAGTTGAGTTTGCGGACTCTTTACTTTGCGGTTTCTCACCCTCTAGTTGAGTATCCCTGACAGGCTTGGATTTACCCATGCTCCTCTGAAAGGTATCCATAACAAACTCAATATCTTCTTCTGGCAGGCTGGTGGGTTGGTTGCTCATAGGACTTCCTCTTGTTGAATACGTTCGGCGTACAGGATGCGAACCGAAACGGTCGTGTTTTCAAACTCGTTCTCAAAAACGTCCATCCATTCCGTCCGGAATTCTTCCCCCAAAAGGTTATCGAGCCCCTGAAGAGATAATGGAAGAACGGCTGCTAGAGATCCCCCGGCTGCGAGATGAGATGCAGCTGCCTGGAGATGCAGCCTGGCCCGGTTATCGGCAAAAGGTGGGTTCATCACGACATAATCAAACTTCTTCTGTTGATTAGACTTAGACCATGTGAGGAAGTCAGCTTCTGTCGTATCGTATCCCTTAGCCCGGGAGATAAGGCAATTCAAAGTATCAAGCTCGATGCCAGTAACGATCACACCGGCAGGGAATGATTTAAGCAAATCCGCATGGCCAATATTAGGCTCCAGGAGGGTATCCCCTTCCCCTGCACCAAGCAGGGAAGATACATATTCGCTGATTCGGCAAGATGAAGGGTAAAACTGATGCGATACAATATCAGGCATCTCCCCTATCTGGCCGATGTAACGAATAACCTCACACGGATCATAGGAAAATGTCACATCGTATTTTGTTACTGTTGCCCCTAAGAACCGAAGGGTGTCAGCGGCAACACTCGAAGATTTGCGTTCGGCGAGAGACCCTAAAGATGTCCAGCAACTCCATTTATTGTCCCCGTCATTTTTAAACATCAGTTCAGAAAGCTGCATCCGGGTATCAAAGTCGATGCACTGCTTAAGTACAGGGAATGCCTCCAAAGATTTCTTGCTATGAGCCATACGGTCGGCAGGTAATGCCAGCGGTACGATAGCTGATAAAATATTGTTAAGCCGCTCGGCGATATCAGGGTGGACGTCAATATGCATTGATCCATTTTTGTAAACCCTGAAACGAATACTGTTGCCATCGATGCAGATCCATTTTCTGAACCCCTCATGTTCGACCAACGCCTCAACCAATGATTTGGTGTTATGGATCGCCTTCACCTGTTCGCCACGGAAGAATGCGCATATAACGCGGAGCTCGCTCAGCGGTGAAATGCCAGACTCTTTAAAATCCACCCTTAATTTCTGCCAGGGGTATTTAGACGGCTCGCAAACTCCGGTAGTGATCATGCGGGTGGAGAACCCAAAAGCTTTGTTTGTCTTGTGACTGCGGCTCAGAGACTGGAAGACGTCGTAAACCCTTTCTTTAATAAATTGATTGCGGTCATTAAGCAAAGCAACGACTGTGCCCACTACAGCGTCAGCTGTGAAATCAGGGATCACCTGAGGCGGCATAATATAACGGTCGGCCGTAAACTGCTTATCCCATTCGTTACGTTTGGCATCCGACATGATAGGCAAAACATCAGTGAGTGCCATAACGCATTTCCAGTATTCTGATCTCAGAGCGTTTTCTGCGAACAAAGCATCCGCTTCTGAGATGCTGTGGTTGTAGCCTGAGAGATAAGAATAAAGTTTCTGGTGATTGTGGGTTTTGAACTGGACAGCCATGAGTTTCAACAAGCAGAGTTCATCATTATAGGACTCAACAAGATCCGCGATAATGCCGAGCTCTTTGCGCATATCTGGAAGAAATGTTTCAGGAGAGCTAACCACCAGGCTATGAGAGGTTGTTAAAGCCAGTACGCTGTGACCTGCATTATCGGGTTTAGCTTCAGAATCAAGAGATGACATTTTACCGGTCCTTTAGAAAAAACTTTTACCAGGATAGCAACGTCGCTCAGTAACCTAATAGGTTCAGTGACACGAAAAAGTTTTTTATGTCTCTGAATAAAACTTAAAGATGTCAACTCATAGAAAGAAGCAAAAAAAAAGCCCCGCATAAACGGGGCAAGAACGATACATGGAGGTTTAAAAAAGGCGGGCAAAAAGCCTGAATCCTTAATGACTCTGACAAAACCAGCACTTTGCCAAAAGTAAATTATTCTGCGTCCGGCTGTGGGTCAGTATCCTGATCGGTCTCTTCCCCTGCCTTCTTAGCATTTTTTTTACGTGGGTATTTTGGCTTCTCACCATTAAGTTTTGCCTGACGATTCTCCGCACGGCGAAGCTGCTTGTTCTCTGATTCTGTGATCTCTTTTGAAAGATTTCTCAACATCTCCAGAGTACTGCGGTTCAACGTAATGTTGATTTCTTCGTCAGCACTTGAATCTGTCAGCTCCGGCAATTCAATATCCCCCAGTTTCTGTAATAAGCTGGTGGTGATGAGTTTGACGCCTTCTACGGCTTTTGTGGCAATAACCGGCGGAATCCGTGCTGGCTTGAAGTCTGAAGGTCTGACTCGTACCTGACCATGTTGGGTTTTTTTCACCGTGATGCCATTCGCATCGGCCTGCTCAAGTTCTGCGATCATCTTCTTGATACGTGAAATTGCTTCTGTTTCGCCGAGCTCATCGATCAGTGAAAGCACGTTAACATACGAAATAGCGTCAGCATGAATCCATTTCTTGATAACAACAGAACAGGTTGTCAGGCGGATAAGAGAACTGATGGTCGTCGGGCTTTTATTTTCACGTTGAGCAATTCGTTCGAGTGACCAGCCAGCAAGAGAATGTAGGCGACGATAGGACTCGCCAAGCGCAACAGGAGAAAGCGCAAGACCACGGTTACCATCAATGGTCGCGAGCTCACAGCCAATTTCATCTTCTTTAATCTCAACGCAAAGGATTGTGATGTCATGATCTTCATCACATGCCATCATTGCGGCTTTTAAACGGCAGTGCCCCTGGCGAACAAAAGGTACCCCATCAATGACACGTACTCGGATAGGGTCTACATAGTCACCTCGAATGTAGGCATTCTTGATRYTSTMSAKGWRWYCCGGGGCGGTTCAGAGCTTATAGTAATCGTCACCCATTCCCATTTCGCGGGAGTTGAAGCCTGGCGTGACCTGAATTACTGAAGGGTGGATAGCCCATGCTTTCTGGTCACTTACTTCAGTACAAAGTTCAGGGTTTGCATCACGGAACTGTTTAAGCCCAGTGACGTAACGGCCTGTGCCAGTAACTACTGAAAAGGCAACATGGGCCGTTTTAAAGACCTTGTCATTAGCTTGCTGTGTAGGTTCTGTCAGTAAAACACTCATAGGGGCTCCGTTACATTTTTCTGCTTACTTTCTGCGTAGCGGGGATACTACCGAAAAAAAAATTCATAATTTTTCGCAAAAAAGGTACTTTTTGAGCCTATTCTGATTTTTTACAAAAAAAGGTGGCTCCCCATTACTTGTGATGGCATAAAAATCGCTTCATAAACAAATACATAAATCCAAAACATAAAGTTCAGGTATAAGTGAGGAAAAATCTTATAAATCCGAAATGCTGAAAGTCAAAACTGTGCGTCTTAAACAACTTTTTTTTGCTCCCTAAGTTATTAGTTAAAGCCCGTGGTTAGGTACGATACCAGCACCTAAATTTCTCTCTCAGGTATAGACACTTTGACTCGACATCTCAGACACATGCCGATAATCAAATGGGCTGGTGGAAAAACGAAACTGATGCCTTTCATCAGCCATCACTACCCACACGATCATAGTTGCCGGTGGGTAGAACCCTTTATAGGCGGTGGTGCCGTTTTTCTGAACATGTTTGCACAAAATGCATTGCTTGCAGATAGCAATCCAGACTTGATCAACCTATACAGGACTATTCAAAGACAGAAAACTAACTTTATAAATCAGGTCCAAAACTTGGCGGATAAAACCTTTGTCGAAAAGGACTACTAKRMGMTRTGNAMCCGYYCCGSAAATCCTGGAGACTAAACTCCCTGAGAAAGAGGTAAACAGGATGACTAAAAATACTCGTTTTTCCCCCGAAGTCCGTCAGCGGGCGATTCGTATGGTTCTGGAAAGTCAGGATGAATATGACTCACAGTGGGCGGCAATTTGTTCCATTGCCCCAAAGATTGGCTGTACGCCGGAGACTCTGCGTGTCTGGGTTCGCCAGCATGAGCGGGATACCGGGGGCGGTGATGGTGGGCTCACCAGCGCGGAACGTCAGCGTCTGAAAGAGCTGGAACGTGAAAATCGTGAACTGCGCCGCAGTAACGATATCCTTCGCCAGGCTTCCGCTTATTTTGCGAAGGCGGAGTTCGACCGCCTCTGGAAAAAATGATGCCACTGCTGGATAAGCTGCGTGAGCAGTACGGGGTCGGACCGGTATGCAGCGAACTGCATATTGCCCCGTCAACGTATTACCATTGTCAGCAACAGCGACATCATCCGGATAAACGCAGTGCCCGTGCGCAGCACGACGACTGGCTGAAGAGAGAGATACAGCGCGTATACGATGAAAATCATCAGGTGTACGGTGTGCGTAAAGTCTGGCGTCAGTTGTTACGGGAAGGAATCAGGGTGGCCAGATGTACAGTGGCACGTCTCATGGCGGTTATGGGACTTGCCGGTGTTCTCCGGGGTAAAAAGGTCCGTACGACCATCAGCCGGAAAGCCGTTGCCGCAGGCGACCGCGTAAACCGTCAGTTCGTGGCAGAACGACCTGACCAGCTGTGGGTGGCTGATTTTACTTACGTCAGCACATGGCAGGGCTTCGTCTATGTGGCGTTTATCATTGATGTGTTTGCCGGATACATCGTGGGGTGGCGGGTCTCATCGTCTATGGAAACGACATTCGTGCTGGATGCGCTGGAGCAGGCGTTGTGGGCCCGTCGTCCGTCTGGCACCATCCATCACAGCGATAAAGGCTCTCAGTATGTGTCACTGGCCTATACGGAGCGACTAAAAGAAGCCGGATTACTGGCATCAACAGGGAGTACAGGCGACTCGTATGACAACGCGATGGCTGAGAGCATCAATGGTCTTTACAAAGCGGAGGTAATACACCGTAAGAGCTGGAAAAACCGTGCAGAAGTGGAACTGGCCACACTAACGTGGGTGGACTGGTATAACAATCGACGATTGCTGGGAAGGCTGGGCCATACTCCTCCGGCAGAAGCAGAAAAAGCTTATTATGCTTCCATCGGAAACGATGATCTGGCAGCCTGAGTTCACAGATAAAACACTCTCCAGGAAACCCGSGRCKRTKMRATGAKRKAMCKTTTCAACARRACCTGTATTTCTGGTCAATCGCTTCAAAGAGCGGCTTTGTTTTACTCCCTGAATCGCCTGGGCTATAACGGTATGTGCCGCTATAACTCAGAAAGAATCTATTCAGTGCCGTGGGGGAAACATACAGAACTGAAGCTTGACCTCAATAAAATAGACTACCTTTCATTTCGTCTTTCAGGTATTGAACTGATCACCGCTGGTTTTGAGGAGACTCTGGCCGCAACCGGTGAAGGAGATCAGATTTACTGTGATCCGCCATATGACAAAACAAGCAAAACTAGTTTTGTCAGTTACGATGGTAAACCGTTCAGCCAAAGCGACCACGTGCTGTTAGCAAATATGCTCGTTGACGCTCACAGAAAAGGCGCTGCTGTTGCGATATCAAATAGCCTGACATCATTCACTTTGGGCCTCTATGAAGAGCGTGGATTCGTCATACACAGACTCAGCGCTTACCGATCCGTAGGAAGTAAGCCGAATACACGGAAAACGGAAACAGAAATACTGGCCGTGCTGAAATAGAGTAAATTCTAATCAACTAGGCTAATCCATTCCTCAAAAGTTAATACCTCAGGGTAAGTTCGTTGAACATAAGGTATAAACTGAAGCTCTTCTATTCTCCGGTCGCCCCTCTTTCCTTCGCAAATAAATGAAATGAGTCCTTGCTGAGAAAGGCCAGTAAGGACGCTCATAAGTCTTATATTTAGACTTTTAAGCTGTAAGTCGTTATTAATGTCCTCCACTTTATGAGAGCTCTGGCCTGAACGTTTAAGATACTCGTAAACCATGAAATTCGAATTTCGTCGTTTTAACAATTTTTCGGTTATGCATTCCTGAATGAAGTCGCCAAGAGCATCTAAAAGCGGACTGAGAACTACCGGGAAAGTTAATGTGTAACTTTGAGAAGTTTTAGACAAAGTGAATGAGTTTAGAAAGCTAAAGTTTAGTCTCTTTTTTGAATATGGAACATAAGCGACAAGAGTAGTCGACATAACAGTAAGTAAAGCTTCAAGATGGTTCACTGTTATTAAAGTGGTTTTATCTGTATTTCTAAGATTATGGAAATCAATAAACGCTACTCTTGAACGGCTAAGCCAATCTTGTACTTTAATGTCGATAGAAAATTGCGAGATATGATTTGAACATTCATTTTGGGTGATAGGGCATGCAGACGAAAGATGGTTATGGATTATCATGCATAGCACAAAAAAAGGAAAACGGCAGGCTGTGGGGCATTGAAAACCGGTTAAAGAAAGCTTAGACGTTTCATATGCGCTTACCGGAAAAGTAACTTTTCTTAACGTTGGCTTTGACGATGTTCTTGCATTTTTACAAATGAAACCGAGACCCAGATCATTGTGCATTTTAAAGTCCATCTCCATCATCACCTTTTAGCCTTAACTGTATGGTATTGGTATACAAAAAATTAAAATTATAATTAATAAGATTATCATTTTTTTACAATAGAAAAGGTTCTGATAGAGGGGAATTTAAATGTAAAAGATTTATACTCGCAGATCTTTATGAGGGATAAAACCCATTGCGTAAGCAACAATATTACGTGAGTGAGTCCTAACGACAGTTAAAGTCTTGGCTCTATATTTAAGCAGCAAAAACATTTAACTGTCTTGGAGTTTATTTAACTTAAAAACTGTTATTGCAGCATAATTTTTCGAATCAAATTCATAGAATTTTCTGACTTTTCCAGTCAAATGATAACGTTCACCCAATAAAATGTGATCCTGTTTATCGGCCGTTAAAGCGATCCCGTCATTTCTAACTTTACCAGTAAATGTAAAAAAATAACTCCCTTTACTTTTTGCGTACGCGGCCCTGACTTCAGTAAATGTTAGTTCAATGCTTATGACCTGGCCGATATTGTAGCTATGTTTTAAAATTTCTTGTTCATTTTCCGGAGTTTCAGACAACATCACATCAAAAGTTGTAAAGAAACAATCCAGCTGGCGTTCTGTCAAGAAACGGTTATTGTCTAATTGCGCCAATATACTATTAGAAAACTTAGTGTTAGCCTTTTTTGCTTTCTCAATAAGGACGTGGTTTCTGGATTTCCATGCTTCGAGTGTTGGGTTAACACGCAGTTCCGGAATGTTATCGAGAAAGGTAATTGGCTCTAGTGCCACTAATTTTTCAATAATGGGTCCAACTGTTTGTACCCCATGACACTTTTCACATAAATCAGCCCCTTTGTGGCCTGTGCCCGCACATTCGTTACATTCTCTTTCGATAGGTGCATAATAATTTCCATCTCCGTTAAGTGATACATTCACTGAGGCTGGTACCATATGACCATCAAGAGTAAAGAAAAGAGATTTCATTTTCGAAACACCTCCAAACGTGCCTCTACGATTGCTACAGCTTCTTTCACAGTTTTTTCATAGTGGTCATGCCCTTCAGGAAATTGATCAAAACGTTTACCGTGTTCTAACTCTTCCATGTTGCGTTTAAGGACTTCATGAGTTAGAAGCAAATCACTATAATTATCGATAAGAGTCAGCTTTATAGGTTTAATCACTCAACTAATCCTCGTTTTTAATATTCCTTAAGGAGATCTCGAATTTCCAGAAGCTCTTCTAATTTTGGTTTAGAAACAATGATTGCTGTATTTTCGTCGTTAAGTAAAGACAATAAAATATTTAGCTTTTCATCATTCAAGATTATTTGAACACCATCATTGGAAAATATTACATTATTACTATTAACATTTTTGAACAAGTGTGCACTATCTCTACCAAATTTTAGTTCTGTTTGAGTATTCGTTATAGATTCCGTATGTGTACTTTCCACAAGCTCAAGAAATTCAGATTTTAGCCGTTCTGTTTTCTTATGCGAGAGGCGCTTAATACCCAAAGTCTTACGAGTGACTGCCGAATTTTTCTTTTCTGGTCCGCCTTTATTTAAGGTGTCTGGTCCTGCTCCAGCTGCATTGTGTTCAGGTATGCCTACAATTTTGCTCGTTGTAGTCTCAATATTCTTAACGCCAGGTAAGAAACCTTCTATATGTTTTAAAACCATTTTGTGATCGTTGGAATATTTTAACATTATTTCAATGGCGAGCGTTTTTTTGATTAGATTTAGGCTAATCAAACGTTGAAGCTCTAATGGCATATCAAGGATTTTTAGCATATTACGAATTGCGGTAGTTGATCGTTGATATCGCATTGCTAGTTCTTCAACCGAATACCCGAGACTAACAGCATGAGCTAATGCATGAGCTTGCCCAACCGGATTTAGCCCATTGCTTCTGTTACCATCGAGGTTCTCAAGGTATTCTTCAATTTCGTTTTTATAATCGATTAGGATAACAGATAATTTTGGAATATTAGCACCTTCAGAAATTGCTAATTTTAAGCCATGAAAACGAGTATGACCTTGACGAACTAAATATTTACCTTTTCTTTTTACGACCTTGATCATATCAACCTGCCTTCCTTCCTTAAAGGCTTGTTTGATTGACACAATCATCGACTTGACAGGTTCTTGTTCGTAACACAAATCTCCGATTACCGCCTCTCGGGGATTAAATCCCTTTTCAATTTCAACTAGATTAGTATCCACTTCAATGACTGTATGTTTGCTGTTGTTCATATCTTCCTCCTGTTTACTACATGATACATGAACCTCAAATTTGCCAAATAGGGCTGATACATCTAAAAGGTAAACTCAAAAAATTTACTTAATAAAATTAAAATAAAAACTGTCTTGAATAAAACAATGATAGTAGACCCTCGTTCATTTCCGTTTGCGATCTGTAGATATTGTTAAAGGAGCGCTATTCCTTGTTTTATATGGACTTATCATTGTTTTCAACAGGATAGATCAATTCTTTAGATCACTAAAGATCAATAGAGTTCAAGTAAAGATCACGGCATCTTTAACTCATTGATTATAGTGACTTTATGAAAGGATCCGGCATTCGGATGCATGCGAAAAGCATTTGAATGAATAAGGAAGGCATTTACTGGAATGCTTATGGCATTTAGGTTAATGCGTAAAAAGCATTTGCAAGAATATGTTATAAACAGTTTGCCAAATGAAAATCTTATCACCGACGAGTTAAGTTAATGATTAAARMYRWYSRKKWMRYSSRKVVWBWKSMYRWWRSYRKYMMYKMWYSRKKYWRKRSCTGTCTCTTATACACATCTGACGCTGCCGACGACAGCAATCGTGTGTAGATCTCGGTGGTCGCCGTATCATTAA
